# Supplementary material for: Activation of CD44/PAK1/AKT signaling promotes resistance to FGFR1 inhibition in squamous-cell lung cancer
Source: NPJ Precis Oncol. 2022 Jul 19;6:52. doi: 10.1038/s41698-022-00296-2 (PMC9296622; doi:10.1038/s41698-022-00296-2)
Supplement: Supplementary file 2 — Supplementary_table_1 [file 41698_2022_296_MOESM2_ESM.xlsx]

## Sheet: Legends
Raw and processed mass-spectrometry data have been submitted to the PRIDE proteomics data repository (http://www.ebi.ac.uk/pride/archive/), Project accession: PXD025389.
Legend	Description	Enrichment
799	H1581 first biological replicate	Gpome
802	H1581 second biological replicate	Gpome
811	H520 first biological replicate	Gpome
814	H520 second biological replicate	Gpome
823	Mut first biological replicate	Gpome
826	Mut second biological replicate	Gpome
835	C9 first biological replicate	Gpome
838	C9 second biological replicate	Gpome
847	C11 first biological replicate	Gpome
850	C11 second biological replicate	Gpome
793	H1581 pYome first biological replicate	pYome
796	H1581 second biological replicate	pYome
805	H520 first biological replicate	pYome
808	H520 second biological replicate	pYome
817	Mut first biological replicate	pYome
820	Mut second biological replicate	pYome
829	C9 first biological replicate	pYome
832	C9 second biological replicate	pYome
841	C11 first biological replicate	pYome
844	C11 second biological replicate	pYome
R1	first technical replicate
R2	second technical replicate
M/L	DMSO treated / Standard
H/L	AZD4547 treated / Standard
H/M	DMSO treated /AZD treated

## Sheet: GPome
Gene name	Protein name	Protein ID	Amino acid	Position	H1581 DMSO / Standard	H1581 AZD / Standard	H1581 AZD / DMSO	H520 DMSO / Standard	H520 AZD / Standard	H520 AZD / DMSO	Mut DMSO / Standard	Mut AZD / Standard	Mut AZD / DMSO	C9 DMSO / Standard	C9 AZD / Standard	C9 AZD / DMSO	C11 DMSO / Standard	C11 AZD / Standard	C11 AZD / DMSO
		A0A1B0GTU1	S	171	NaN	NaN	NaN	NaN	NaN	NaN	NaN	NaN	NaN	4.94215	6.36535	1.1592	NaN	NaN	NaN
		A0A1B0GTU1	S	132	NaN	NaN	NaN	NaN	NaN	NaN	NaN	NaN	NaN	2.9159	4.5983	1.5099	NaN	NaN	NaN
ZC3H11A	Zinc finger CCCH domain-containing protein 11A	O75152	S	759;758	0.95156	0.83166	0.78823	1.2913	1.273	1.4952	0.842475	0.987795	0.80381	0.967975	0.787165	0.939045	0.72448	1.00378	1.24205
ZC3H11A	Zinc finger CCCH domain-containing protein 11A	O75152	S	760;759	NaN	NaN	NaN	NaN	NaN	NaN	NaN	NaN	NaN	NaN	NaN	NaN	NaN	NaN	NaN
ZC3H11A	Zinc finger CCCH domain-containing protein 11A	O75152	S	762;761	NaN	NaN	NaN	NaN	NaN	NaN	NaN	NaN	NaN	NaN	NaN	NaN	NaN	NaN	NaN
ZC3H11A	Zinc finger CCCH domain-containing protein 11A	O75152	S	494;494	NaN	NaN	NaN	NaN	NaN	NaN	NaN	NaN	NaN	NaN	NaN	NaN	NaN	NaN	NaN
ZC3H11A	Zinc finger CCCH domain-containing protein 11A	O75152	S	495;495	NaN	NaN	NaN	NaN	NaN	NaN	2.16555	1.99735	0.98592	1.176	0.9366	0.70395	NaN	NaN	NaN
E2F8	Transcription factor E2F8	A0AVK6	S	417	NaN	NaN	NaN	NaN	NaN	NaN	NaN	NaN	NaN	NaN	NaN	NaN	NaN	NaN	NaN
E2F8	Transcription factor E2F8	A0AVK6	S	71	NaN	NaN	NaN	NaN	NaN	NaN	NaN	NaN	NaN	NaN	NaN	NaN	NaN	NaN	NaN
ESYT2	Extended synaptotagmin-2	A0FGR8	S	755	NaN	NaN	NaN	NaN	NaN	NaN	1.6567	1.4005	1.01537	1.3238	0.86861	0.83631	1.15575	0.74512	0.700095
ESYT2	Extended synaptotagmin-2	A0FGR8	S	758	NaN	NaN	NaN	NaN	NaN	NaN	NaN	NaN	NaN	NaN	NaN	NaN	NaN	NaN	NaN
ESYT2	Extended synaptotagmin-2	A0FGR8	S	761	1.67755	2.17805	1.37615	NaN	NaN	NaN	NaN	NaN	NaN	1.618	NaN	NaN	NaN	NaN	NaN
ESYT2	Extended synaptotagmin-2	A0FGR8	S	688	NaN	NaN	NaN	NaN	NaN	NaN	NaN	NaN	NaN	NaN	NaN	NaN	NaN	NaN	NaN
ESYT2	Extended synaptotagmin-2	A0FGR8	S	691	NaN	NaN	NaN	NaN	NaN	NaN	NaN	NaN	NaN	NaN	NaN	NaN	NaN	NaN	NaN
ESYT2	Extended synaptotagmin-2	A0FGR8	S	693	2.9707	4.8149	1.3926	NaN	NaN	NaN	1.126	1.1631	0.95445	NaN	NaN	NaN	NaN	NaN	NaN
ESYT2	Extended synaptotagmin-2	A0FGR8	S	699	NaN	NaN	NaN	NaN	NaN	NaN	NaN	NaN	NaN	NaN	NaN	NaN	NaN	NaN	NaN
ESYT2	Extended synaptotagmin-2	A0FGR8	S	704	NaN	NaN	NaN	NaN	NaN	NaN	NaN	NaN	NaN	NaN	NaN	NaN	NaN	NaN	NaN
ESYT2	Extended synaptotagmin-2	A0FGR8	S	736	NaN	NaN	NaN	NaN	NaN	NaN	NaN	NaN	NaN	NaN	NaN	NaN	NaN	NaN	NaN
ESYT2	Extended synaptotagmin-2	A0FGR8	S	737	NaN	NaN	NaN	NaN	NaN	NaN	NaN	NaN	NaN	NaN	NaN	NaN	NaN	NaN	NaN
ESYT2	Extended synaptotagmin-2	A0FGR8	S	738	NaN	NaN	NaN	NaN	NaN	NaN	NaN	NaN	NaN	NaN	NaN	NaN	NaN	NaN	NaN
ESYT2	Extended synaptotagmin-2	A0FGR8	S	739	NaN	NaN	NaN	NaN	NaN	NaN	NaN	NaN	NaN	NaN	NaN	NaN	NaN	NaN	NaN
ESYT2	Extended synaptotagmin-2	A0FGR8	S	743	NaN	NaN	NaN	NaN	NaN	NaN	2.45105	2.29855	1.0829	NaN	NaN	NaN	NaN	NaN	NaN
MED19	Mediator of RNA polymerase II transcription subunit 19	A0JLT2	S	226	0.713905	1.68015	2.4152	0.78024	1.01221	1.15505	0.86609	1.1763	1.09955	0.94044	0.96917	0.956175	0.85604	0.884255	1.10885
MED19	Mediator of RNA polymerase II transcription subunit 19	A0JLT2	S	194	NaN	NaN	NaN	NaN	NaN	NaN	NaN	NaN	NaN	NaN	NaN	NaN	NaN	NaN	NaN
UHRF1BP1L	UHRF1-binding protein 1-like	A0JNW5	S	414	NaN	NaN	NaN	NaN	NaN	NaN	NaN	NaN	NaN	NaN	NaN	NaN	NaN	NaN	NaN
UHRF1BP1L	UHRF1-binding protein 1-like	A0JNW5	S	418	NaN	NaN	NaN	NaN	NaN	NaN	NaN	NaN	NaN	NaN	NaN	NaN	NaN	NaN	NaN
UHRF1BP1L	UHRF1-binding protein 1-like	A0JNW5	S	423	NaN	NaN	NaN	NaN	NaN	NaN	NaN	NaN	NaN	NaN	NaN	NaN	NaN	NaN	NaN
UHRF1BP1L	UHRF1-binding protein 1-like	A0JNW5	S	1394	NaN	NaN	NaN	NaN	NaN	NaN	NaN	NaN	NaN	NaN	NaN	NaN	NaN	NaN	NaN
KIAA1598	Shootin-1	A0MZ66	S	506	NaN	NaN	NaN	0.67971	0.2454	0.36991	NaN	NaN	NaN	0.44973	0.83107	1.7939	NaN	NaN	NaN
KIAA1598	Shootin-1	A0MZ66	S	494	NaN	NaN	NaN	NaN	NaN	NaN	2.1023	1.9602	1.0095	NaN	NaN	NaN	NaN	NaN	NaN
C1orf226	Uncharacterized protein C1orf226	A1L170	S	223	NaN	NaN	NaN	NaN	NaN	NaN	NaN	NaN	NaN	NaN	NaN	NaN	0.94322	1.1095	1.1698
C1orf226	Uncharacterized protein C1orf226	A1L170	S	18	NaN	NaN	NaN	0.97319	1.31185	1.3803	NaN	NaN	NaN	NaN	NaN	NaN	NaN	NaN	NaN
PLEKHG3	Pleckstrin homology domain-containing family G member 3	A1L390	S	576	NaN	NaN	NaN	NaN	NaN	NaN	NaN	NaN	NaN	NaN	NaN	NaN	NaN	NaN	NaN
PLEKHG3	Pleckstrin homology domain-containing family G member 3	A1L390	S	577	NaN	NaN	NaN	NaN	NaN	NaN	NaN	NaN	NaN	NaN	NaN	NaN	NaN	NaN	NaN
PLEKHG3	Pleckstrin homology domain-containing family G member 3	A1L390	S	76	NaN	NaN	NaN	NaN	NaN	NaN	NaN	NaN	NaN	0.33354	0.73912	2.1802	NaN	NaN	NaN
SH3PXD2B	SH3 and PX domain-containing protein 2B	A1X283	S	499	NaN	NaN	NaN	NaN	NaN	NaN	NaN	NaN	NaN	NaN	NaN	NaN	NaN	NaN	NaN
SH3PXD2B	SH3 and PX domain-containing protein 2B	A1X283	S	500	NaN	NaN	NaN	NaN	NaN	NaN	NaN	NaN	NaN	NaN	NaN	NaN	NaN	NaN	NaN
SH3PXD2B	SH3 and PX domain-containing protein 2B	A1X283	S	503	NaN	NaN	NaN	NaN	NaN	NaN	NaN	NaN	NaN	NaN	NaN	NaN	NaN	NaN	NaN
SH3PXD2B	SH3 and PX domain-containing protein 2B	A1X283	S	505	NaN	NaN	NaN	NaN	NaN	NaN	NaN	NaN	NaN	NaN	NaN	NaN	NaN	NaN	NaN
SH3PXD2B	SH3 and PX domain-containing protein 2B	A1X283	S	291	0.76606	1.3507	1.9458	NaN	NaN	NaN	0.6198	1.1194	1.7441	0.30222	0.67447	1.829	0.4874	0.38681	0.84141
SH3PXD2B	SH3 and PX domain-containing protein 2B	A1X283	S	293	NaN	NaN	NaN	NaN	NaN	NaN	NaN	NaN	NaN	NaN	NaN	NaN	NaN	NaN	NaN
PIPSL;PIP5K1A	Putative PIP5K1A and PSMD4-like protein;Phosphatidylinositol 4-phosphate 5-kinase type-1 alpha	A2A3N6	S	405;458	NaN	NaN	NaN	NaN	NaN	NaN	NaN	NaN	NaN	NaN	NaN	NaN	NaN	NaN	NaN
CXorf23	Uncharacterized protein CXorf23	A2AJT9	S	73	NaN	NaN	NaN	NaN	NaN	NaN	NaN	NaN	NaN	NaN	NaN	NaN	NaN	NaN	NaN
CXorf23	Uncharacterized protein CXorf23	A2AJT9	S	78	NaN	NaN	NaN	NaN	NaN	NaN	NaN	NaN	NaN	NaN	NaN	NaN	NaN	NaN	NaN
CXorf23	Uncharacterized protein CXorf23	A2AJT9	S	80	NaN	NaN	NaN	NaN	NaN	NaN	NaN	NaN	NaN	NaN	NaN	NaN	NaN	NaN	NaN
CXorf23	Uncharacterized protein CXorf23	A2AJT9	S	15	NaN	NaN	NaN	NaN	NaN	NaN	NaN	NaN	NaN	NaN	NaN	NaN	NaN	NaN	NaN
CXorf23	Uncharacterized protein CXorf23	A2AJT9	S	17	NaN	NaN	NaN	NaN	NaN	NaN	NaN	NaN	NaN	NaN	NaN	NaN	NaN	NaN	NaN
NBAS	Neuroblastoma-amplified sequence	A2RRP1	S	473	1.1107	1.206	1.0132	1.11092	1.18245	1.15024	0.575515	0.62028	1.21019	1.03012	0.988425	0.971825	0.83664	0.84735	1.018
NBAS	Neuroblastoma-amplified sequence	A2RRP1	S	475	NaN	NaN	NaN	NaN	NaN	NaN	NaN	NaN	NaN	NaN	NaN	NaN	NaN	NaN	NaN
KIAA1467	Uncharacterized protein KIAA1467	A2RU67	S	30	NaN	NaN	NaN	NaN	NaN	NaN	NaN	NaN	NaN	NaN	NaN	NaN	NaN	NaN	NaN
KIAA1467	Uncharacterized protein KIAA1467	A2RU67	S	33	NaN	NaN	NaN	NaN	NaN	NaN	NaN	NaN	NaN	NaN	NaN	NaN	NaN	NaN	NaN
KIAA1467	Uncharacterized protein KIAA1467	A2RU67	S	62	0.734515	0.611265	0.74274	0.25651	0.25656	1.01847	0.45546	0.39298	1.066	0.506445	0.474355	0.747835	0.4824	0.53546	0.98411
SBNO1	Protein strawberry notch homolog 1	A3KN83	S	754	NaN	NaN	NaN	NaN	NaN	NaN	NaN	NaN	NaN	NaN	NaN	NaN	NaN	NaN	NaN
SBNO1	Protein strawberry notch homolog 1	A3KN83	S	755	NaN	NaN	NaN	NaN	NaN	NaN	NaN	NaN	NaN	NaN	NaN	NaN	NaN	NaN	NaN
SBNO1	Protein strawberry notch homolog 1	A3KN83	S	815	NaN	NaN	NaN	NaN	NaN	NaN	1.3521	0.77724	1.1926	NaN	NaN	NaN	NaN	NaN	NaN
SBNO1	Protein strawberry notch homolog 1	A3KN83	S	817	NaN	NaN	NaN	NaN	NaN	NaN	NaN	NaN	NaN	NaN	NaN	NaN	NaN	NaN	NaN
SBNO1	Protein strawberry notch homolog 1	A3KN83	S	818	NaN	NaN	NaN	NaN	NaN	NaN	NaN	NaN	NaN	NaN	NaN	NaN	NaN	NaN	NaN
SBNO1	Protein strawberry notch homolog 1	A3KN83	S	823	NaN	NaN	NaN	NaN	NaN	NaN	NaN	NaN	NaN	NaN	NaN	NaN	NaN	NaN	NaN
SBNO1	Protein strawberry notch homolog 1	A3KN83	S	214	0.13504	0.144729	1.5248	0.26112	0.146155	0.508555	0.51593	0.40232	0.804665	0.418855	0.58791	1.2173	0.539435	0.57925	0.94744
SBNO1	Protein strawberry notch homolog 1	A3KN83	S	794	0.55772	0.392075	0.670895	0.34656	0.394375	1.48741	0.45403	0.22925	0.586095	0.562245	0.659445	1.18455	0.5327	0.590495	1.02317
KLRG2	Killer cell lectin-like receptor subfamily G member 2	A4D1S0	S	143	NaN	NaN	NaN	NaN	NaN	NaN	NaN	NaN	NaN	NaN	NaN	NaN	NaN	NaN	NaN
POTEF;ACTB;ACTG1;ACTA1;ACTC1;ACTG2;ACTA2;ACTBL2;POTEE;POTEKP	POTE ankyrin domain family member F;Actin, cytoplasmic 1;Actin, cytoplasmic 1, N-terminally processed;Actin, cytoplasmic 2;Actin, cytoplasmic 2, N-terminally processed;Actin, alpha skeletal muscle;Actin, alpha cardiac muscle 1;Actin, gamma-enteric smooth muscle;Actin, aortic smooth muscle;Beta-actin-like protein 2;POTE ankyrin domain family member E;Putative beta-actin-like protein 3;Putative bet…	P63261	S	939;239;239;241;241;240;241;240;939;239	0.61953	0.38349	0.563755	0.868405	0.509225	0.64406	0.95136	0.657	0.71513	0.958915	0.800205	0.77208	1.21068	1.04282	0.858295
BDP1	Transcription factor TFIIIB component B'' homolog	A6H8Y1	S	2227	1.2508	2.1524	1.0807	NaN	NaN	NaN	2.1719	1.36525	0.687855	1.1354	1.06025	0.928405	1.1248	0.37101	0.32456
PALM3	Paralemmin-3	A6NDB9	S	375	0.82975	2.3037	2.2462	NaN	NaN	NaN	0.931785	0.932435	0.85686	NaN	NaN	NaN	NaN	NaN	NaN
PALM3	Paralemmin-3	A6NDB9	S	260	NaN	NaN	NaN	NaN	NaN	NaN	NaN	NaN	NaN	NaN	NaN	NaN	NaN	NaN	NaN
PALM3	Paralemmin-3	A6NDB9	S	302	NaN	NaN	NaN	NaN	NaN	NaN	NaN	NaN	NaN	NaN	NaN	NaN	NaN	NaN	NaN
PALM3	Paralemmin-3	A6NDB9	S	303	NaN	NaN	NaN	NaN	NaN	NaN	NaN	NaN	NaN	NaN	NaN	NaN	NaN	NaN	NaN
PALM3	Paralemmin-3	A6NDB9	S	436	0.09238	0.21004	1.6736	NaN	NaN	NaN	NaN	NaN	NaN	NaN	NaN	NaN	NaN	NaN	NaN
PALM3	Paralemmin-3	A6NDB9	S	439	0.073621	0.2064	2.8078	NaN	NaN	NaN	0.079398	0.20199	2.2267	NaN	NaN	NaN	NaN	NaN	NaN
PALM3	Paralemmin-3	A6NDB9	S	420	NaN	NaN	NaN	NaN	NaN	NaN	NaN	NaN	NaN	NaN	NaN	NaN	1.3494	1.5112	1.0122
PALM3	Paralemmin-3	A6NDB9	S	124	NaN	NaN	NaN	NaN	NaN	NaN	NaN	NaN	NaN	NaN	NaN	NaN	NaN	NaN	NaN
PALM3	Paralemmin-3	A6NDB9	S	143	NaN	NaN	NaN	NaN	NaN	NaN	NaN	NaN	NaN	NaN	NaN	NaN	0.48961	0.28099	0.3251
PALM3	Paralemmin-3	A6NDB9	S	155	NaN	NaN	NaN	NaN	NaN	NaN	NaN	NaN	NaN	NaN	NaN	NaN	NaN	NaN	NaN
ZNF316	Zinc finger protein 316	A6NFI3	S	10	0.60461	0.73909	1.24022	1.06623	1.257	1.28875	0.31354	0.47118	1.7756	0.599525	0.52138	1.03649	0.53136	0.88626	1.6247
ZSCAN5A;ZSCAN5C	Zinc finger and SCAN domain-containing protein 5A;Zinc finger and SCAN domain-containing protein 5C	Q9BUG6	S	56;56	NaN	NaN	NaN	NaN	NaN	NaN	NaN	NaN	NaN	NaN	NaN	NaN	NaN	NaN	NaN
CCDC85C	Coiled-coil domain-containing protein 85C	A6NKD9	S	206	NaN	NaN	NaN	NaN	NaN	NaN	NaN	NaN	NaN	NaN	NaN	NaN	NaN	NaN	NaN
CCDC85C	Coiled-coil domain-containing protein 85C	A6NKD9	S	207	NaN	NaN	NaN	NaN	NaN	NaN	NaN	NaN	NaN	NaN	NaN	NaN	NaN	NaN	NaN
CCDC85C	Coiled-coil domain-containing protein 85C	A6NKD9	S	209	NaN	NaN	NaN	NaN	NaN	NaN	NaN	NaN	NaN	NaN	NaN	NaN	NaN	NaN	NaN
CCDC85C	Coiled-coil domain-containing protein 85C	A6NKD9	S	210	NaN	NaN	NaN	NaN	NaN	NaN	NaN	NaN	NaN	NaN	NaN	NaN	NaN	NaN	NaN
CCDC85C	Coiled-coil domain-containing protein 85C	A6NKD9	S	213	NaN	NaN	NaN	NaN	NaN	NaN	NaN	NaN	NaN	NaN	NaN	NaN	NaN	NaN	NaN
CCDC85C	Coiled-coil domain-containing protein 85C	A6NKD9	S	216	NaN	NaN	NaN	NaN	NaN	NaN	NaN	NaN	NaN	NaN	NaN	NaN	NaN	NaN	NaN
CCDC85C	Coiled-coil domain-containing protein 85C	A6NKD9	S	246	0.24897	0.21261	0.96626	0.825635	0.28359	0.87003	NaN	NaN	NaN	0.921195	0.60702	0.704955	NaN	NaN	NaN
SAC3D1	SAC3 domain-containing protein 1	A6NKF1	S	402	0.625255	0.755145	1.0736	0.567375	0.563055	0.951025	0.698805	0.78858	1.16975	0.73352	1.0212	1.40045	0.726085	0.739215	1.02343
RTL1	Retrotransposon-like protein 1	A6NKG5	S	918	NaN	NaN	NaN	NaN	NaN	NaN	NaN	NaN	NaN	NaN	NaN	NaN	NaN	NaN	NaN
ZNF726	Zinc finger protein 726	A6NNF4	S	521	NaN	NaN	NaN	NaN	NaN	NaN	NaN	NaN	NaN	NaN	NaN	NaN	NaN	NaN	NaN
ZNF726	Zinc finger protein 726	A6NNF4	S	522	NaN	NaN	NaN	NaN	NaN	NaN	NaN	NaN	NaN	NaN	NaN	NaN	NaN	NaN	NaN
ARHGAP32	Rho GTPase-activating protein 32	A7KAX9	S	952	NaN	NaN	NaN	1.8655	1.4381	1.00706	NaN	NaN	NaN	2.08635	1.97935	0.865925	1.5923	1.6986	1.0114
ARHGAP32	Rho GTPase-activating protein 32	A7KAX9	S	1220	NaN	NaN	NaN	NaN	NaN	NaN	NaN	NaN	NaN	NaN	NaN	NaN	NaN	NaN	NaN
ARHGAP32	Rho GTPase-activating protein 32	A7KAX9	S	871	0.43474	1.2914	2.9069	NaN	NaN	NaN	0.65471	2.0165	3.112	1.90295	1.207	0.579275	1.9284	1.9387	1.0214
ARHGAP32	Rho GTPase-activating protein 32	A7KAX9	S	706	0.223985	0.43923	2.0313	1.19969	1.0343	1.44899	0.19302	0.230985	1.39885	1.21215	1.55735	1.268	1.2213	1.09005	0.88241
ARHGAP32	Rho GTPase-activating protein 32	A7KAX9	S	892	0.23527	0.2242	1.05224	1.51025	1.12755	0.803705	0.78927	0.36212	0.513725	1.4793	1.44905	1.00089	1.33015	1.21255	1.01525
TBKBP1	TANK-binding kinase 1-binding protein 1	A7MCY6	S	504	0.863755	0.96048	1.55	NaN	NaN	NaN	1.88875	1.0769	0.927335	0.6903	0.10658	0.11357	NaN	NaN	NaN
TBKBP1	TANK-binding kinase 1-binding protein 1	A7MCY6	S	97	1.2932	1.3292	1.1844	NaN	NaN	NaN	NaN	NaN	NaN	NaN	NaN	NaN	NaN	NaN	NaN
POM121C	Nuclear envelope pore membrane protein POM 121C	A8CG34	S	322	NaN	NaN	NaN	NaN	NaN	NaN	NaN	NaN	NaN	NaN	NaN	NaN	NaN	NaN	NaN
POM121C	Nuclear envelope pore membrane protein POM 121C	A8CG34	S	323	NaN	NaN	NaN	NaN	NaN	NaN	NaN	NaN	NaN	NaN	NaN	NaN	NaN	NaN	NaN
POM121C	Nuclear envelope pore membrane protein POM 121C	A8CG34	S	325	NaN	NaN	NaN	NaN	NaN	NaN	NaN	NaN	NaN	NaN	NaN	NaN	NaN	NaN	NaN
POM121C	Nuclear envelope pore membrane protein POM 121C	A8CG34	S	328	NaN	NaN	NaN	NaN	NaN	NaN	NaN	NaN	NaN	NaN	NaN	NaN	NaN	NaN	NaN
POM121C;POM121	Nuclear envelope pore membrane protein POM 121C;Nuclear envelope pore membrane protein POM 121	A8CG34	S	355;378	NaN	NaN	NaN	NaN	NaN	NaN	NaN	NaN	NaN	NaN	NaN	NaN	NaN	NaN	NaN
POM121C;POM121	Nuclear envelope pore membrane protein POM 121C;Nuclear envelope pore membrane protein POM 121	A8CG34	S	357;380	NaN	NaN	NaN	NaN	NaN	NaN	2.4682	0.94919	0.38648	NaN	NaN	NaN	NaN	NaN	NaN
POM121C;POM121	Nuclear envelope pore membrane protein POM 121C;Nuclear envelope pore membrane protein POM 121	A8CG34	S	358;381	10.7064	1.197	0.11707	NaN	NaN	NaN	0.90158	1.0848	1.2201	2.10243	0.48121	0.557525	0.530995	0.439325	0.884165
POM121C;POM121B;POM121	Nuclear envelope pore membrane protein POM 121C;Putative nuclear envelope pore membrane protein POM 121B;Nuclear envelope pore membrane protein POM 121	A8CG34	S	410;17;433	NaN	NaN	NaN	NaN	NaN	NaN	NaN	NaN	NaN	NaN	NaN	NaN	NaN	NaN	NaN
POM121C;POM121B;POM121	Nuclear envelope pore membrane protein POM 121C;Putative nuclear envelope pore membrane protein POM 121B;Nuclear envelope pore membrane protein POM 121	A8CG34	S	412;19;435	NaN	NaN	NaN	NaN	NaN	NaN	NaN	NaN	NaN	NaN	NaN	NaN	NaN	NaN	NaN
POM121C;POM121B;POM121	Nuclear envelope pore membrane protein POM 121C;Putative nuclear envelope pore membrane protein POM 121B;Nuclear envelope pore membrane protein POM 121	A8CG34	S	415;22;438	NaN	NaN	NaN	NaN	NaN	NaN	NaN	NaN	NaN	NaN	NaN	NaN	NaN	NaN	NaN
POM121C;POM121B;POM121	Nuclear envelope pore membrane protein POM 121C;Putative nuclear envelope pore membrane protein POM 121B;Nuclear envelope pore membrane protein POM 121	A8CG34	S	416;23;439	NaN	NaN	NaN	NaN	NaN	NaN	NaN	NaN	NaN	NaN	NaN	NaN	NaN	NaN	NaN
POM121C	Nuclear envelope pore membrane protein POM 121C	A8CG34	S	368	NaN	NaN	NaN	NaN	NaN	NaN	NaN	NaN	NaN	NaN	NaN	NaN	NaN	NaN	NaN
POM121C	Nuclear envelope pore membrane protein POM 121C	A8CG34	S	369	NaN	NaN	NaN	NaN	NaN	NaN	NaN	NaN	NaN	NaN	NaN	NaN	NaN	NaN	NaN
POM121C	Nuclear envelope pore membrane protein POM 121C	A8CG34	S	370	NaN	NaN	NaN	NaN	NaN	NaN	NaN	NaN	NaN	NaN	NaN	NaN	NaN	NaN	NaN
POM121C	Nuclear envelope pore membrane protein POM 121C	A8CG34	S	372	NaN	NaN	NaN	NaN	NaN	NaN	NaN	NaN	NaN	NaN	NaN	NaN	NaN	NaN	NaN
POM121C	Nuclear envelope pore membrane protein POM 121C	A8CG34	S	373	NaN	NaN	NaN	NaN	NaN	NaN	NaN	NaN	NaN	NaN	NaN	NaN	NaN	NaN	NaN
EFCAB7	EF-hand calcium-binding domain-containing protein 7	A8K855	S	200	NaN	NaN	NaN	NaN	NaN	NaN	NaN	NaN	NaN	NaN	NaN	NaN	NaN	NaN	NaN
EFCAB7	EF-hand calcium-binding domain-containing protein 7	A8K855	S	212	NaN	NaN	NaN	NaN	NaN	NaN	NaN	NaN	NaN	NaN	NaN	NaN	NaN	NaN	NaN
DDX11L8;DDX11	Putative ATP-dependent RNA helicase DDX11-like protein 8;Probable ATP-dependent RNA helicase DDX11	A8MPP1	S	204;204	NaN	NaN	NaN	0.059054	0.125691	5.85568	NaN	NaN	NaN	0.345565	NaN	NaN	0.27327	NaN	NaN
SMIM1	Small integral membrane protein 1	B2RUZ4	S	17	NaN	NaN	NaN	NaN	NaN	NaN	NaN	NaN	NaN	NaN	NaN	NaN	NaN	NaN	NaN
SMIM1	Small integral membrane protein 1	B2RUZ4	S	22	NaN	NaN	NaN	NaN	NaN	NaN	NaN	NaN	NaN	NaN	NaN	NaN	NaN	NaN	NaN
SMIM1	Small integral membrane protein 1	B2RUZ4	S	27	NaN	NaN	NaN	NaN	NaN	NaN	NaN	NaN	NaN	NaN	NaN	NaN	NaN	NaN	NaN
EIF3C;EIF3CL	Eukaryotic translation initiation factor 3 subunit C;Eukaryotic translation initiation factor 3 subunit C-like protein	Q99613	S	178;178	NaN	NaN	NaN	NaN	NaN	NaN	NaN	NaN	NaN	NaN	NaN	NaN	NaN	NaN	NaN
EIF3C;EIF3CL	Eukaryotic translation initiation factor 3 subunit C;Eukaryotic translation initiation factor 3 subunit C-like protein	Q99613	S	181;181	NaN	NaN	NaN	NaN	NaN	NaN	NaN	NaN	NaN	NaN	NaN	NaN	NaN	NaN	NaN
EIF3C;EIF3CL	Eukaryotic translation initiation factor 3 subunit C;Eukaryotic translation initiation factor 3 subunit C-like protein	Q99613	S	182;182	NaN	NaN	NaN	NaN	NaN	NaN	NaN	NaN	NaN	NaN	NaN	NaN	NaN	NaN	NaN
EIF3C;EIF3CL	Eukaryotic translation initiation factor 3 subunit C;Eukaryotic translation initiation factor 3 subunit C-like protein	Q99613	S	166;166	NaN	NaN	NaN	0.70031	0.79923	1.3201	NaN	NaN	NaN	NaN	NaN	NaN	NaN	NaN	NaN
EIF3C;EIF3CL	Eukaryotic translation initiation factor 3 subunit C;Eukaryotic translation initiation factor 3 subunit C-like protein	Q99613	S	39;39	0.593995	0.53392	0.93921	0.526215	0.47013	1.05503	0.992375	0.825385	0.911725	0.64916	0.67333	1.03457	0.510435	0.489725	0.95482
KCNJ12;KCNJ18	ATP-sensitive inward rectifier potassium channel 12;Inward rectifier potassium channel 18	Q14500	S	405;405	NaN	NaN	NaN	NaN	NaN	NaN	NaN	NaN	NaN	NaN	NaN	NaN	NaN	NaN	NaN
HNRNPCL4;HNRNPCL3	Heterogeneous nuclear ribonucleoprotein C-like 4;Heterogeneous nuclear ribonucleoprotein C-like 3	P0DMR1	S	220;220	NaN	NaN	NaN	0.20086	2.00085	11.2419	NaN	NaN	NaN	NaN	NaN	NaN	NaN	NaN	NaN
TMEM238	Transmembrane protein 238	C9JI98	S	175	NaN	NaN	NaN	NaN	NaN	NaN	NaN	NaN	NaN	NaN	NaN	NaN	NaN	NaN	NaN
FAM195B	Protein FAM195B	C9JLW8	S	17	NaN	NaN	NaN	NaN	NaN	NaN	NaN	NaN	NaN	NaN	NaN	NaN	NaN	NaN	NaN
FAM195B	Protein FAM195B	C9JLW8	S	18	NaN	NaN	NaN	NaN	NaN	NaN	NaN	NaN	NaN	NaN	NaN	NaN	NaN	NaN	NaN
FAM195B	Protein FAM195B	C9JLW8	S	21	1.2692	0.99989	0.739425	0.445235	0.64001	1.85855	0.93134	0.64166	0.687225	0.34822	0.54653	1.4953	0.28471	0.385945	1.6419
FAM195B	Protein FAM195B	C9JLW8	S	24	NaN	NaN	NaN	NaN	NaN	NaN	NaN	NaN	NaN	NaN	NaN	NaN	NaN	NaN	NaN
FAM195B	Protein FAM195B	C9JLW8	S	25	NaN	NaN	NaN	NaN	NaN	NaN	NaN	NaN	NaN	NaN	NaN	NaN	NaN	NaN	NaN
FAM195B	Protein FAM195B	C9JLW8	S	26	NaN	NaN	NaN	NaN	NaN	NaN	NaN	NaN	NaN	NaN	NaN	NaN	NaN	NaN	NaN
		CON__ENSEMBL:ENSBTAP00000007350	S	1285;1284	NaN	NaN	NaN	NaN	NaN	NaN	NaN	NaN	NaN	1.2459	60.296	47.123	NaN	NaN	NaN
		CON__P00761	S	106	0.17557	0.23165	0.8291	0.51222	0.0958	0.15496	NaN	NaN	NaN	NaN	NaN	NaN	NaN	NaN	NaN
		CON__P02662	S	46	0.23988	0.215205	0.92405	NaN	NaN	NaN	NaN	NaN	NaN	NaN	NaN	NaN	NaN	NaN	NaN
		CON__P02662	S	48	0.30842	0.15467	0.41272	NaN	NaN	NaN	NaN	NaN	NaN	NaN	NaN	NaN	NaN	NaN	NaN
		CON__P02662	S	115	0.0646815	0.019368	0.47479	NaN	NaN	NaN	0.173525	0.0856695	0.731345	0.052146	0.056698	0.81093	0.057306	0.15811	3.09665
		CON__P02662	S	122	NaN	NaN	NaN	NaN	NaN	NaN	0.0706695	0.15075	1.8767	0.053846	0.21177	3.6147	NaN	NaN	NaN
		CON__P02663	S	31	0.141145	0.18512	1.62	NaN	NaN	NaN	NaN	NaN	NaN	NaN	NaN	NaN	NaN	NaN	NaN
		CON__P02663	S	129	NaN	NaN	NaN	NaN	NaN	NaN	NaN	NaN	NaN	NaN	NaN	NaN	NaN	NaN	NaN
		CON__P02663	S	131	NaN	NaN	NaN	NaN	NaN	NaN	NaN	NaN	NaN	NaN	NaN	NaN	NaN	NaN	NaN
		CON__P02663	S	143	0.0653785	0.0868045	1.39289	NaN	NaN	NaN	NaN	NaN	NaN	0.17003	0.52709	2.8235	NaN	NaN	NaN
		CON__P02666	S	35	0.0885055	0.0578285	0.472325	0.249315	0.31436	1.26314	0.067092	0.030018	0.52236	0.089999	0.111347	1.6924	0.0849415	0.07271	0.80872
		CON__P02666	S	15	NaN	NaN	NaN	NaN	NaN	NaN	NaN	NaN	NaN	NaN	NaN	NaN	NaN	NaN	NaN
		CON__P02666	S	17	NaN	NaN	NaN	NaN	NaN	NaN	NaN	NaN	NaN	NaN	NaN	NaN	NaN	NaN	NaN
		CON__P02666	S	18	NaN	NaN	NaN	NaN	NaN	NaN	NaN	NaN	NaN	NaN	NaN	NaN	NaN	NaN	NaN
		CON__P02666	S	19	NaN	NaN	NaN	NaN	NaN	NaN	NaN	NaN	NaN	NaN	NaN	NaN	NaN	NaN	NaN
		CON__P02672	S	517	NaN	NaN	NaN	NaN	NaN	NaN	NaN	NaN	NaN	NaN	NaN	NaN	NaN	NaN	NaN
		CON__P02672	S	518	NaN	NaN	NaN	NaN	NaN	NaN	NaN	NaN	NaN	NaN	NaN	NaN	NaN	NaN	NaN
KRT8	Keratin, type II cytoskeletal 8	CON__P05787	S	274;274	NaN	NaN	NaN	NaN	NaN	NaN	NaN	NaN	NaN	4.6492	5.6419	1.0716	NaN	NaN	NaN
KRT8	Keratin, type II cytoskeletal 8	CON__P05787	S	37;37	NaN	NaN	NaN	2.7533	3.359	1.16795	NaN	NaN	NaN	NaN	NaN	NaN	NaN	NaN	NaN
KRT8	Keratin, type II cytoskeletal 8	CON__P05787	S	475;475	NaN	NaN	NaN	5.07875	5.3877	0.95396	NaN	NaN	NaN	3.8383	2.2522	0.62526	NaN	NaN	NaN
KRT8	Keratin, type II cytoskeletal 8	CON__P05787	S	253;253;213;86	NaN	NaN	NaN	NaN	NaN	NaN	NaN	NaN	NaN	3.556	5.0477	1.3026	NaN	NaN	NaN
KRT8	Keratin, type II cytoskeletal 8	CON__P05787	S	258;258;218;91	NaN	NaN	NaN	3.3939	7.357	1.9677	NaN	NaN	NaN	NaN	NaN	NaN	NaN	NaN	NaN
KRT8	Keratin, type II cytoskeletal 8	CON__P05787	S	417;417	NaN	NaN	NaN	NaN	NaN	NaN	NaN	NaN	NaN	NaN	NaN	NaN	NaN	NaN	NaN
KRT8	Keratin, type II cytoskeletal 8	CON__P05787	S	424;424	NaN	NaN	NaN	NaN	NaN	NaN	NaN	NaN	NaN	NaN	NaN	NaN	NaN	NaN	NaN
KRT8	Keratin, type II cytoskeletal 8	CON__P05787	S	425;425	NaN	NaN	NaN	NaN	NaN	NaN	NaN	NaN	NaN	NaN	NaN	NaN	NaN	NaN	NaN
KRT8	Keratin, type II cytoskeletal 8	CON__P05787	S	432;432	NaN	NaN	NaN	NaN	NaN	NaN	NaN	NaN	NaN	NaN	NaN	NaN	NaN	NaN	NaN
KRT8	Keratin, type II cytoskeletal 8	CON__P05787	S	436;436	NaN	NaN	NaN	NaN	NaN	NaN	NaN	NaN	NaN	NaN	NaN	NaN	NaN	NaN	NaN
KRT8	Keratin, type II cytoskeletal 8	CON__P05787	S	441;441	NaN	NaN	NaN	NaN	NaN	NaN	NaN	NaN	NaN	3.5058	5.9066	1.2257	NaN	NaN	NaN
KRT8	Keratin, type II cytoskeletal 8	CON__P05787	S	442;442	NaN	NaN	NaN	NaN	NaN	NaN	NaN	NaN	NaN	3.07625	4.49975	1.2382	1.02237	3.77755	2.90485
		CON__P06868	S	365	NaN	NaN	NaN	0.47336	0.24433	0.52013	NaN	NaN	NaN	NaN	NaN	NaN	NaN	NaN	NaN
AHSG	Alpha-2-HS-glycoprotein;Alpha-2-HS-glycoprotein chain A;Alpha-2-HS-glycoprotein chain B	CON__P12763	S	138;138	0.0525	0.0099024	0.88471	0.182965	NaN	NaN	0.0062184	NaN	NaN	0.12554	NaN	NaN	0.011444	NaN	NaN
		CON__P12763	S	316	NaN	NaN	NaN	NaN	NaN	NaN	NaN	NaN	NaN	NaN	NaN	NaN	NaN	NaN	NaN
		CON__P12763	S	320	0.0712615	0.00708545	0.089489	0.0769165	0.0093254	0.11837	0.0865765	0.03574	0.467595	0.090717	0.0578155	0.54075	0.0898685	0.0372875	0.420225
		CON__P12763	S	323	0.077681	0.0026727	0.036489	0.092075	0.0206855	0.23454	0.072857	0.0168175	0.168645	0.088848	0.0147405	0.16322	0.0808005	0.0123885	0.167525
		CON__P12763	S	324	0.083895	NaN	NaN	0.107561	0.021627	0.25566	0.1124	0.024967	0.24414	0.10907	0.079014	0.64457	0.14999	NaN	NaN
		CON__P12763	S	325	0.071257	0.00844035	0.124327	0.0774175	0.0453965	0.434735	0.078003	0.021289	0.40836	0.0804225	0.0401965	0.33724	0.0781785	0.0276595	0.338995
		CON__P28800	S	481	0.184015	0.15581	1.1264	0.13014	0.076942	0.6113	0.21117	0.98133	5.2516	0.156565	0.341495	2.431	0.24467	0.81723	3.2907
		CON__P31096	S	258	NaN	NaN	NaN	NaN	NaN	NaN	NaN	NaN	NaN	NaN	NaN	NaN	NaN	NaN	NaN
		CON__P31096	S	259	NaN	NaN	NaN	NaN	NaN	NaN	NaN	NaN	NaN	NaN	NaN	NaN	NaN	NaN	NaN
KRT20	Keratin, type I cytoskeletal 20	CON__P35900	S	11;11	NaN	NaN	NaN	NaN	NaN	NaN	NaN	NaN	NaN	NaN	NaN	NaN	NaN	NaN	NaN
KRT20	Keratin, type I cytoskeletal 20	CON__P35900	S	13;13	NaN	NaN	NaN	NaN	NaN	NaN	NaN	NaN	NaN	0.74957	10.38	11.947	NaN	NaN	NaN
KRT20	Keratin, type I cytoskeletal 20	CON__P35900	S	14;14	NaN	NaN	NaN	NaN	NaN	NaN	NaN	NaN	NaN	NaN	NaN	NaN	NaN	NaN	NaN
KRT20	Keratin, type I cytoskeletal 20	CON__P35900	S	15;15	NaN	NaN	NaN	NaN	NaN	NaN	NaN	NaN	NaN	NaN	NaN	NaN	NaN	NaN	NaN
		CON__Q28107	S	696	NaN	NaN	NaN	NaN	NaN	NaN	NaN	NaN	NaN	NaN	NaN	NaN	NaN	NaN	NaN
		CON__Q32PI4	S	51	NaN	NaN	NaN	NaN	NaN	NaN	NaN	NaN	NaN	NaN	NaN	NaN	NaN	NaN	NaN
		CON__Q32PI4	S	43	0.0404645	0.14628	4.4152	NaN	NaN	NaN	0.12531	NaN	NaN	NaN	NaN	NaN	NaN	NaN	NaN
		CON__Q32PI4	S	45	0.035278	0.10652	3.5908	0.21394	NaN	NaN	NaN	NaN	NaN	NaN	NaN	NaN	NaN	NaN	NaN
KRT80	Keratin, type II cytoskeletal 80	CON__Q6KB66-1	S	451;451	NaN	NaN	NaN	NaN	NaN	NaN	NaN	NaN	NaN	NaN	NaN	NaN	NaN	NaN	NaN
		CON__Q9TRI1	S	57	NaN	NaN	NaN	NaN	NaN	NaN	NaN	NaN	NaN	NaN	NaN	NaN	NaN	NaN	NaN
		CON__Q9TRI1	S	60	0.14972	NaN	NaN	0.12058	NaN	NaN	0.141495	0.100284	0.791685	0.33565	NaN	NaN	0.521	NaN	NaN
NACA	Nascent polypeptide-associated complex subunit alpha, muscle-specific form	E9PAV3	S	1135	NaN	NaN	NaN	NaN	NaN	NaN	NaN	NaN	NaN	NaN	NaN	NaN	NaN	NaN	NaN
NACA	Nascent polypeptide-associated complex subunit alpha, muscle-specific form;Nascent polypeptide-associated complex subunit alpha	E9PAV3	S	2014;151	NaN	NaN	NaN	NaN	NaN	NaN	NaN	NaN	NaN	NaN	NaN	NaN	NaN	NaN	NaN
NACA	Nascent polypeptide-associated complex subunit alpha, muscle-specific form;Nascent polypeptide-associated complex subunit alpha	E9PAV3	S	2029;166	0.891035	0.813115	0.80176	0.72569	0.589375	0.856885	1.1112	0.97863	1.02829	0.827245	0.79893	0.91818	0.689765	0.593255	0.879765
AGPS	Alkyldihydroxyacetonephosphate synthase, peroxisomal	O00116	S	65	NaN	NaN	NaN	NaN	NaN	NaN	NaN	NaN	NaN	2.6751	1.3761	0.46863	5.5976	5.4319	1.2259
DDX39A	ATP-dependent RNA helicase DDX39A	O00148	S	25	NaN	NaN	NaN	NaN	NaN	NaN	3.66295	2.5384	0.825905	NaN	NaN	NaN	NaN	NaN	NaN
MYO1C	Unconventional myosin-Ic	O00159	S	408	1.34475	1.3658	0.94899	0.37803	0.3386	0.75031	0.75369	0.78877	1.09515	0.359015	0.295835	0.761685	0.310105	0.36328	1.23919
MYO1C	Unconventional myosin-Ic	O00159	S	864	0.41299	NaN	NaN	NaN	NaN	NaN	NaN	NaN	NaN	NaN	NaN	NaN	NaN	NaN	NaN
SNAP23	Synaptosomal-associated protein 23	O00161	S	5	NaN	NaN	NaN	1.029	1.1654	1.1771	0.87544	0.47612	0.52759	NaN	NaN	NaN	0.84612	0.68381	0.56042
GTPBP1	GTP-binding protein 1	O00178	S	580	0.85036	0.3018	0.44959	NaN	NaN	NaN	1.64615	0.91079	0.5248	0.66538	1.074	1.1534	0.93735	1.0233	1.1372
GTPBP1	GTP-binding protein 1	O00178	S	12	NaN	NaN	NaN	NaN	NaN	NaN	NaN	NaN	NaN	NaN	NaN	NaN	NaN	NaN	NaN
GTPBP1	GTP-binding protein 1	O00178	S	24	NaN	NaN	NaN	1.1992	0.54252	0.49824	NaN	NaN	NaN	0.610085	0.9052	1.19006	0.699595	0.576095	0.822145
GTPBP1	GTP-binding protein 1	O00178	S	25	NaN	NaN	NaN	NaN	NaN	NaN	1.01793	0.760075	0.73078	0.52964	0.36581	0.59364	0.56533	0.4774	0.93619
SMAP	Small acidic protein	O00193	S	15	0.51667	0.50237	0.785205	1.05156	1.2016	0.947795	0.84286	0.4782	0.55627	0.837165	0.676935	0.87102	1.1721	0.92341	0.852945
SMAP	Small acidic protein	O00193	S	17	0.58344	0.50337	0.7456	0.888925	0.948945	0.983125	0.76493	0.61545	0.702035	0.92228	0.918965	0.91466	1.1926	1.07205	0.95491
SMAP	Small acidic protein	O00193	S	24	NaN	NaN	NaN	NaN	NaN	NaN	NaN	NaN	NaN	NaN	NaN	NaN	NaN	NaN	NaN
SMAP	Small acidic protein	O00193	S	25	NaN	NaN	NaN	NaN	NaN	NaN	NaN	NaN	NaN	NaN	NaN	NaN	NaN	NaN	NaN
AP3B1	AP-3 complex subunit beta-1	O00203	S	276	0.809915	0.737725	0.898695	0.470195	0.402355	1.15474	1.09855	0.845105	0.88344	0.56431	0.63845	1.07891	0.463105	0.444115	0.891995
TNFRSF10A	Tumor necrosis factor receptor superfamily member 10A	O00220	S	466	NaN	NaN	NaN	NaN	NaN	NaN	NaN	NaN	NaN	NaN	NaN	NaN	NaN	NaN	NaN
GRM8	Metabotropic glutamate receptor 8	O00222	S	907	NaN	NaN	NaN	NaN	NaN	NaN	NaN	NaN	NaN	NaN	NaN	NaN	NaN	NaN	NaN
PSMD9	26S proteasome non-ATPase regulatory subunit 9	O00233	S	2	1.10155	1.07819	0.96664	0.60034	0.826175	1.87145	1.8975	1.2472	0.77767	0.8119	1.0139	1.2553	0.77506	0.72184	0.935535
MEN1	Menin	O00255	S	492	0.55913	0.42179	0.52566	NaN	NaN	NaN	NaN	NaN	NaN	NaN	NaN	NaN	0.28714	0.44028	1.4973
PGRMC1	Membrane-associated progesterone receptor component 1	O00264	S	181	1.3857	1.61215	1.26066	1.34265	1.55715	1.08526	0.977475	1.41165	1.2574	1.3536	1.391	0.99003	1.5944	1.63805	1.0626
PGRMC1	Membrane-associated progesterone receptor component 1	O00264	S	54	1.5183	2.1481	1.66789	1.0814	1.4869	1.41735	1.3307	2.0181	1.5027	1.99	1.7858	1.13389	2.0917	1.76835	1.00513
PGRMC1	Membrane-associated progesterone receptor component 1	O00264	S	57	1.654	2.3273	1.42209	1.3473	1.3253	1.03906	1.45485	1.83385	1.29715	1.8696	1.78905	1.09748	1.85635	1.89165	1.01524
SUPT5H	Transcription elongation factor SPT5	O00267	S	666	1.9003	1.57436	1.00659	1.6085	1.6926	1.29832	2.2939	3.1981	1.4615	1.84695	1.1031	0.559655	2.1976	2.32325	0.960485
SUPT5H	Transcription elongation factor SPT5	O00267	S	670	0.56767	1.1141	1.9641	NaN	NaN	NaN	NaN	NaN	NaN	NaN	NaN	NaN	NaN	NaN	NaN
SUPT5H	Transcription elongation factor SPT5	O00267	S	671	0.74482	1.01531	1.6774	NaN	NaN	NaN	1.0159	1.4918	1.5861	NaN	NaN	NaN	1.0729	0.50938	0.53642
SUPT5H	Transcription elongation factor SPT5	O00267	S	32	0.708185	0.517665	0.85688	1.1417	0.51029	1.299	NaN	NaN	NaN	NaN	NaN	NaN	1.4657	0.85879	0.66333
SUPT5H	Transcription elongation factor SPT5	O00267	S	36	0.499105	0.54517	0.91842	0.60292	0.47618	1.19465	0.482795	0.47931	0.95651	0.875855	1.0374	1.0643	0.948105	0.86058	0.80471
SUPT5H	Transcription elongation factor SPT5	O00267	S	2	NaN	NaN	NaN	NaN	NaN	NaN	NaN	NaN	NaN	NaN	NaN	NaN	NaN	NaN	NaN
SUPT5H	Transcription elongation factor SPT5	O00267	S	4	NaN	NaN	NaN	NaN	NaN	NaN	NaN	NaN	NaN	NaN	NaN	NaN	NaN	NaN	NaN
SUPT5H	Transcription elongation factor SPT5	O00267	S	7	NaN	NaN	NaN	NaN	NaN	NaN	NaN	NaN	NaN	NaN	NaN	NaN	NaN	NaN	NaN
SUPT5H	Transcription elongation factor SPT5	O00267	S	10	NaN	NaN	NaN	NaN	NaN	NaN	NaN	NaN	NaN	NaN	NaN	NaN	NaN	NaN	NaN
SUPT5H	Transcription elongation factor SPT5	O00267	S	15	NaN	NaN	NaN	NaN	NaN	NaN	NaN	NaN	NaN	NaN	NaN	NaN	NaN	NaN	NaN
SUPT5H	Transcription elongation factor SPT5	O00267	S	18	NaN	NaN	NaN	NaN	NaN	NaN	NaN	NaN	NaN	NaN	NaN	NaN	NaN	NaN	NaN
SUPT5H	Transcription elongation factor SPT5	O00267	S	19	NaN	NaN	NaN	NaN	NaN	NaN	NaN	NaN	NaN	NaN	NaN	NaN	NaN	NaN	NaN
DFFA	DNA fragmentation factor subunit alpha	O00273	S	315	0.742775	0.59923	0.834935	0.506915	0.348405	0.772745	1.03995	0.74983	0.75768	0.5426	0.50169	0.93881	0.658755	0.559995	0.865105
DFFA	DNA fragmentation factor subunit alpha	O00273	S	110	0.400295	0.152063	0.35985	0.542065	0.24466	0.430675	0.588195	0.21219	0.66689	0.259815	0.11197	0.481	0.410315	0.22041	0.522455
HIP1	Huntingtin-interacting protein 1	O00291	S	319	NaN	NaN	NaN	0.87373	0.93924	0.52623	1.01897	1.10166	1.20025	1.1019	0.85707	0.69903	0.814035	0.748985	0.83911
HIP1	Huntingtin-interacting protein 1	O00291	S	320	0.30243	0.27676	0.93488	NaN	NaN	NaN	NaN	NaN	NaN	NaN	NaN	NaN	NaN	NaN	NaN
HIP1	Huntingtin-interacting protein 1	O00291	S	323	NaN	NaN	NaN	NaN	NaN	NaN	NaN	NaN	NaN	NaN	NaN	NaN	NaN	NaN	NaN
CLIC1	Chloride intracellular channel protein 1	O00299	S	163	NaN	NaN	NaN	NaN	NaN	NaN	NaN	NaN	NaN	NaN	NaN	NaN	NaN	NaN	NaN
EIF3F	Eukaryotic translation initiation factor 3 subunit F	O00303	S	258	NaN	NaN	NaN	NaN	NaN	NaN	NaN	NaN	NaN	0.75519	NaN	NaN	NaN	NaN	NaN
WASL	Neural Wiskott-Aldrich syndrome protein	O00401	S	484	NaN	NaN	NaN	NaN	NaN	NaN	NaN	NaN	NaN	NaN	NaN	NaN	NaN	NaN	NaN
WASL	Neural Wiskott-Aldrich syndrome protein	O00401	S	485	NaN	NaN	NaN	NaN	NaN	NaN	NaN	NaN	NaN	NaN	NaN	NaN	NaN	NaN	NaN
FOXN3	Forkhead box protein N3	O00409	S	347	NaN	NaN	NaN	NaN	NaN	NaN	NaN	NaN	NaN	NaN	NaN	NaN	NaN	NaN	NaN
FOXN3	Forkhead box protein N3	O00409	S	349	NaN	NaN	NaN	0.97119	0.68252	0.65145	NaN	NaN	NaN	NaN	NaN	NaN	0.86613	1.0201	1.2775
FOXN3	Forkhead box protein N3	O00409	S	83	NaN	NaN	NaN	0.61489	0.68847	0.99908	NaN	NaN	NaN	NaN	NaN	NaN	NaN	NaN	NaN
FOXN3	Forkhead box protein N3	O00409	S	85	NaN	NaN	NaN	0.80163	0.492595	0.637535	NaN	NaN	NaN	NaN	NaN	NaN	NaN	NaN	NaN
FOXN3	Forkhead box protein N3	O00409	S	97	NaN	NaN	NaN	NaN	NaN	NaN	NaN	NaN	NaN	NaN	NaN	NaN	NaN	NaN	NaN
IPO5	Importin-5	O00410	S	827	1.5884	1.07175	0.78535	0.20419	0.44059	2.5523	1.2621	1.03446	0.82111	0.24315	0.42885	1.6802	NaN	NaN	NaN
IPO5	Importin-5	O00410	S	652	0.72067	0.69585	1.0415	0.55069	0.47234	0.6795	1.2005	1.0518	1.00131	1.00227	0.42556	0.635975	0.833065	0.615005	0.92685
EEF2K	Eukaryotic elongation factor 2 kinase	O00418	S	18	0.8005	0.525855	0.7055	0.27985	0.265725	0.94183	0.56976	0.354045	0.64234	0.341895	0.366685	1.21091	0.491105	0.41988	0.94737
EEF2K	Eukaryotic elongation factor 2 kinase	O00418	S	445	0.742985	0.73222	0.762355	0.297	0.62343	2.11465	0.297645	0.507525	1.35775	0.42518	0.616995	1.39945	0.4428	0.52718	1.1058
EEF2K	Eukaryotic elongation factor 2 kinase	O00418	S	470	NaN	NaN	NaN	NaN	NaN	NaN	NaN	NaN	NaN	NaN	NaN	NaN	NaN	NaN	NaN
EEF2K	Eukaryotic elongation factor 2 kinase	O00418	S	474	NaN	NaN	NaN	NaN	NaN	NaN	NaN	NaN	NaN	NaN	NaN	NaN	NaN	NaN	NaN
EEF2K	Eukaryotic elongation factor 2 kinase	O00418	S	71	NaN	NaN	NaN	NaN	NaN	NaN	NaN	NaN	NaN	NaN	NaN	NaN	NaN	NaN	NaN
EEF2K	Eukaryotic elongation factor 2 kinase	O00418	S	72	NaN	NaN	NaN	NaN	NaN	NaN	NaN	NaN	NaN	NaN	NaN	NaN	NaN	NaN	NaN
EEF2K	Eukaryotic elongation factor 2 kinase	O00418	S	74	NaN	NaN	NaN	NaN	NaN	NaN	NaN	NaN	NaN	NaN	NaN	NaN	NaN	NaN	NaN
DNM1L	Dynamin-1-like protein	O00429	S	616	0.61931	0.699445	1.145	0.20617	0.17311	1.7822	0.873155	0.7367	0.902885	0.31855	0.5162	1.3731	0.31232	0.3107	0.96907
PIK3C2A	Phosphatidylinositol 4-phosphate 3-kinase C2 domain-containing subunit alpha	O00443	S	338	0.713975	0.55634	0.814175	0.5328	0.628405	1.01629	0.678125	0.79781	1.2123	0.65118	0.90989	1.2651	0.79811	0.90304	1.3708
PIK3C2A	Phosphatidylinositol 4-phosphate 3-kinase C2 domain-containing subunit alpha	O00443	S	259	1.9202	0.59327	0.28572	0.90481	0.4895	0.82324	NaN	NaN	NaN	NaN	NaN	NaN	NaN	NaN	NaN
BIN1	Myc box-dependent-interacting protein 1	O00499	S	296	0.91871	2.0756	2.0904	NaN	NaN	NaN	0.85499	1.5339	1.7404	NaN	NaN	NaN	1.2664	1.1162	0.87564
BIN1	Myc box-dependent-interacting protein 1	O00499	S	298	NaN	NaN	NaN	NaN	NaN	NaN	0.85499	1.5339	1.7404	NaN	NaN	NaN	NaN	NaN	NaN
BIN1	Myc box-dependent-interacting protein 1	O00499	S	303	NaN	NaN	NaN	NaN	NaN	NaN	NaN	NaN	NaN	NaN	NaN	NaN	NaN	NaN	NaN
KPNA3	Importin subunit alpha-4	O00505	S	56	NaN	NaN	NaN	NaN	NaN	NaN	NaN	NaN	NaN	NaN	NaN	NaN	NaN	NaN	NaN
KPNA3	Importin subunit alpha-4	O00505	S	60	0.690305	0.73713	1.07685	0.667235	0.5427	0.9682	1.16085	1.18165	1.06555	0.756885	0.765915	1.0644	0.77291	0.74871	0.98966
BCL9	B-cell CLL/lymphoma 9 protein	O00512	S	687	NaN	NaN	NaN	NaN	NaN	NaN	NaN	NaN	NaN	0.52536	0.55945	1.1427	NaN	NaN	NaN
BCL9	B-cell CLL/lymphoma 9 protein	O00512	S	288	NaN	NaN	NaN	NaN	NaN	NaN	NaN	NaN	NaN	NaN	NaN	NaN	NaN	NaN	NaN
BCL9	B-cell CLL/lymphoma 9 protein	O00512	S	291	NaN	NaN	NaN	NaN	NaN	NaN	NaN	NaN	NaN	NaN	NaN	NaN	NaN	NaN	NaN
BCL9	B-cell CLL/lymphoma 9 protein	O00512	S	294	NaN	NaN	NaN	NaN	NaN	NaN	NaN	NaN	NaN	NaN	NaN	NaN	NaN	NaN	NaN
BCL9	B-cell CLL/lymphoma 9 protein	O00512	S	295	NaN	NaN	NaN	NaN	NaN	NaN	NaN	NaN	NaN	NaN	NaN	NaN	NaN	NaN	NaN
BCL9	B-cell CLL/lymphoma 9 protein	O00512	S	278	0.68347	1.29135	1.59955	NaN	NaN	NaN	NaN	NaN	NaN	0.48402	0.45998	0.88547	NaN	NaN	NaN
BCL9	B-cell CLL/lymphoma 9 protein	O00512	S	907	NaN	NaN	NaN	NaN	NaN	NaN	NaN	NaN	NaN	NaN	NaN	NaN	NaN	NaN	NaN
BCL9	B-cell CLL/lymphoma 9 protein	O00512	S	913	NaN	NaN	NaN	NaN	NaN	NaN	NaN	NaN	NaN	NaN	NaN	NaN	NaN	NaN	NaN
BCL9	B-cell CLL/lymphoma 9 protein	O00512	S	917	NaN	NaN	NaN	NaN	NaN	NaN	0.89819	0.49154	0.48867	NaN	NaN	NaN	NaN	NaN	NaN
CHL1	Neural cell adhesion molecule L1-like protein;Processed neural cell adhesion molecule L1-like protein	O00533	S	1137	NaN	NaN	NaN	1.0917	0.63542	0.61639	NaN	NaN	NaN	1.0922	0.27808	0.2063	1.1778	1.04729	0.798575
CHL1	Neural cell adhesion molecule L1-like protein;Processed neural cell adhesion molecule L1-like protein	O00533	S	1139	NaN	NaN	NaN	0.58238	0.67185	1.3217	NaN	NaN	NaN	NaN	NaN	NaN	NaN	NaN	NaN
CHL1	Neural cell adhesion molecule L1-like protein;Processed neural cell adhesion molecule L1-like protein	O00533	S	1160	NaN	NaN	NaN	NaN	NaN	NaN	NaN	NaN	NaN	NaN	NaN	NaN	NaN	NaN	NaN
CHL1	Neural cell adhesion molecule L1-like protein;Processed neural cell adhesion molecule L1-like protein	O00533	S	1163	NaN	NaN	NaN	NaN	NaN	NaN	NaN	NaN	NaN	NaN	NaN	NaN	NaN	NaN	NaN
CHL1	Neural cell adhesion molecule L1-like protein;Processed neural cell adhesion molecule L1-like protein	O00533	S	1127	NaN	NaN	NaN	1.08635	1.3059	1.4332	NaN	NaN	NaN	1.38874	1.10072	1.16718	2.22615	1.65555	0.65456
CACNA1A	Voltage-dependent P/Q-type calcium channel subunit alpha-1A	O00555	S	2263	NaN	NaN	NaN	NaN	NaN	NaN	NaN	NaN	NaN	NaN	NaN	NaN	NaN	NaN	NaN
EBAG9	Receptor-binding cancer antigen expressed on SiSo cells	O00559	S	36	1.34135	1.21825	1.03085	0.971035	1.1236	1.0836	1.58205	1.7687	1.3853	2.3388	2.3818	0.94844	1.30615	1.5835	1.18015
SDCBP	Syntenin-1	O00560	S	6	NaN	NaN	NaN	NaN	NaN	NaN	NaN	NaN	NaN	0.21629	0.55907	2.3701	NaN	NaN	NaN
MPHOSPH10	U3 small nucleolar ribonucleoprotein protein MPP10	O00566	S	120	NaN	NaN	NaN	NaN	NaN	NaN	NaN	NaN	NaN	0.298655	0.27371	0.87283	0.29316	0.25502	0.79528
MPHOSPH10	U3 small nucleolar ribonucleoprotein protein MPP10	O00566	S	242	0.829325	0.665715	0.871265	1.16415	0.805625	0.792035	0.61919	0.65161	0.739	1.66555	1.1981	0.861445	1.00376	0.862855	0.87326
MPHOSPH10	U3 small nucleolar ribonucleoprotein protein MPP10	O00566	S	163	NaN	NaN	NaN	NaN	NaN	NaN	NaN	NaN	NaN	NaN	NaN	NaN	NaN	NaN	NaN
MPHOSPH10	U3 small nucleolar ribonucleoprotein protein MPP10	O00566	S	167	NaN	NaN	NaN	NaN	NaN	NaN	NaN	NaN	NaN	NaN	NaN	NaN	NaN	NaN	NaN
MPHOSPH10	U3 small nucleolar ribonucleoprotein protein MPP10	O00566	S	171	NaN	NaN	NaN	NaN	NaN	NaN	NaN	NaN	NaN	NaN	NaN	NaN	NaN	NaN	NaN
NOP56	Nucleolar protein 56	O00567	S	519	0.35125	0.66126	2.07869	0.36335	0.33033	1.1574	0.418725	0.571205	1.4271	0.31196	0.20329	0.56501	0.283275	0.39052	1.4402
NOP56	Nucleolar protein 56	O00567	S	520	0.400865	0.621	1.36203	0.37321	0.364915	1.0839	0.450955	0.674905	1.55495	0.348935	0.25494	0.79299	0.25105	0.43944	1.5759
NOP56	Nucleolar protein 56	O00567	S	569	0.32425	0.42405	1.2233	NaN	NaN	NaN	NaN	NaN	NaN	NaN	NaN	NaN	NaN	NaN	NaN
NOP56	Nucleolar protein 56	O00567	S	570	0.24739	0.41782	1.7644	0.18446	0.1261	0.47748	0.37297	0.59169	1.818	0.202025	0.264435	1.3587	0.2095	0.26202	1.3762
NOP56	Nucleolar protein 56	O00567	S	554	NaN	NaN	NaN	NaN	NaN	NaN	1.5064	1.3198	NaN	0.18179	0.28462	1.3919	NaN	NaN	NaN
NOP56	Nucleolar protein 56	O00567	S	556	NaN	NaN	NaN	NaN	NaN	NaN	1.93055	1.14253	0.39075	NaN	NaN	NaN	NaN	NaN	NaN
NOP56	Nucleolar protein 56	O00567	S	314	NaN	NaN	NaN	NaN	NaN	NaN	1.0088	0.46473	0.42898	NaN	NaN	NaN	NaN	NaN	NaN
DDX3X;DDX3Y	ATP-dependent RNA helicase DDX3X;ATP-dependent RNA helicase DDX3Y	O00571	S	594;592	NaN	NaN	NaN	NaN	NaN	NaN	5.736	1.7617	0.36177	NaN	NaN	NaN	NaN	NaN	NaN
DDX3X	ATP-dependent RNA helicase DDX3X	O00571	S	23	NaN	NaN	NaN	NaN	NaN	NaN	2.5923	2.8851	1.2316	NaN	NaN	NaN	NaN	NaN	NaN
DDX3X	ATP-dependent RNA helicase DDX3X	O00571	S	24	0.6793	0.78301	1.0968	NaN	NaN	NaN	1.78365	1.7726	1.0168	NaN	NaN	NaN	NaN	NaN	NaN
DDX3X	ATP-dependent RNA helicase DDX3X	O00571	S	34	NaN	NaN	NaN	NaN	NaN	NaN	NaN	NaN	NaN	NaN	NaN	NaN	NaN	NaN	NaN
DDX3X	ATP-dependent RNA helicase DDX3X	O00571	S	86	0.27961	0.21022	0.71714	0.15748	NaN	NaN	1.4131	0.59111	0.38552	NaN	NaN	NaN	0.1201	0.13001	1.0815
DDX3X	ATP-dependent RNA helicase DDX3X	O00571	S	90	0.276645	0.148015	0.65775	0.129053	0.14312	1.37426	0.806305	0.55756	0.73225	0.091158	0.090134	1.00069	0.168455	0.128755	0.957495
DDX3X	ATP-dependent RNA helicase DDX3X	O00571	S	92	NaN	NaN	NaN	NaN	NaN	NaN	0.73397	0.49255	0.75683	NaN	NaN	NaN	NaN	NaN	NaN
NFIB	Nuclear factor 1 B-type	O00712	S	189	NaN	NaN	NaN	NaN	NaN	NaN	NaN	NaN	NaN	NaN	NaN	NaN	NaN	NaN	NaN
NFIB	Nuclear factor 1 B-type	O00712	S	192	NaN	NaN	NaN	NaN	NaN	NaN	NaN	NaN	NaN	0.32008	0.072422	0.18665	0.6241	0.554545	0.88729
NFIB	Nuclear factor 1 B-type	O00712	S	194	2.0295	1.1522	0.5389	0.567285	0.655895	2.34537	0.98512	1.2279	1.2921	0.440045	0.249825	0.541145	0.563	0.53556	0.92189
NFIB	Nuclear factor 1 B-type	O00712	S	328	NaN	NaN	NaN	NaN	NaN	NaN	NaN	NaN	NaN	NaN	NaN	NaN	NaN	NaN	NaN
NFIB	Nuclear factor 1 B-type	O00712	S	332	1.3612	1.0448	0.85421	NaN	NaN	NaN	NaN	NaN	NaN	NaN	NaN	NaN	NaN	NaN	NaN
NFIB	Nuclear factor 1 B-type	O00712	S	333	1.3612	1.0448	0.85421	NaN	NaN	NaN	NaN	NaN	NaN	NaN	NaN	NaN	NaN	NaN	NaN
NFIB	Nuclear factor 1 B-type	O00712	S	294	2.0163	1.2116	0.71059	NaN	NaN	NaN	NaN	NaN	NaN	NaN	NaN	NaN	NaN	NaN	NaN
NFIB	Nuclear factor 1 B-type	O00712	S	295	0.972115	1.33711	1.94925	0.822365	0.844485	1.08931	0.59043	0.903055	1.39875	NaN	NaN	NaN	0.44392	0.49853	1.1808
DLGAP1	Disks large-associated protein 1	O14490	S	958	NaN	NaN	NaN	NaN	NaN	NaN	NaN	NaN	NaN	NaN	NaN	NaN	NaN	NaN	NaN
DLGAP1	Disks large-associated protein 1	O14490	S	962	NaN	NaN	NaN	NaN	NaN	NaN	NaN	NaN	NaN	NaN	NaN	NaN	NaN	NaN	NaN
ARID1A	AT-rich interactive domain-containing protein 1A	O14497	S	696	0.57446	0.66712	1.11654	1.3337	1.3166	0.973825	0.493625	0.668725	1.53385	0.895845	1.1168	1.12785	1.191	1.3138	1.1004
ARID1A	AT-rich interactive domain-containing protein 1A	O14497	S	702	NaN	NaN	NaN	NaN	NaN	NaN	NaN	NaN	NaN	NaN	NaN	NaN	NaN	NaN	NaN
ARID1A	AT-rich interactive domain-containing protein 1A	O14497	S	769	NaN	NaN	NaN	1.42655	0.66379	0.55339	0.37439	0.30589	0.67175	1.08144	1.897	1.63975	1.2379	0.85052	0.704215
ARID1A	AT-rich interactive domain-containing protein 1A	O14497	S	772	NaN	NaN	NaN	1.36796	0.820235	0.66727	0.41856	0.55177	1.4507	1.12829	1.68975	1.3444	1.2579	0.96836	0.75608
ARID1A	AT-rich interactive domain-containing protein 1A	O14497	S	232	NaN	NaN	NaN	NaN	NaN	NaN	NaN	NaN	NaN	NaN	NaN	NaN	NaN	NaN	NaN
ARID1A	AT-rich interactive domain-containing protein 1A	O14497	S	233	NaN	NaN	NaN	NaN	NaN	NaN	NaN	NaN	NaN	NaN	NaN	NaN	NaN	NaN	NaN
ARID1A	AT-rich interactive domain-containing protein 1A	O14497	S	363	1.0337	0.78477	0.73858	0.97917	0.51969	0.6237	0.45775	0.50668	1.041	0.9432	0.91226	1.03062	1.00937	0.88448	0.81037
ARID1A	AT-rich interactive domain-containing protein 1A	O14497	S	1182	2.089	1.0764	0.52634	1.10965	1.1443	1.03244	0.72979	0.86948	1.2214	NaN	NaN	NaN	0.765635	0.81837	1.04365
ARID1A	AT-rich interactive domain-containing protein 1A	O14497	S	1184	1.0815	1.9045	2.3336	0.83845	1.1418	1.37365	0.740075	1.36535	1.74755	NaN	NaN	NaN	0.639485	0.52931	1.0397
ARID1A	AT-rich interactive domain-containing protein 1A	O14497	S	1604	NaN	NaN	NaN	1.5662	0.71454	0.49878	1.0678	0.84621	0.86011	0.88236	1.1093	1.1227	1.3402	1.08805	0.82665
ARID1A	AT-rich interactive domain-containing protein 1A	O14497	S	1751	5.27365	8.1507	1.56435	1.3197	1.8725	1.3579	1.6161	3.0754	1.8016	NaN	NaN	NaN	0.81981	1.1969	1.3943
ARID1A	AT-rich interactive domain-containing protein 1A	O14497	S	381	NaN	NaN	NaN	3.221	2.5728	0.75346	NaN	NaN	NaN	NaN	NaN	NaN	NaN	NaN	NaN
ARID1A	AT-rich interactive domain-containing protein 1A	O14497	S	382	NaN	NaN	NaN	2.3886	0.74591	0.42377	NaN	NaN	NaN	1.2124	1.2759	0.94913	NaN	NaN	NaN
ARID1A	AT-rich interactive domain-containing protein 1A	O14497	S	1754	2.5194	3.8677	2.1416	0.854815	0.7221	1.06204	1.1462	1.10687	1.09375	0.69167	0.650185	1.08392	0.6117	0.614445	1.00641
ARID1A	AT-rich interactive domain-containing protein 1A	O14497	S	1755	3.0803	2.4905	1.3996	0.94791	0.67367	0.95934	1.0444	1.4339	1.2267	NaN	NaN	NaN	NaN	NaN	NaN
BAI1	Brain-specific angiogenesis inhibitor 1	O14514	S	1468	NaN	NaN	NaN	NaN	NaN	NaN	NaN	NaN	NaN	NaN	NaN	NaN	NaN	NaN	NaN
BAI1	Brain-specific angiogenesis inhibitor 1	O14514	S	1469	NaN	NaN	NaN	NaN	NaN	NaN	NaN	NaN	NaN	NaN	NaN	NaN	NaN	NaN	NaN
C2CD2L	C2 domain-containing protein 2-like	O14523	S	411	1.7084	1.73585	1.1115	2.2386	1.8934	1.14553	1.5686	1.82275	1.17405	2.4788	3.21985	1.25432	1.74115	1.95995	1.2303
C2CD2L	C2 domain-containing protein 2-like	O14523	S	660	NaN	NaN	NaN	2.6969	1.2242	0.43369	NaN	NaN	NaN	1.5874	2.22925	1.43918	NaN	NaN	NaN
C2CD2L	C2 domain-containing protein 2-like	O14523	S	662	NaN	NaN	NaN	NaN	NaN	NaN	NaN	NaN	NaN	2.613	2.1034	0.7871	1.5746	1.6704	1.121
C2CD2L	C2 domain-containing protein 2-like	O14523	S	619	NaN	NaN	NaN	NaN	NaN	NaN	NaN	NaN	NaN	NaN	NaN	NaN	NaN	NaN	NaN
C2CD2L	C2 domain-containing protein 2-like	O14523	S	623	NaN	NaN	NaN	NaN	NaN	NaN	NaN	NaN	NaN	NaN	NaN	NaN	NaN	NaN	NaN
TRAFD1	TRAF-type zinc finger domain-containing protein 1	O14545	S	325	NaN	NaN	NaN	NaN	NaN	NaN	1.14035	1.0881	0.957305	NaN	NaN	NaN	NaN	NaN	NaN
TRAFD1	TRAF-type zinc finger domain-containing protein 1	O14545	S	326	NaN	NaN	NaN	NaN	NaN	NaN	1.2143	1.1614	0.96003	NaN	NaN	NaN	NaN	NaN	NaN
TRAFD1	TRAF-type zinc finger domain-containing protein 1	O14545	S	327	NaN	NaN	NaN	0.931005	0.563245	0.83074	1.4071	1.1303	0.90302	NaN	NaN	NaN	NaN	NaN	NaN
TRAFD1	TRAF-type zinc finger domain-containing protein 1	O14545	S	415	0.77522	0.53928	1.2735	0.63062	0.50104	1.14041	1.21765	0.764205	0.66862	0.720395	0.804075	1.07335	0.71897	0.638125	0.8748
DYNC1I1	Cytoplasmic dynein 1 intermediate chain 1	O14576	S	179	NaN	NaN	NaN	NaN	NaN	NaN	NaN	NaN	NaN	NaN	NaN	NaN	NaN	NaN	NaN
CIT	Citron Rho-interacting kinase	O14578	S	1971	NaN	NaN	NaN	0.65888	0.82188	1.2154	NaN	NaN	NaN	NaN	NaN	NaN	NaN	NaN	NaN
CIT	Citron Rho-interacting kinase	O14578	S	1993	0.49244	0.558545	1.16315	0.70881	0.44734	0.99821	0.863945	0.961725	0.94765	0.680715	0.969495	1.34803	0.59385	0.59179	1.2082
CIT	Citron Rho-interacting kinase	O14578	S	440	1.4247	0.86282	0.542725	1.1761	0.75394	0.68497	0.87444	0.37104	0.45494	NaN	NaN	NaN	NaN	NaN	NaN
AP3D1	AP-3 complex subunit delta-1	O14617	S	658	1.0883	0.32362	0.34373	NaN	NaN	NaN	NaN	NaN	NaN	NaN	NaN	NaN	NaN	NaN	NaN
AP3D1	AP-3 complex subunit delta-1	O14617	S	632	NaN	NaN	NaN	NaN	NaN	NaN	NaN	NaN	NaN	NaN	NaN	NaN	NaN	NaN	NaN
AP3D1	AP-3 complex subunit delta-1	O14617	S	634	NaN	NaN	NaN	NaN	NaN	NaN	NaN	NaN	NaN	NaN	NaN	NaN	NaN	NaN	NaN
AP3D1	AP-3 complex subunit delta-1	O14617	S	636	NaN	NaN	NaN	NaN	NaN	NaN	NaN	NaN	NaN	NaN	NaN	NaN	NaN	NaN	NaN
ABLIM1	Actin-binding LIM protein 1	O14639	S	706	NaN	NaN	NaN	NaN	NaN	NaN	NaN	NaN	NaN	NaN	NaN	NaN	1.69895	1.02138	0.612685
ABLIM1	Actin-binding LIM protein 1	O14639	S	450	NaN	NaN	NaN	NaN	NaN	NaN	NaN	NaN	NaN	NaN	NaN	NaN	NaN	NaN	NaN
ABLIM1	Actin-binding LIM protein 1	O14639	S	452	0.9891	0.487795	0.468765	1.2688	1.0768	0.92833	1.40555	0.39302	0.279495	1.65575	1.32448	1.05084	1.81915	1.1921	0.86976
ABLIM1	Actin-binding LIM protein 1	O14639	S	655	0.0592775	0.19714	2.35505	0.917115	0.94161	1.34863	NaN	NaN	NaN	1.20065	1.4608	1.17719	1.16585	1.12345	0.998295
ABLIM1	Actin-binding LIM protein 1	O14639	S	431	0.3784	0.60335	1.4421	1.1163	0.698665	0.68435	NaN	NaN	NaN	2.2822	1.7176	0.75313	NaN	NaN	NaN
DVL2	Segment polarity protein dishevelled homolog DVL-2	O14641	S	211	1.07476	21.329	19.1195	NaN	NaN	NaN	0.58888	1.99	3.73765	0.52867	5.6575	10.417	0.60227	1.4524	2.5151
CHD1	Chromodomain-helicase-DNA-binding protein 1	O14646	S	1677	NaN	NaN	NaN	NaN	NaN	NaN	NaN	NaN	NaN	2.8201	2.9865	1.0889	NaN	NaN	NaN
CHD1	Chromodomain-helicase-DNA-binding protein 1	O14646	S	89	NaN	NaN	NaN	NaN	NaN	NaN	NaN	NaN	NaN	NaN	NaN	NaN	NaN	NaN	NaN
CHD1	Chromodomain-helicase-DNA-binding protein 1	O14646	S	90	NaN	NaN	NaN	NaN	NaN	NaN	NaN	NaN	NaN	NaN	NaN	NaN	NaN	NaN	NaN
CHD2	Chromodomain-helicase-DNA-binding protein 2	O14647	S	1364	NaN	NaN	NaN	NaN	NaN	NaN	NaN	NaN	NaN	NaN	NaN	NaN	NaN	NaN	NaN
CHD2	Chromodomain-helicase-DNA-binding protein 2	O14647	S	1365	NaN	NaN	NaN	NaN	NaN	NaN	NaN	NaN	NaN	NaN	NaN	NaN	NaN	NaN	NaN
CHD2	Chromodomain-helicase-DNA-binding protein 2	O14647	S	1369	NaN	NaN	NaN	NaN	NaN	NaN	NaN	NaN	NaN	NaN	NaN	NaN	NaN	NaN	NaN
CHD2	Chromodomain-helicase-DNA-binding protein 2	O14647	S	1373	NaN	NaN	NaN	NaN	NaN	NaN	NaN	NaN	NaN	NaN	NaN	NaN	NaN	NaN	NaN
CHD2	Chromodomain-helicase-DNA-binding protein 2	O14647	S	242	NaN	NaN	NaN	NaN	NaN	NaN	NaN	NaN	NaN	NaN	NaN	NaN	NaN	NaN	NaN
STX16	Syntaxin-16	O14662	S	34	NaN	NaN	NaN	NaN	NaN	NaN	NaN	NaN	NaN	NaN	NaN	NaN	NaN	NaN	NaN
STX16	Syntaxin-16	O14662	S	35	NaN	NaN	NaN	NaN	NaN	NaN	NaN	NaN	NaN	NaN	NaN	NaN	NaN	NaN	NaN
STX16	Syntaxin-16	O14662	S	41	NaN	NaN	NaN	NaN	NaN	NaN	NaN	NaN	NaN	NaN	NaN	NaN	NaN	NaN	NaN
EI24	Etoposide-induced protein 2.4 homolog	O14681	S	326	1.9238	2.0276	1.0017	0.82501	0.90593	1.1944	1.5987	1.4803	1.0425	0.89773	0.79875	1.142	0.89735	0.791395	0.87614
EI24	Etoposide-induced protein 2.4 homolog	O14681	S	330	1.9999	2.0234	0.96551	0.82046	0.90944	1.085	0.93389	1.9204	1.976	1.0218	0.92675	0.80854	NaN	NaN	NaN
EI24	Etoposide-induced protein 2.4 homolog	O14681	S	316	NaN	NaN	NaN	NaN	NaN	NaN	NaN	NaN	NaN	NaN	NaN	NaN	NaN	NaN	NaN
EI24	Etoposide-induced protein 2.4 homolog	O14681	S	317	NaN	NaN	NaN	NaN	NaN	NaN	NaN	NaN	NaN	NaN	NaN	NaN	NaN	NaN	NaN
EI24	Etoposide-induced protein 2.4 homolog	O14681	S	318	NaN	NaN	NaN	NaN	NaN	NaN	NaN	NaN	NaN	NaN	NaN	NaN	NaN	NaN	NaN
EI24	Etoposide-induced protein 2.4 homolog	O14681	S	320	NaN	NaN	NaN	0.51608	0.87118	1.663	NaN	NaN	NaN	1.11644	2.0536	2.7857	0.529305	0.66307	1.5739
TP53I11	Tumor protein p53-inducible protein 11	O14683	S	14	0.185615	0.356665	1.6265	0.13212	0.041896	0.316365	0.33559	0.52851	1.5959	NaN	NaN	NaN	0.067446	NaN	NaN
KMT2D	Histone-lysine N-methyltransferase 2D	O14686	S	4738	1.31735	1.17894	0.92121	0.820365	0.96184	1.34255	0.823325	0.94718	1.15825	0.63349	0.64324	0.99177	0.711425	0.806405	1.1213
KMT2D	Histone-lysine N-methyltransferase 2D	O14686	S	42	NaN	NaN	NaN	NaN	NaN	NaN	NaN	NaN	NaN	NaN	NaN	NaN	NaN	NaN	NaN
KMT2D	Histone-lysine N-methyltransferase 2D	O14686	S	45	NaN	NaN	NaN	NaN	NaN	NaN	NaN	NaN	NaN	NaN	NaN	NaN	NaN	NaN	NaN
KMT2D	Histone-lysine N-methyltransferase 2D	O14686	S	46	NaN	NaN	NaN	NaN	NaN	NaN	NaN	NaN	NaN	NaN	NaN	NaN	NaN	NaN	NaN
KMT2D	Histone-lysine N-methyltransferase 2D	O14686	S	48	NaN	NaN	NaN	NaN	NaN	NaN	NaN	NaN	NaN	NaN	NaN	NaN	NaN	NaN	NaN
KMT2D	Histone-lysine N-methyltransferase 2D	O14686	S	1834	NaN	NaN	NaN	NaN	NaN	NaN	2.3678	4.1732	1.0851	NaN	NaN	NaN	NaN	NaN	NaN
KMT2D	Histone-lysine N-methyltransferase 2D	O14686	S	4822	NaN	NaN	NaN	NaN	NaN	NaN	1.0689	0.85224	0.78204	0.56134	NaN	NaN	NaN	NaN	NaN
KMT2D	Histone-lysine N-methyltransferase 2D	O14686	S	1671	1.08055	1.9829	2.2287	NaN	NaN	NaN	0.43542	0.75039	1.8817	1.31047	0.62349	0.517565	0.72012	1.09885	1.59015
RGPD5;RGPD8;RANBP2;RGPD4;RGPD3;RGPD1;RGPD2	RANBP2-like and GRIP domain-containing protein 5/6;RANBP2-like and GRIP domain-containing protein 8;E3 SUMO-protein ligase RanBP2;RanBP2-like and GRIP domain-containing protein 4;RanBP2-like and GRIP domain-containing protein 3;RANBP2-like and GRIP domain-containing protein 1;RANBP2-like and GRIP domain-containing protein 2	P49792	S	1534;1534;2510;1535;1535;1519;1527	1.782	0.63766	0.34648	NaN	NaN	NaN	1.08905	1.5593	1.46295	1.2887	1.2716	0.90132	1.15975	0.89303	0.77497
RGPD5;RGPD8;RANBP2;RGPD4;RGPD3	RANBP2-like and GRIP domain-containing protein 5/6;RANBP2-like and GRIP domain-containing protein 8;E3 SUMO-protein ligase RanBP2;RanBP2-like and GRIP domain-containing protein 4;RanBP2-like and GRIP domain-containing protein 3	P49792	S	1032;1032;2008;1033;1033	2.70715	2.54535	1.0827	1.83205	1.8237	0.95444	6.0315	5.4878	1.1761	NaN	NaN	NaN	NaN	NaN	NaN
RGPD5;RGPD8;RANBP2;RGPD4;RGPD3;RGPD1;RGPD2	RANBP2-like and GRIP domain-containing protein 5/6;RANBP2-like and GRIP domain-containing protein 8;E3 SUMO-protein ligase RanBP2;RanBP2-like and GRIP domain-containing protein 4;RanBP2-like and GRIP domain-containing protein 3;RANBP2-like and GRIP domain-containing protein 1;RANBP2-like and GRIP domain-containing protein 2	P49792	S	1478;1478;2454;1479;1479;1463;1471	1.25845	0.83778	0.680375	NaN	NaN	NaN	0.85249	1.07493	0.99161	1.1453	1.47705	1.1803	1.0596	0.86652	0.94206
RGPD5;RGPD8;RANBP2;RGPD4;RGPD3;RGPD1;RGPD2	RANBP2-like and GRIP domain-containing protein 5/6;RANBP2-like and GRIP domain-containing protein 8;E3 SUMO-protein ligase RanBP2;RanBP2-like and GRIP domain-containing protein 4;RanBP2-like and GRIP domain-containing protein 3;RANBP2-like and GRIP domain-containing protein 1;RANBP2-like and GRIP domain-containing protein 2	P49792	S	1480;1480;2456;1481;1481;1465;1473	NaN	NaN	NaN	NaN	NaN	NaN	NaN	NaN	NaN	NaN	NaN	NaN	NaN	NaN	NaN
RGPD5;RGPD8;RANBP2;RGPD4;RGPD3;RGPD1;RGPD2	RANBP2-like and GRIP domain-containing protein 5/6;RANBP2-like and GRIP domain-containing protein 8;E3 SUMO-protein ligase RanBP2;RanBP2-like and GRIP domain-containing protein 4;RanBP2-like and GRIP domain-containing protein 3;RANBP2-like and GRIP domain-containing protein 1;RANBP2-like and GRIP domain-containing protein 2	P49792	S	1481;1481;2457;1482;1482;1466;1474	NaN	NaN	NaN	NaN	NaN	NaN	NaN	NaN	NaN	NaN	NaN	NaN	NaN	NaN	NaN
RGPD5;RGPD8	RANBP2-like and GRIP domain-containing protein 5/6;RANBP2-like and GRIP domain-containing protein 8	Q99666	S	788;788	0.89319	1.07691	1.3824	1.2508	1.3481	1.3164	0.663525	1.77115	3.12865	1.37907	1.36245	1.13336	1.11815	1.2417	1.1335
RGPD5;RGPD8	RANBP2-like and GRIP domain-containing protein 5/6;RANBP2-like and GRIP domain-containing protein 8	Q99666	S	21;21	NaN	NaN	NaN	NaN	NaN	NaN	1.3274	1.8733	1.3586	NaN	NaN	NaN	NaN	NaN	NaN
MAP2K7	Dual specificity mitogen-activated protein kinase kinase 7	O14733	S	60	NaN	NaN	NaN	NaN	NaN	NaN	0.44552	0.76332	1.5501	NaN	NaN	NaN	0.93489	0.55153	0.66429
MAP2K7	Dual specificity mitogen-activated protein kinase kinase 7	O14733	S	61	NaN	NaN	NaN	NaN	NaN	NaN	NaN	NaN	NaN	NaN	NaN	NaN	NaN	NaN	NaN
PDCD5	Programmed cell death protein 5	O14737	S	119	NaN	NaN	NaN	NaN	NaN	NaN	NaN	NaN	NaN	NaN	NaN	NaN	NaN	NaN	NaN
SLC9A3R1	Na(+)/H(+) exchange regulatory cofactor NHE-RF1	O14745	S	280	0.987685	0.20076	0.213255	NaN	NaN	NaN	2.4487	1.724	0.70559	0.1897	0.17761	0.97971	0.258965	0.229575	0.894485
SLC9A3R1	Na(+)/H(+) exchange regulatory cofactor NHE-RF1	O14745	S	269	NaN	NaN	NaN	0.67476	0.63969	0.88696	0.420075	0.50582	1.1584	0.32693	NaN	NaN	0.84215	0.49513	0.63308
SLC9A3R1	Na(+)/H(+) exchange regulatory cofactor NHE-RF1	O14745	S	288	0.7902	0.65079	0.75684	0.376525	0.468405	1.46645	1.17286	0.81803	0.812985	NaN	NaN	NaN	NaN	NaN	NaN
SLC9A3R1	Na(+)/H(+) exchange regulatory cofactor NHE-RF1	O14745	S	290	0.74811	0.78578	0.86954	0.253945	0.22291	0.957625	1.112	0.89149	0.82276	0.23793	0.13473	0.60331	0.19845	0.1895	0.85347
SLC9A3R1	Na(+)/H(+) exchange regulatory cofactor NHE-RF1	O14745	S	291	NaN	NaN	NaN	NaN	NaN	NaN	0.96798	1.1228	1.0706	NaN	NaN	NaN	NaN	NaN	NaN
SLC9A3R1	Na(+)/H(+) exchange regulatory cofactor NHE-RF1	O14745	S	294	NaN	NaN	NaN	NaN	NaN	NaN	NaN	NaN	NaN	NaN	NaN	NaN	NaN	NaN	NaN
SLC9A3R1	Na(+)/H(+) exchange regulatory cofactor NHE-RF1	O14745	S	299	NaN	NaN	NaN	NaN	NaN	NaN	NaN	NaN	NaN	NaN	NaN	NaN	NaN	NaN	NaN
SLC9A3R1	Na(+)/H(+) exchange regulatory cofactor NHE-RF1	O14745	S	302	NaN	NaN	NaN	NaN	NaN	NaN	NaN	NaN	NaN	NaN	NaN	NaN	NaN	NaN	NaN
MEIS2	Homeobox protein Meis2	O14770	S	196	NaN	NaN	NaN	NaN	NaN	NaN	NaN	NaN	NaN	NaN	NaN	NaN	NaN	NaN	NaN
MEIS2	Homeobox protein Meis2	O14770	S	198	1.03307	2.08955	2.12955	NaN	NaN	NaN	1.11785	1.30185	1.2275	NaN	NaN	NaN	NaN	NaN	NaN
MEIS2	Homeobox protein Meis2	O14770	S	204	1.4562	1.4656	0.60688	NaN	NaN	NaN	NaN	NaN	NaN	NaN	NaN	NaN	NaN	NaN	NaN
TCERG1	Transcription elongation regulator 1	O14776	S	810	NaN	NaN	NaN	NaN	NaN	NaN	NaN	NaN	NaN	NaN	NaN	NaN	NaN	NaN	NaN
TCERG1	Transcription elongation regulator 1	O14776	S	812	NaN	NaN	NaN	NaN	NaN	NaN	NaN	NaN	NaN	NaN	NaN	NaN	NaN	NaN	NaN
TCERG1	Transcription elongation regulator 1	O14776	S	815	NaN	NaN	NaN	NaN	NaN	NaN	NaN	NaN	NaN	NaN	NaN	NaN	NaN	NaN	NaN
PSMA7	Proteasome subunit alpha type-7	O14818	S	2	0.688655	1.05093	1.3999	0.76025	0.815415	1.11035	0.93101	0.57217	0.56264	1.15997	1.23385	1.1135	1.2287	1.20463	1.07587
SCAMP3	Secretory carrier-associated membrane protein 3	O14828	S	32	3.2363	1.7859	0.575355	NaN	NaN	NaN	1.88935	1.55831	0.918375	0.525525	0.500065	0.911375	NaN	NaN	NaN
SCAMP3	Secretory carrier-associated membrane protein 3	O14828	S	76	0.865815	0.77576	0.82409	1.2038	1.3849	1.153	2.3299	2.5358	1.24885	2.3139	1.5234	0.68816	1.4058	1.49415	1.14115
SCAMP3	Secretory carrier-associated membrane protein 3	O14828	S	85	1.2759	2.7418	1.9112	NaN	NaN	NaN	NaN	NaN	NaN	NaN	NaN	NaN	NaN	NaN	NaN
BCKDK	[3-methyl-2-oxobutanoate dehydrogenase [lipoamide]] kinase, mitochondrial	O14874	S	31	1.0665	0.94402	0.87214	NaN	NaN	NaN	0.62047	0.86883	1.9683	1.0042	1.3911	1.1712	0.898865	0.986835	1.1407
BCKDK	[3-methyl-2-oxobutanoate dehydrogenase [lipoamide]] kinase, mitochondrial	O14874	S	33	NaN	NaN	NaN	NaN	NaN	NaN	0.53928	1.0635	1.9528	1.465	1.2929	0.75851	NaN	NaN	NaN
GIPC1	PDZ domain-containing protein GIPC1	O14908	S	232	NaN	NaN	NaN	NaN	NaN	NaN	0.92583	0.976665	1.00827	NaN	NaN	NaN	NaN	NaN	NaN
IKBKB	Inhibitor of nuclear factor kappa-B kinase subunit beta	O14920	S	672	2.26555	1.87685	0.77876	NaN	NaN	NaN	2.9405	0.64091	0.202355	2.9194	0.34432	0.118924	2.1664	0.144997	0.060614
CASK	Peripheral plasma membrane protein CASK	O14936	S	394	1.2419	1.9297	1.4482	NaN	NaN	NaN	2.2048	1.68815	0.723305	NaN	NaN	NaN	1.12837	1.1947	1.12465
CASK	Peripheral plasma membrane protein CASK	O14936	S	395	1.2419	1.9297	1.4482	NaN	NaN	NaN	2.2048	1.68815	0.723305	NaN	NaN	NaN	1.12837	1.1947	1.12465
MYL12A;MYL12B;MYL9	Myosin regulatory light chain 12A;Myosin regulatory light chain 12B;Myosin regulatory light polypeptide 9	P19105	S	19;20;20	NaN	NaN	NaN	NaN	NaN	NaN	2.4519	0.638355	0.432955	NaN	NaN	NaN	1.3363	1.2684	0.93843
CLGN	Calmegin	O14967	S	554	NaN	NaN	NaN	NaN	NaN	NaN	NaN	NaN	NaN	NaN	NaN	NaN	NaN	NaN	NaN
CLGN	Calmegin	O14967	S	560	NaN	NaN	NaN	NaN	NaN	NaN	NaN	NaN	NaN	NaN	NaN	NaN	NaN	NaN	NaN
CLGN	Calmegin	O14967	S	573	NaN	NaN	NaN	NaN	NaN	NaN	NaN	NaN	NaN	NaN	NaN	NaN	NaN	NaN	NaN
CLGN	Calmegin	O14967	S	576	NaN	NaN	NaN	NaN	NaN	NaN	NaN	NaN	NaN	NaN	NaN	NaN	NaN	NaN	NaN
CLGN	Calmegin	O14967	S	579	NaN	NaN	NaN	NaN	NaN	NaN	NaN	NaN	NaN	NaN	NaN	NaN	NaN	NaN	NaN
CLGN	Calmegin	O14967	S	581	NaN	NaN	NaN	NaN	NaN	NaN	NaN	NaN	NaN	NaN	NaN	NaN	NaN	NaN	NaN
PPP1R12A	Protein phosphatase 1 regulatory subunit 12A	O14974	S	299	NaN	NaN	NaN	0.607525	0.50787	0.83484	2.1273	2.1462	0.915185	NaN	NaN	NaN	1.88275	1.07738	0.717365
PPP1R12A	Protein phosphatase 1 regulatory subunit 12A	O14974	S	409	NaN	NaN	NaN	NaN	NaN	NaN	1.7857	2.2164	1.2969	0.68502	NaN	NaN	NaN	NaN	NaN
PPP1R12A	Protein phosphatase 1 regulatory subunit 12A	O14974	S	507	NaN	NaN	NaN	NaN	NaN	NaN	NaN	NaN	NaN	0.73791	NaN	NaN	NaN	NaN	NaN
PPP1R12A	Protein phosphatase 1 regulatory subunit 12A	O14974	S	509	NaN	NaN	NaN	NaN	NaN	NaN	0.94314	NaN	NaN	NaN	NaN	NaN	NaN	NaN	NaN
PPP1R12A	Protein phosphatase 1 regulatory subunit 12A	O14974	S	470	NaN	NaN	NaN	NaN	NaN	NaN	NaN	NaN	NaN	NaN	NaN	NaN	NaN	NaN	NaN
PPP1R12A	Protein phosphatase 1 regulatory subunit 12A	O14974	S	472	NaN	NaN	NaN	NaN	NaN	NaN	NaN	NaN	NaN	NaN	NaN	NaN	NaN	NaN	NaN
PPP1R12A	Protein phosphatase 1 regulatory subunit 12A	O14974	S	473	NaN	NaN	NaN	NaN	NaN	NaN	NaN	NaN	NaN	NaN	NaN	NaN	NaN	NaN	NaN
PPP1R12A	Protein phosphatase 1 regulatory subunit 12A	O14974	S	856	NaN	NaN	NaN	NaN	NaN	NaN	NaN	NaN	NaN	NaN	NaN	NaN	NaN	NaN	NaN
PPP1R12A	Protein phosphatase 1 regulatory subunit 12A	O14974	S	862	NaN	NaN	NaN	0.79817	0.67154	1.1357	NaN	NaN	NaN	1.6161	0.74199	0.54645	0.67061	NaN	NaN
PPP1R12A	Protein phosphatase 1 regulatory subunit 12A	O14974	S	871	1.2823	1.10265	0.87566	0.70701	0.66211	1.1657	1.34285	1.36295	1.0334	0.64888	0.87543	1.6945	0.66789	0.673865	0.86666
PPP1R12A	Protein phosphatase 1 regulatory subunit 12A	O14974	S	445	0.761305	0.54457	0.81118	0.344505	0.2487	0.929535	1.5126	0.79039	0.55108	0.328885	0.331045	0.98407	0.583385	0.507075	0.80941
GAK	Cyclin-G-associated kinase	O14976	S	815	NaN	NaN	NaN	NaN	NaN	NaN	NaN	NaN	NaN	NaN	NaN	NaN	NaN	NaN	NaN
GAK	Cyclin-G-associated kinase	O14976	S	817	NaN	NaN	NaN	NaN	NaN	NaN	NaN	NaN	NaN	NaN	NaN	NaN	NaN	NaN	NaN
GAK	Cyclin-G-associated kinase	O14976	S	826	NaN	NaN	NaN	NaN	NaN	NaN	NaN	NaN	NaN	NaN	NaN	NaN	NaN	NaN	NaN
GAK	Cyclin-G-associated kinase	O14976	S	829	NaN	NaN	NaN	1.30245	0.79595	0.75692	0.735	NaN	NaN	1.9563	2.4247	1.25904	1.42775	1.00684	0.93416
GAK	Cyclin-G-associated kinase	O14976	S	834	NaN	NaN	NaN	NaN	NaN	NaN	NaN	NaN	NaN	NaN	NaN	NaN	NaN	NaN	NaN
GAK	Cyclin-G-associated kinase	O14976	S	778	NaN	NaN	NaN	NaN	NaN	NaN	0.52976	0.79224	1.6185	2.3445	3.0077	1.2913	1.5192	1.12847	0.837975
GAK	Cyclin-G-associated kinase	O14976	S	780	0.27467	0.31524	1.3658	2.40035	0.55341	0.258135	NaN	NaN	NaN	1.9762	2.15995	1.18792	1.4359	1.49905	1.0885
HNRNPDL	Heterogeneous nuclear ribonucleoprotein D-like	O14979	S	241	2.01925	2.06745	1.0737	1.9582	1.8306	1.0455	1.695	1.9807	1.1904	NaN	NaN	NaN	1.52155	1.93845	0.948355
XPO1	Exportin-1	O14980	S	384	NaN	NaN	NaN	NaN	NaN	NaN	NaN	NaN	NaN	NaN	NaN	NaN	NaN	NaN	NaN
XPO1	Exportin-1	O14980	S	387	NaN	NaN	NaN	NaN	NaN	NaN	NaN	NaN	NaN	NaN	NaN	NaN	NaN	NaN	NaN
XPO1	Exportin-1	O14980	S	391	NaN	NaN	NaN	NaN	NaN	NaN	NaN	NaN	NaN	0.68672	0.65519	0.86013	NaN	NaN	NaN
ARHGEF10	Rho guanine nucleotide exchange factor 10	O15013	S	1283	NaN	NaN	NaN	NaN	NaN	NaN	NaN	NaN	NaN	NaN	NaN	NaN	NaN	NaN	NaN
ARHGEF10	Rho guanine nucleotide exchange factor 10	O15013	S	1284	NaN	NaN	NaN	NaN	NaN	NaN	0.3656	0.19227	0.50723	NaN	NaN	NaN	NaN	NaN	NaN
ARHGEF10	Rho guanine nucleotide exchange factor 10	O15013	S	1285	NaN	NaN	NaN	NaN	NaN	NaN	NaN	NaN	NaN	NaN	NaN	NaN	NaN	NaN	NaN
ARHGEF10	Rho guanine nucleotide exchange factor 10	O15013	S	1287	NaN	NaN	NaN	NaN	NaN	NaN	NaN	NaN	NaN	NaN	NaN	NaN	NaN	NaN	NaN
ARHGEF10	Rho guanine nucleotide exchange factor 10	O15013	S	1291	NaN	NaN	NaN	NaN	NaN	NaN	NaN	NaN	NaN	NaN	NaN	NaN	NaN	NaN	NaN
ARHGEF10	Rho guanine nucleotide exchange factor 10	O15013	S	379	0.344045	0.29076	0.844555	NaN	NaN	NaN	1.3921	1.3113	0.88058	NaN	NaN	NaN	NaN	NaN	NaN
ARHGEF10	Rho guanine nucleotide exchange factor 10	O15013	S	59	NaN	NaN	NaN	NaN	NaN	NaN	NaN	NaN	NaN	NaN	NaN	NaN	0.41216	NaN	NaN
ZNF609	Zinc finger protein 609	O15014	S	1055	0.93266	1.4277	1.6507	0.514515	0.67215	1.07195	0.52689	0.60681	1.01329	0.563435	0.364535	0.63976	0.425145	0.75196	1.66625
ZNF609	Zinc finger protein 609	O15014	S	743	NaN	NaN	NaN	NaN	NaN	NaN	NaN	NaN	NaN	NaN	NaN	NaN	NaN	NaN	NaN
ZNF609	Zinc finger protein 609	O15014	S	797	NaN	NaN	NaN	NaN	NaN	NaN	NaN	NaN	NaN	NaN	NaN	NaN	NaN	NaN	NaN
ZNF609	Zinc finger protein 609	O15014	S	804	0.41229	1.556	4.7914	NaN	NaN	NaN	NaN	NaN	NaN	NaN	NaN	NaN	NaN	NaN	NaN
ZNF609	Zinc finger protein 609	O15014	S	576	1.00384	1.04046	1.17201	1.1267	0.64085	0.4672	0.589445	0.544475	1.05057	0.69345	0.62015	0.94513	0.88559	0.86489	1.03645
ZNF609	Zinc finger protein 609	O15014	S	578	NaN	NaN	NaN	NaN	NaN	NaN	NaN	NaN	NaN	NaN	NaN	NaN	NaN	NaN	NaN
ZNF609	Zinc finger protein 609	O15014	S	413	1.1548	0.50928	0.4432	NaN	NaN	NaN	0.518525	0.38572	0.718075	0.4704	0.30971	1.2418	0.440955	0.355705	0.78598
ZNF609	Zinc finger protein 609	O15014	S	416	NaN	NaN	NaN	NaN	NaN	NaN	NaN	NaN	NaN	NaN	NaN	NaN	NaN	NaN	NaN
ZNF609	Zinc finger protein 609	O15014	S	417	NaN	NaN	NaN	NaN	NaN	NaN	NaN	NaN	NaN	NaN	NaN	NaN	NaN	NaN	NaN
ZNF609	Zinc finger protein 609	O15014	S	758	NaN	NaN	NaN	NaN	NaN	NaN	0.654845	0.840025	1.5449	NaN	NaN	NaN	1.0914	0.98427	0.74435
ZNF609	Zinc finger protein 609	O15014	S	467	0.90904	1.0131	1.1915	1.19867	1.22243	1.11415	1.26795	1.2246	1.0647	0.948465	0.768895	0.803445	1.07274	1.26235	0.952585
ZNF609	Zinc finger protein 609	O15014	S	842	NaN	NaN	NaN	NaN	NaN	NaN	NaN	NaN	NaN	NaN	NaN	NaN	NaN	NaN	NaN
ZNF609	Zinc finger protein 609	O15014	S	846	NaN	NaN	NaN	NaN	NaN	NaN	NaN	NaN	NaN	NaN	NaN	NaN	NaN	NaN	NaN
ZNF609	Zinc finger protein 609	O15014	S	849	NaN	NaN	NaN	NaN	NaN	NaN	NaN	NaN	NaN	NaN	NaN	NaN	NaN	NaN	NaN
SPTBN2	Spectrin beta chain, non-erythrocytic 2	O15020	S	2171	NaN	NaN	NaN	0.962375	0.537205	0.54381	NaN	NaN	NaN	NaN	NaN	NaN	1.7992	0.64399	0.34913
SEC16A	Protein transport protein Sec16A	O15027	S	2081	NaN	NaN	NaN	NaN	NaN	NaN	NaN	NaN	NaN	NaN	NaN	NaN	NaN	NaN	NaN
SEC16A	Protein transport protein Sec16A	O15027	S	2083	NaN	NaN	NaN	NaN	NaN	NaN	NaN	NaN	NaN	NaN	NaN	NaN	NaN	NaN	NaN
SEC16A	Protein transport protein Sec16A	O15027	S	1069	0.47784	0.40843	0.8993	0.9695	0.831465	1.15789	0.788625	0.438795	0.63021	1.3066	1.1433	0.85105	1.15452	0.98876	0.981755
SEC16A	Protein transport protein Sec16A	O15027	S	1327	2.07295	0.35522	0.188645	1.24857	0.63062	0.539735	0.17135	0.38916	1.51665	0.2904	0.364375	1.23345	0.21634	0.31615	1.18315
SEC16A	Protein transport protein Sec16A	O15027	S	587	NaN	NaN	NaN	NaN	NaN	NaN	NaN	NaN	NaN	NaN	NaN	NaN	NaN	NaN	NaN
SEC16A	Protein transport protein Sec16A	O15027	S	589	NaN	NaN	NaN	NaN	NaN	NaN	NaN	NaN	NaN	NaN	NaN	NaN	NaN	NaN	NaN
SEC16A	Protein transport protein Sec16A	O15027	S	592	NaN	NaN	NaN	NaN	NaN	NaN	NaN	NaN	NaN	NaN	NaN	NaN	NaN	NaN	NaN
SEC16A	Protein transport protein Sec16A	O15027	S	595	NaN	NaN	NaN	NaN	NaN	NaN	NaN	NaN	NaN	NaN	NaN	NaN	NaN	NaN	NaN
SEC16A	Protein transport protein Sec16A	O15027	S	568	NaN	NaN	NaN	NaN	NaN	NaN	NaN	NaN	NaN	1.037	1.3269	1.2069	1.3249	1.2898	0.85547
SEC16A	Protein transport protein Sec16A	O15027	S	569	NaN	NaN	NaN	NaN	NaN	NaN	NaN	NaN	NaN	0.97818	1.6336	1.6317	1.5275	1.0897	0.73196
SEC16A	Protein transport protein Sec16A	O15027	S	1368	NaN	NaN	NaN	0.91356	0.39994	0.46452	NaN	NaN	NaN	NaN	NaN	NaN	NaN	NaN	NaN
SEC16A	Protein transport protein Sec16A	O15027	S	1369	0.26635	0.16864	0.585885	0.48806	0.366605	1.24199	0.541355	0.29594	0.56167	0.56287	0.69944	1.1001	0.546725	0.71992	1.3567
SEC16A	Protein transport protein Sec16A	O15027	S	1371	NaN	NaN	NaN	NaN	NaN	NaN	NaN	NaN	NaN	NaN	NaN	NaN	NaN	NaN	NaN
SEC16A	Protein transport protein Sec16A	O15027	S	1372	NaN	NaN	NaN	NaN	NaN	NaN	NaN	NaN	NaN	NaN	NaN	NaN	NaN	NaN	NaN
SEC16A	Protein transport protein Sec16A	O15027	S	1374	NaN	NaN	NaN	NaN	NaN	NaN	NaN	NaN	NaN	NaN	NaN	NaN	NaN	NaN	NaN
SEC16A	Protein transport protein Sec16A	O15027	S	1356	0.75275	0.75312	1.0481	NaN	NaN	NaN	1.06651	0.94728	1.22235	0.35946	0.586975	1.35715	0.49059	0.8007	1.39705
SEC16A	Protein transport protein Sec16A	O15027	S	1436	NaN	NaN	NaN	NaN	NaN	NaN	NaN	NaN	NaN	NaN	NaN	NaN	NaN	NaN	NaN
SEC16A	Protein transport protein Sec16A	O15027	S	1437	NaN	NaN	NaN	NaN	NaN	NaN	NaN	NaN	NaN	NaN	NaN	NaN	NaN	NaN	NaN
SEC16A	Protein transport protein Sec16A	O15027	S	1441	NaN	NaN	NaN	NaN	NaN	NaN	NaN	NaN	NaN	NaN	NaN	NaN	NaN	NaN	NaN
SEC16A	Protein transport protein Sec16A	O15027	S	73	NaN	NaN	NaN	NaN	NaN	NaN	1.1005	0.82282	0.85542	0.58139	0.86268	1.6491	0.862175	0.88115	1.01842
SEC16A	Protein transport protein Sec16A	O15027	S	74	NaN	NaN	NaN	NaN	NaN	NaN	1.1005	0.82282	0.85542	0.58139	0.86268	1.6491	0.862175	0.88115	1.01842
SEC16A	Protein transport protein Sec16A	O15027	S	1347	NaN	NaN	NaN	NaN	NaN	NaN	NaN	NaN	NaN	NaN	NaN	NaN	NaN	NaN	NaN
SEC16A	Protein transport protein Sec16A	O15027	S	1350	NaN	NaN	NaN	NaN	NaN	NaN	NaN	NaN	NaN	NaN	NaN	NaN	NaN	NaN	NaN
SEC16A	Protein transport protein Sec16A	O15027	S	1353	NaN	NaN	NaN	NaN	NaN	NaN	NaN	NaN	NaN	NaN	NaN	NaN	NaN	NaN	NaN
AREL1	Apoptosis-resistant E3 ubiquitin protein ligase 1	O15033	S	337	NaN	NaN	NaN	NaN	NaN	NaN	NaN	NaN	NaN	2.6506	2.7018	1.0499	NaN	NaN	NaN
AREL1	Apoptosis-resistant E3 ubiquitin protein ligase 1	O15033	S	339	NaN	NaN	NaN	NaN	NaN	NaN	NaN	NaN	NaN	2.6506	2.7018	1.0499	NaN	NaN	NaN
TECPR2	Tectonin beta-propeller repeat-containing protein 2	O15040	S	673	NaN	NaN	NaN	NaN	NaN	NaN	NaN	NaN	NaN	1.2623	1.8569	1.4148	NaN	NaN	NaN
TECPR2	Tectonin beta-propeller repeat-containing protein 2	O15040	S	448	NaN	NaN	NaN	NaN	NaN	NaN	NaN	NaN	NaN	NaN	NaN	NaN	NaN	NaN	NaN
TECPR2	Tectonin beta-propeller repeat-containing protein 2	O15040	S	449	NaN	NaN	NaN	NaN	NaN	NaN	NaN	NaN	NaN	NaN	NaN	NaN	NaN	NaN	NaN
U2SURP	U2 snRNP-associated SURP motif-containing protein	O15042	S	236	0.168615	0.413705	1.55335	0.20731	0.15389	0.8819	0.55005	0.13653	0.31659	0.1428	0.43577	2.6948	0.191755	0.0857835	1.00041
U2SURP	U2 snRNP-associated SURP motif-containing protein	O15042	S	238	0.40208	0.35996	0.77213	NaN	NaN	NaN	0.9847	0.29468	0.29147	NaN	NaN	NaN	NaN	NaN	NaN
U2SURP	U2 snRNP-associated SURP motif-containing protein	O15042	S	485	0.37142	0.42313	1.08465	0.72045	1.1929	1.70991	0.758675	1.1089	1.7832	1.04145	1.04755	1.00687	0.79167	1.1278	1.45445
U2SURP	U2 snRNP-associated SURP motif-containing protein	O15042	S	811	0.93968	0.89482	0.94941	0.680905	0.727795	1.03803	0.71903	1.2339	1.8039	0.8685	0.67952	0.81564	0.73606	0.743805	1.0441
U2SURP	U2 snRNP-associated SURP motif-containing protein	O15042	S	731	NaN	NaN	NaN	NaN	NaN	NaN	0.623405	1.51645	2.9014	0.667835	0.468655	0.74944	NaN	NaN	NaN
U2SURP	U2 snRNP-associated SURP motif-containing protein	O15042	S	34	NaN	NaN	NaN	NaN	NaN	NaN	NaN	NaN	NaN	NaN	NaN	NaN	NaN	NaN	NaN
U2SURP	U2 snRNP-associated SURP motif-containing protein	O15042	S	37	0.26253	0.47231	1.2214	0.25907	NaN	NaN	0.68471	0.37808	0.590885	NaN	NaN	NaN	0.16014	NaN	NaN
U2SURP	U2 snRNP-associated SURP motif-containing protein	O15042	S	788	NaN	NaN	NaN	NaN	NaN	NaN	NaN	NaN	NaN	NaN	NaN	NaN	NaN	NaN	NaN
U2SURP	U2 snRNP-associated SURP motif-containing protein	O15042	S	800	NaN	NaN	NaN	NaN	NaN	NaN	NaN	NaN	NaN	NaN	NaN	NaN	NaN	NaN	NaN
SETD1A	Histone-lysine N-methyltransferase SETD1A	O15047	S	504	0.80643	1.9449	2.5927	1.2991	1.1158	0.64752	NaN	NaN	NaN	NaN	NaN	NaN	NaN	NaN	NaN
SETD1A	Histone-lysine N-methyltransferase SETD1A	O15047	S	508	NaN	NaN	NaN	NaN	NaN	NaN	NaN	NaN	NaN	NaN	NaN	NaN	NaN	NaN	NaN
SETD1A	Histone-lysine N-methyltransferase SETD1A	O15047	S	915	1.3725	0.81199	0.85508	NaN	NaN	NaN	0.69386	0.88485	1.1373	1.076	0.954605	0.895805	1.1907	1.1658	0.71106
SETD1A	Histone-lysine N-methyltransferase SETD1A	O15047	S	468	0.921435	1.2199	1.41228	1.1398	1.5807	1.4539	0.6018	0.60956	1.1493	1.24985	1.09225	0.910045	1.31265	1.50525	1.1724
SETD1A	Histone-lysine N-methyltransferase SETD1A	O15047	S	470	NaN	NaN	NaN	NaN	NaN	NaN	0.56465	0.42323	0.7124	NaN	NaN	NaN	NaN	NaN	NaN
SETD1A	Histone-lysine N-methyltransferase SETD1A	O15047	S	464	NaN	NaN	NaN	NaN	NaN	NaN	NaN	NaN	NaN	NaN	NaN	NaN	NaN	NaN	NaN
SYNJ2	Synaptojanin-2	O15056	S	1122	NaN	NaN	NaN	NaN	NaN	NaN	0.30737	NaN	NaN	0.31803	NaN	NaN	NaN	NaN	NaN
SYNJ2	Synaptojanin-2	O15056	S	1124	0.716785	0.71447	0.97698	0.435145	0.429075	1.4088	0.470755	0.311415	0.700415	0.50131	0.55877	1.0983	0.446415	0.33002	0.717405
SYNM	Synemin	O15061	S	1044	NaN	NaN	NaN	NaN	NaN	NaN	NaN	NaN	NaN	NaN	NaN	NaN	NaN	NaN	NaN
SYNM	Synemin	O15061	S	1106	NaN	NaN	NaN	NaN	NaN	NaN	NaN	NaN	NaN	NaN	NaN	NaN	0.17961	0.17796	1.0078
SYNM	Synemin	O15061	S	1107	NaN	NaN	NaN	NaN	NaN	NaN	0.32479	0.16109	0.485815	NaN	NaN	NaN	NaN	NaN	NaN
KIAA0355	Uncharacterized protein KIAA0355	O15063	S	723	1.2284	1.1155	0.88404	NaN	NaN	NaN	1.62875	1.437	1.06195	0.35946	0.3213	0.82785	0.35397	0.42229	1.1976
KIAA0355	Uncharacterized protein KIAA0355	O15063	S	945	1.0056	1.2605	1.3434	0.728125	0.78372	1.18549	0.932805	1.09728	1.22865	0.52103	0.53435	0.96011	0.62337	NaN	NaN
KIAA0355	Uncharacterized protein KIAA0355	O15063	S	946	NaN	NaN	NaN	NaN	NaN	NaN	NaN	NaN	NaN	NaN	NaN	NaN	NaN	NaN	NaN
KIF3B	Kinesin-like protein KIF3B;Kinesin-like protein KIF3B, N-terminally processed	O15066	S	723	NaN	NaN	NaN	NaN	NaN	NaN	NaN	NaN	NaN	NaN	NaN	NaN	NaN	NaN	NaN
KIF3B	Kinesin-like protein KIF3B;Kinesin-like protein KIF3B, N-terminally processed	O15066	S	725	NaN	NaN	NaN	NaN	NaN	NaN	NaN	NaN	NaN	NaN	NaN	NaN	NaN	NaN	NaN
KIF3B	Kinesin-like protein KIF3B;Kinesin-like protein KIF3B, N-terminally processed	O15066	S	726	NaN	NaN	NaN	NaN	NaN	NaN	NaN	NaN	NaN	NaN	NaN	NaN	NaN	NaN	NaN
KIF3B	Kinesin-like protein KIF3B;Kinesin-like protein KIF3B, N-terminally processed	O15066	S	727	NaN	NaN	NaN	NaN	NaN	NaN	NaN	NaN	NaN	NaN	NaN	NaN	NaN	NaN	NaN
DCLK1	Serine/threonine-protein kinase DCLK1	O15075	S	2	NaN	NaN	NaN	NaN	NaN	NaN	NaN	NaN	NaN	NaN	NaN	NaN	NaN	NaN	NaN
DCLK1	Serine/threonine-protein kinase DCLK1	O15075	S	330	NaN	NaN	NaN	NaN	NaN	NaN	NaN	NaN	NaN	NaN	NaN	NaN	NaN	NaN	NaN
DCLK1	Serine/threonine-protein kinase DCLK1	O15075	S	332	NaN	NaN	NaN	NaN	NaN	NaN	NaN	NaN	NaN	NaN	NaN	NaN	NaN	NaN	NaN
DCLK1	Serine/threonine-protein kinase DCLK1	O15075	S	334	NaN	NaN	NaN	NaN	NaN	NaN	NaN	NaN	NaN	NaN	NaN	NaN	NaN	NaN	NaN
DCLK1	Serine/threonine-protein kinase DCLK1	O15075	S	337	NaN	NaN	NaN	NaN	NaN	NaN	1.7608	2.2102	0.94944	NaN	NaN	NaN	NaN	NaN	NaN
DCLK1	Serine/threonine-protein kinase DCLK1	O15075	S	307	NaN	NaN	NaN	NaN	NaN	NaN	1.89685	1.8775	1.03787	NaN	NaN	NaN	NaN	NaN	NaN
DCLK1	Serine/threonine-protein kinase DCLK1	O15075	S	310	NaN	NaN	NaN	NaN	NaN	NaN	NaN	NaN	NaN	NaN	NaN	NaN	NaN	NaN	NaN
DCLK1	Serine/threonine-protein kinase DCLK1	O15075	S	312	NaN	NaN	NaN	NaN	NaN	NaN	NaN	NaN	NaN	NaN	NaN	NaN	NaN	NaN	NaN
DCLK1	Serine/threonine-protein kinase DCLK1	O15075	S	313	NaN	NaN	NaN	NaN	NaN	NaN	NaN	NaN	NaN	NaN	NaN	NaN	NaN	NaN	NaN
ARHGEF11	Rho guanine nucleotide exchange factor 11	O15085	S	245	NaN	NaN	NaN	NaN	NaN	NaN	NaN	NaN	NaN	NaN	NaN	NaN	NaN	NaN	NaN
ARHGEF11	Rho guanine nucleotide exchange factor 11	O15085	S	251	NaN	NaN	NaN	NaN	NaN	NaN	NaN	NaN	NaN	NaN	NaN	NaN	NaN	NaN	NaN
ARHGEF11	Rho guanine nucleotide exchange factor 11	O15085	S	255	NaN	NaN	NaN	NaN	NaN	NaN	NaN	NaN	NaN	NaN	NaN	NaN	NaN	NaN	NaN
ARHGEF11	Rho guanine nucleotide exchange factor 11	O15085	S	271	0.72623	0.60175	0.76896	0.87493	0.46751	0.5165	1.1007	0.90416	0.7518	0.810385	0.765475	0.758995	0.84964	0.72045	0.83527
ARHGEF11	Rho guanine nucleotide exchange factor 11	O15085	S	1457	NaN	NaN	NaN	NaN	NaN	NaN	NaN	NaN	NaN	NaN	NaN	NaN	NaN	NaN	NaN
ARHGEF11	Rho guanine nucleotide exchange factor 11	O15085	S	1458	NaN	NaN	NaN	0.71041	0.44559	0.642935	0.760335	0.48019	0.744075	1.67155	1.0812	0.729235	1.8319	1.3043	0.78297
ARHGEF11	Rho guanine nucleotide exchange factor 11	O15085	S	27	0.80898	0.805685	1.05381	NaN	NaN	NaN	1.7628	1.2019	0.75785	0.5274	0.15111	0.29981	NaN	NaN	NaN
ARHGEF11	Rho guanine nucleotide exchange factor 11	O15085	S	29	0.82287	0.69504	0.80043	NaN	NaN	NaN	1.50965	0.80211	0.550995	NaN	NaN	NaN	NaN	NaN	NaN
ARHGEF11	Rho guanine nucleotide exchange factor 11	O15085	S	35	NaN	NaN	NaN	NaN	NaN	NaN	NaN	NaN	NaN	NaN	NaN	NaN	NaN	NaN	NaN
ARHGEF11	Rho guanine nucleotide exchange factor 11	O15085	S	38	NaN	NaN	NaN	NaN	NaN	NaN	NaN	NaN	NaN	NaN	NaN	NaN	NaN	NaN	NaN
ARHGEF11	Rho guanine nucleotide exchange factor 11	O15085	S	633	0.60087	0.45037	0.62439	0.36327	0.36695	0.87427	0.27588	0.33566	0.86596	0.57995	0.886965	1.09754	0.93591	0.930885	0.826775
ARHGEF11	Rho guanine nucleotide exchange factor 11	O15085	S	635	NaN	NaN	NaN	NaN	NaN	NaN	NaN	NaN	NaN	NaN	NaN	NaN	0.98391	0.81005	0.75733
ARHGEF11	Rho guanine nucleotide exchange factor 11	O15085	S	1295	NaN	NaN	NaN	NaN	NaN	NaN	NaN	NaN	NaN	NaN	NaN	NaN	1.2152	0.93108	1.1074
ARHGEF11	Rho guanine nucleotide exchange factor 11	O15085	S	1480	0.26678	0.77034	2.9976	NaN	NaN	NaN	NaN	NaN	NaN	NaN	NaN	NaN	1.5707	2.0385	1.0189
TBX3	T-box transcription factor TBX3	O15119	S	432	NaN	NaN	NaN	NaN	NaN	NaN	NaN	NaN	NaN	NaN	NaN	NaN	NaN	NaN	NaN
TBX3	T-box transcription factor TBX3	O15119	S	435	NaN	NaN	NaN	NaN	NaN	NaN	NaN	NaN	NaN	NaN	NaN	NaN	0.47691	0.84228	1.8059
TBX3	T-box transcription factor TBX3	O15119	S	438	NaN	NaN	NaN	0.63932	0.42904	0.79729	NaN	NaN	NaN	NaN	NaN	NaN	0.56513	0.67424	1.42225
TBX3	T-box transcription factor TBX3	O15119	S	371	NaN	NaN	NaN	NaN	NaN	NaN	NaN	NaN	NaN	NaN	NaN	NaN	NaN	NaN	NaN
TBX3	T-box transcription factor TBX3	O15119	S	375	NaN	NaN	NaN	NaN	NaN	NaN	NaN	NaN	NaN	NaN	NaN	NaN	NaN	NaN	NaN
TBX3	T-box transcription factor TBX3	O15119	S	456	NaN	NaN	NaN	0.94993	0.23426	0.32677	NaN	NaN	NaN	0.43137	0.15275	0.346575	0.49833	0.42189	0.67053
TBX3	T-box transcription factor TBX3	O15119	S	705	NaN	NaN	NaN	0.43204	1.6349	3.6303	NaN	NaN	NaN	NaN	NaN	NaN	0.8131	0.8807	0.95895
TBX3	T-box transcription factor TBX3	O15119	S	707	0.357015	0.38337	1.04916	0.7844	0.95272	1.89042	0.18963	NaN	NaN	0.718315	0.764815	1.52489	0.979675	1.11965	1.0867
SCAMP1	Secretory carrier-associated membrane protein 1	O15126	S	2	0.71623	0.69564	1.021	NaN	NaN	NaN	NaN	NaN	NaN	NaN	NaN	NaN	NaN	NaN	NaN
SCAMP2	Secretory carrier-associated membrane protein 2	O15127	S	319	NaN	NaN	NaN	NaN	NaN	NaN	NaN	NaN	NaN	NaN	NaN	NaN	NaN	NaN	NaN
SCAMP2	Secretory carrier-associated membrane protein 2	O15127	S	320	NaN	NaN	NaN	NaN	NaN	NaN	NaN	NaN	NaN	NaN	NaN	NaN	NaN	NaN	NaN
BET1	BET1 homolog	O15155	S	50	0.832965	0.659495	0.82252	0.20124	0.14801	1.0667	0.70297	1.375	2.49185	0.35443	0.29875	0.77051	0.150985	NaN	NaN
POLR1C	DNA-directed RNA polymerases I and III subunit RPAC1	O15160	S	4	1.8963	11.979	5.2171	NaN	NaN	NaN	NaN	NaN	NaN	NaN	NaN	NaN	NaN	NaN	NaN
TRIM24	Transcription intermediary factor 1-alpha	O15164	S	654	NaN	NaN	NaN	0.49468	0.6596	1.2377	NaN	NaN	NaN	NaN	NaN	NaN	NaN	NaN	NaN
TRIM24	Transcription intermediary factor 1-alpha	O15164	S	1019	NaN	NaN	NaN	NaN	NaN	NaN	NaN	NaN	NaN	NaN	NaN	NaN	NaN	NaN	NaN
TRIM24	Transcription intermediary factor 1-alpha	O15164	S	1025	NaN	NaN	NaN	NaN	NaN	NaN	NaN	NaN	NaN	NaN	NaN	NaN	NaN	NaN	NaN
TRIM24	Transcription intermediary factor 1-alpha	O15164	S	1028	NaN	NaN	NaN	NaN	NaN	NaN	NaN	NaN	NaN	NaN	NaN	NaN	NaN	NaN	NaN
TRIM24	Transcription intermediary factor 1-alpha	O15164	S	811	0.595465	1.10035	1.45285	0.585875	0.70491	1.0798	0.60074	0.683435	1.2247	0.938205	0.54919	0.6174	0.84732	0.771235	1.091
TRIM24	Transcription intermediary factor 1-alpha	O15164	S	660	NaN	NaN	NaN	NaN	NaN	NaN	NaN	NaN	NaN	NaN	NaN	NaN	NaN	NaN	NaN
TRIM24	Transcription intermediary factor 1-alpha	O15164	S	663	NaN	NaN	NaN	NaN	NaN	NaN	NaN	NaN	NaN	NaN	NaN	NaN	NaN	NaN	NaN
TRIM24	Transcription intermediary factor 1-alpha	O15164	S	664	NaN	NaN	NaN	NaN	NaN	NaN	NaN	NaN	NaN	NaN	NaN	NaN	NaN	NaN	NaN
TRIM24	Transcription intermediary factor 1-alpha	O15164	S	667	NaN	NaN	NaN	NaN	NaN	NaN	NaN	NaN	NaN	NaN	NaN	NaN	NaN	NaN	NaN
AXIN1	Axin-1	O15169	S	75	NaN	NaN	NaN	NaN	NaN	NaN	NaN	NaN	NaN	NaN	NaN	NaN	1.3673	0.68049	0.4753
AXIN1	Axin-1	O15169	S	77	0.82014	0.73088	0.85385	0.471435	0.45513	0.6507	0.952875	0.985175	0.878775	1.5678	0.99047	0.45506	NaN	NaN	NaN
AXIN1	Axin-1	O15169	S	486	NaN	NaN	NaN	NaN	NaN	NaN	NaN	NaN	NaN	NaN	NaN	NaN	NaN	NaN	NaN
AXIN1	Axin-1	O15169	S	493	NaN	NaN	NaN	NaN	NaN	NaN	NaN	NaN	NaN	NaN	NaN	NaN	NaN	NaN	NaN
AXIN1	Axin-1	O15169	S	496	NaN	NaN	NaN	NaN	NaN	NaN	NaN	NaN	NaN	NaN	NaN	NaN	NaN	NaN	NaN
PGRMC2	Membrane-associated progesterone receptor component 2	O15173	S	208	NaN	NaN	NaN	NaN	NaN	NaN	1.3098	1.4407	1.3507	NaN	NaN	NaN	NaN	NaN	NaN
ZBTB22	Zinc finger and BTB domain-containing protein 22	O15209	S	198	NaN	NaN	NaN	NaN	NaN	NaN	NaN	NaN	NaN	NaN	NaN	NaN	NaN	NaN	NaN
ZBTB22	Zinc finger and BTB domain-containing protein 22	O15209	S	599	7.2493	0.87564	0.10418	NaN	NaN	NaN	NaN	NaN	NaN	NaN	NaN	NaN	NaN	NaN	NaN
RGL2	Ral guanine nucleotide dissociation stimulator-like 2	O15211	S	581	NaN	NaN	NaN	NaN	NaN	NaN	NaN	NaN	NaN	NaN	NaN	NaN	NaN	NaN	NaN
RGL2	Ral guanine nucleotide dissociation stimulator-like 2	O15211	S	589	NaN	NaN	NaN	NaN	NaN	NaN	NaN	NaN	NaN	NaN	NaN	NaN	NaN	NaN	NaN
RGL2	Ral guanine nucleotide dissociation stimulator-like 2	O15211	S	591	NaN	NaN	NaN	NaN	NaN	NaN	NaN	NaN	NaN	NaN	NaN	NaN	NaN	NaN	NaN
RGL2	Ral guanine nucleotide dissociation stimulator-like 2	O15211	S	606	NaN	NaN	NaN	NaN	NaN	NaN	NaN	NaN	NaN	NaN	NaN	NaN	NaN	NaN	NaN
ZNF185	Zinc finger protein 185	O15231	S	446	NaN	NaN	NaN	NaN	NaN	NaN	NaN	NaN	NaN	NaN	NaN	NaN	NaN	NaN	NaN
ZNF185	Zinc finger protein 185	O15231	S	452	NaN	NaN	NaN	NaN	NaN	NaN	NaN	NaN	NaN	NaN	NaN	NaN	NaN	NaN	NaN
ZNF185	Zinc finger protein 185	O15231	S	152	NaN	NaN	NaN	NaN	NaN	NaN	NaN	NaN	NaN	NaN	NaN	NaN	NaN	NaN	NaN
ZNF185	Zinc finger protein 185	O15231	S	153	NaN	NaN	NaN	NaN	NaN	NaN	NaN	NaN	NaN	NaN	NaN	NaN	NaN	NaN	NaN
ZNF185	Zinc finger protein 185	O15231	S	155	NaN	NaN	NaN	NaN	NaN	NaN	NaN	NaN	NaN	NaN	NaN	NaN	NaN	NaN	NaN
CASC3	Protein CASC3	O15234	S	358	NaN	NaN	NaN	NaN	NaN	NaN	NaN	NaN	NaN	NaN	NaN	NaN	NaN	NaN	NaN
CASC3	Protein CASC3	O15234	S	363	0.50104	0.45285	0.855475	0.34685	0.31744	0.81991	0.49614	0.484475	0.800415	0.331345	0.365275	0.993325	0.46951	0.87391	1.743
CASC3	Protein CASC3	O15234	S	373	NaN	NaN	NaN	NaN	NaN	NaN	NaN	NaN	NaN	NaN	NaN	NaN	NaN	NaN	NaN
CASC3	Protein CASC3	O15234	S	140	NaN	NaN	NaN	NaN	NaN	NaN	NaN	NaN	NaN	NaN	NaN	NaN	NaN	NaN	NaN
CASC3	Protein CASC3	O15234	S	148	0.61842	0.638125	0.95327	0.57168	0.41617	0.99292	0.6762	0.543105	0.823505	0.593	0.58705	1.05019	0.548155	0.584285	1.02051
CASC3	Protein CASC3	O15234	S	265	0.57652	0.39772	0.820725	0.45229	0.38877	0.848805	0.699295	0.469455	0.638245	0.45756	0.419825	0.84417	0.4833	0.377925	0.9237
RER1	Protein RER1	O15258	S	2	1.32075	1.3958	1.02607	0.85383	0.766105	1.07376	2.01215	2.1487	1.2802	1.61945	2.0038	1.17695	0.91899	0.98708	0.92043
RER1	Protein RER1	O15258	S	6	NaN	NaN	NaN	0.96232	0.42104	0.50028	NaN	NaN	NaN	NaN	NaN	NaN	NaN	NaN	NaN
RER1	Protein RER1	O15258	S	95	NaN	NaN	NaN	NaN	NaN	NaN	NaN	NaN	NaN	NaN	NaN	NaN	NaN	NaN	NaN
MID1	E3 ubiquitin-protein ligase Midline-1	O15344	S	90	NaN	NaN	NaN	NaN	NaN	NaN	NaN	NaN	NaN	NaN	NaN	NaN	NaN	NaN	NaN
MID1	E3 ubiquitin-protein ligase Midline-1	O15344	S	96	NaN	NaN	NaN	NaN	NaN	NaN	NaN	NaN	NaN	NaN	NaN	NaN	NaN	NaN	NaN
PPM1G	Protein phosphatase 1G	O15355	S	183	NaN	NaN	NaN	NaN	NaN	NaN	NaN	NaN	NaN	NaN	NaN	NaN	NaN	NaN	NaN
INPPL1	Phosphatidylinositol 3,4,5-trisphosphate 5-phosphatase 2	O15357	S	149	NaN	NaN	NaN	NaN	NaN	NaN	NaN	NaN	NaN	NaN	NaN	NaN	NaN	NaN	NaN
INPPL1	Phosphatidylinositol 3,4,5-trisphosphate 5-phosphatase 2	O15357	S	240	NaN	NaN	NaN	NaN	NaN	NaN	NaN	NaN	NaN	NaN	NaN	NaN	1.7697	1.3118	0.72508
INPPL1	Phosphatidylinositol 3,4,5-trisphosphate 5-phosphatase 2	O15357	S	241	NaN	NaN	NaN	NaN	NaN	NaN	1.5831	1.0498	0.67772	0.96082	1.0912	0.92515	1.6534	1.491	0.9087
EIF3D	Eukaryotic translation initiation factor 3 subunit D	O15371	S	528	NaN	NaN	NaN	NaN	NaN	NaN	NaN	NaN	NaN	NaN	NaN	NaN	NaN	NaN	NaN
EIF3D	Eukaryotic translation initiation factor 3 subunit D	O15371	S	529	NaN	NaN	NaN	NaN	NaN	NaN	NaN	NaN	NaN	NaN	NaN	NaN	NaN	NaN	NaN
EIF3H	Eukaryotic translation initiation factor 3 subunit H	O15372	S	183	0.537875	0.45876	1.04437	0.41275	0.39845	0.95953	1.4243	1.1361	0.8936	0.825615	0.962835	1.01495	0.795195	0.740665	1.01365
STX7	Syntaxin-7	O15400	S	126	NaN	NaN	NaN	NaN	NaN	NaN	2.9402	3.2652	1.1209	NaN	NaN	NaN	NaN	NaN	NaN
STX7	Syntaxin-7	O15400	S	129	NaN	NaN	NaN	NaN	NaN	NaN	2.56505	2.82575	1.0347	0.5257	0.3734	0.45467	0.57407	0.483095	0.93547
TNRC18	Trinucleotide repeat-containing gene 18 protein	O15417	S	1857	NaN	NaN	NaN	NaN	NaN	NaN	0.28859	0.366805	1.22716	0.53191	0.51836	1.04024	0.49643	0.613175	1.34415
TNRC18	Trinucleotide repeat-containing gene 18 protein	O15417	S	2543	NaN	NaN	NaN	1.0261	0.68618	0.62141	NaN	NaN	NaN	NaN	NaN	NaN	NaN	NaN	NaN
TNRC18	Trinucleotide repeat-containing gene 18 protein	O15417	S	991	NaN	NaN	NaN	NaN	NaN	NaN	NaN	NaN	NaN	NaN	NaN	NaN	NaN	NaN	NaN
TNRC18	Trinucleotide repeat-containing gene 18 protein	O15417	S	995	NaN	NaN	NaN	NaN	NaN	NaN	NaN	NaN	NaN	NaN	NaN	NaN	NaN	NaN	NaN
TNRC18	Trinucleotide repeat-containing gene 18 protein	O15417	S	999	NaN	NaN	NaN	NaN	NaN	NaN	NaN	NaN	NaN	NaN	NaN	NaN	NaN	NaN	NaN
TNRC18	Trinucleotide repeat-containing gene 18 protein	O15417	S	1989	NaN	NaN	NaN	NaN	NaN	NaN	NaN	NaN	NaN	NaN	NaN	NaN	NaN	NaN	NaN
TNRC18	Trinucleotide repeat-containing gene 18 protein	O15417	S	1127	NaN	NaN	NaN	NaN	NaN	NaN	NaN	NaN	NaN	NaN	NaN	NaN	NaN	NaN	NaN
TNRC18	Trinucleotide repeat-containing gene 18 protein	O15417	S	1136	NaN	NaN	NaN	NaN	NaN	NaN	NaN	NaN	NaN	NaN	NaN	NaN	NaN	NaN	NaN
TNRC18	Trinucleotide repeat-containing gene 18 protein	O15417	S	1028	NaN	NaN	NaN	NaN	NaN	NaN	NaN	NaN	NaN	NaN	NaN	NaN	NaN	NaN	NaN
TNRC18	Trinucleotide repeat-containing gene 18 protein	O15417	S	1029	NaN	NaN	NaN	NaN	NaN	NaN	NaN	NaN	NaN	NaN	NaN	NaN	NaN	NaN	NaN
TNRC18	Trinucleotide repeat-containing gene 18 protein	O15417	S	1033	NaN	NaN	NaN	NaN	NaN	NaN	NaN	NaN	NaN	NaN	NaN	NaN	NaN	NaN	NaN
TNRC18	Trinucleotide repeat-containing gene 18 protein	O15417	S	1038	NaN	NaN	NaN	NaN	NaN	NaN	NaN	NaN	NaN	NaN	NaN	NaN	NaN	NaN	NaN
ABCC4	Multidrug resistance-associated protein 4	O15439	S	664	NaN	NaN	NaN	NaN	NaN	NaN	NaN	NaN	NaN	NaN	NaN	NaN	NaN	NaN	NaN
ABCC4	Multidrug resistance-associated protein 4	O15439	S	668	NaN	NaN	NaN	NaN	NaN	NaN	NaN	NaN	NaN	1.3759	1.5325	1.03187	1.2109	0.33391	0.27867
ABCC5	Multidrug resistance-associated protein 5	O15440	S	501	NaN	NaN	NaN	NaN	NaN	NaN	NaN	NaN	NaN	NaN	NaN	NaN	NaN	NaN	NaN
ABCC5	Multidrug resistance-associated protein 5	O15440	S	502	NaN	NaN	NaN	NaN	NaN	NaN	NaN	NaN	NaN	NaN	NaN	NaN	NaN	NaN	NaN
ABCC5	Multidrug resistance-associated protein 5	O15440	S	504	NaN	NaN	NaN	1.1105	2.1004	1.4727	NaN	NaN	NaN	1.6559	1.3154	0.82417	NaN	NaN	NaN
ABCC5	Multidrug resistance-associated protein 5	O15440	S	505	NaN	NaN	NaN	NaN	NaN	NaN	NaN	NaN	NaN	NaN	NaN	NaN	1.6819	1.0924	0.61376
ABCC5	Multidrug resistance-associated protein 5	O15440	S	509	1.3403	0.5217	0.43293	0.72353	1.0459	1.3292	0.64233	0.76965	1.2997	1.45505	1.6429	1.01815	1.846	1.3229	0.99626
CD3EAP	DNA-directed RNA polymerase I subunit RPA34	O15446	S	126	NaN	NaN	NaN	NaN	NaN	NaN	NaN	NaN	NaN	NaN	NaN	NaN	NaN	NaN	NaN
CD3EAP	DNA-directed RNA polymerase I subunit RPA34	O15446	S	128	NaN	NaN	NaN	NaN	NaN	NaN	NaN	NaN	NaN	NaN	NaN	NaN	NaN	NaN	NaN
CD3EAP	DNA-directed RNA polymerase I subunit RPA34	O15446	S	136	NaN	NaN	NaN	NaN	NaN	NaN	NaN	NaN	NaN	NaN	NaN	NaN	NaN	NaN	NaN
CD3EAP	DNA-directed RNA polymerase I subunit RPA34	O15446	S	488	NaN	NaN	NaN	NaN	NaN	NaN	0.71551	0.67608	1.1164	0.85308	1.1963	1.2696	NaN	NaN	NaN
CD3EAP	DNA-directed RNA polymerase I subunit RPA34	O15446	S	490	0.70252	0.66594	0.68881	NaN	NaN	NaN	NaN	NaN	NaN	NaN	NaN	NaN	0.77331	0.98516	1.2803
CD3EAP	DNA-directed RNA polymerase I subunit RPA34	O15446	S	285	NaN	NaN	NaN	NaN	NaN	NaN	2.1162	NaN	NaN	NaN	NaN	NaN	NaN	NaN	NaN
CD3EAP	DNA-directed RNA polymerase I subunit RPA34	O15446	S	172	NaN	NaN	NaN	NaN	NaN	NaN	1.9608	2.7355	1.4831	NaN	NaN	NaN	NaN	NaN	NaN
NUPL2	Nucleoporin-like protein 2	O15504	S	62	NaN	NaN	NaN	NaN	NaN	NaN	NaN	NaN	NaN	NaN	NaN	NaN	NaN	NaN	NaN
NUPL2	Nucleoporin-like protein 2	O15504	S	64	NaN	NaN	NaN	NaN	NaN	NaN	NaN	NaN	NaN	NaN	NaN	NaN	NaN	NaN	NaN
PDPK2P;PDPK1	Putative 3-phosphoinositide-dependent protein kinase 2;3-phosphoinositide-dependent protein kinase 1	Q6A1A2	S	214;241	0.94034	0.908255	0.90084	1.03824	1.17803	1.25519	1.3406	1.1217	0.94114	1.0933	1.595	1.3972	1.05875	0.893265	0.96475
RNF113A	RING finger protein 113A	O15541	S	84	NaN	NaN	NaN	NaN	NaN	NaN	NaN	NaN	NaN	NaN	NaN	NaN	NaN	NaN	NaN
RNF113A	RING finger protein 113A	O15541	S	85	NaN	NaN	NaN	NaN	NaN	NaN	NaN	NaN	NaN	NaN	NaN	NaN	NaN	NaN	NaN
RNF113A	RING finger protein 113A	O15541	S	6	0.818605	0.469155	0.52883	0.769455	0.90824	1.71465	NaN	NaN	NaN	NaN	NaN	NaN	0.70844	0.32454	0.43441
RNF113A	RING finger protein 113A	O15541	S	253	0.56744	0.53886	0.73599	1.04459	1.00206	1.03156	0.914805	0.724925	0.788965	1.05015	1.14205	0.990845	0.9845	0.99513	0.989125
RNF113A	RING finger protein 113A	O15541	S	329	NaN	NaN	NaN	0.84039	NaN	NaN	NaN	NaN	NaN	NaN	NaN	NaN	NaN	NaN	NaN
KDM6A	Lysine-specific demethylase 6A	O15550	S	829	1.6578	1.889	1.4437	NaN	NaN	NaN	NaN	NaN	NaN	NaN	NaN	NaN	NaN	NaN	NaN
ASAP2	Arf-GAP with SH3 domain, ANK repeat and PH domain-containing protein 2	O43150	S	701	0.2075	0.1637	0.911835	0.99507	0.74296	0.86361	0.207955	0.33626	1.7733	0.54537	0.401235	0.90561	0.95152	0.743715	0.8033
SIPA1L1	Signal-induced proliferation-associated 1-like protein 1	O43166	S	1700	NaN	NaN	NaN	NaN	NaN	NaN	NaN	NaN	NaN	NaN	NaN	NaN	NaN	NaN	NaN
SIPA1L1	Signal-induced proliferation-associated 1-like protein 1	O43166	S	1708	NaN	NaN	NaN	NaN	NaN	NaN	NaN	NaN	NaN	NaN	NaN	NaN	NaN	NaN	NaN
SIPA1L1	Signal-induced proliferation-associated 1-like protein 1	O43166	S	1711	NaN	NaN	NaN	NaN	NaN	NaN	NaN	NaN	NaN	NaN	NaN	NaN	NaN	NaN	NaN
SIPA1L1	Signal-induced proliferation-associated 1-like protein 1	O43166	S	1713	NaN	NaN	NaN	NaN	NaN	NaN	NaN	NaN	NaN	NaN	NaN	NaN	NaN	NaN	NaN
SIPA1L1	Signal-induced proliferation-associated 1-like protein 1	O43166	S	1528	1.0156	0.99713	0.72266	NaN	NaN	NaN	NaN	NaN	NaN	NaN	NaN	NaN	NaN	NaN	NaN
SIPA1L1	Signal-induced proliferation-associated 1-like protein 1	O43166	S	161	NaN	NaN	NaN	NaN	NaN	NaN	NaN	NaN	NaN	NaN	NaN	NaN	NaN	NaN	NaN
SIPA1L1	Signal-induced proliferation-associated 1-like protein 1	O43166	S	162	NaN	NaN	NaN	NaN	NaN	NaN	NaN	NaN	NaN	NaN	NaN	NaN	NaN	NaN	NaN
SIPA1L1	Signal-induced proliferation-associated 1-like protein 1	O43166	S	255	0.84855	0.56532	0.72808	NaN	NaN	NaN	1.9713	1.0397	0.58045	0.477155	NaN	NaN	0.34053	0.47153	1.326
SIPA1L1	Signal-induced proliferation-associated 1-like protein 1	O43166	S	258	NaN	NaN	NaN	NaN	NaN	NaN	1.285	1.8269	1.0532	NaN	NaN	NaN	NaN	NaN	NaN
SIPA1L1	Signal-induced proliferation-associated 1-like protein 1	O43166	S	1433	NaN	NaN	NaN	NaN	NaN	NaN	NaN	NaN	NaN	NaN	NaN	NaN	NaN	NaN	NaN
SIPA1L1	Signal-induced proliferation-associated 1-like protein 1	O43166	S	1549	0.75707	0.52851	0.6757	1.8554	1.5234	3.9201	0.89954	0.700085	0.95408	0.43442	0.25542	0.54799	0.636445	0.35171	0.573955
SIPA1L1	Signal-induced proliferation-associated 1-like protein 1	O43166	S	1270	NaN	NaN	NaN	NaN	NaN	NaN	0.71699	0.831525	1.3328	NaN	NaN	NaN	0.22895	0.2514	1.2011
SIPA1L1	Signal-induced proliferation-associated 1-like protein 1	O43166	S	1645	NaN	NaN	NaN	NaN	NaN	NaN	NaN	NaN	NaN	NaN	NaN	NaN	NaN	NaN	NaN
SIPA1L1	Signal-induced proliferation-associated 1-like protein 1	O43166	S	1647	NaN	NaN	NaN	NaN	NaN	NaN	NaN	NaN	NaN	NaN	NaN	NaN	NaN	NaN	NaN
SIPA1L1	Signal-induced proliferation-associated 1-like protein 1	O43166	S	1649	NaN	NaN	NaN	NaN	NaN	NaN	NaN	NaN	NaN	NaN	NaN	NaN	NaN	NaN	NaN
SIPA1L1	Signal-induced proliferation-associated 1-like protein 1	O43166	S	1650	NaN	NaN	NaN	NaN	NaN	NaN	NaN	NaN	NaN	NaN	NaN	NaN	NaN	NaN	NaN
SIPA1L1	Signal-induced proliferation-associated 1-like protein 1	O43166	S	1585	0.84524	0.45449	0.50327	1.3284	0.45927	0.27797	1.043	1.38145	1.25355	NaN	NaN	NaN	0.63396	0.65297	0.87688
SIPA1L1	Signal-induced proliferation-associated 1-like protein 1	O43166	S	1255	NaN	NaN	NaN	NaN	NaN	NaN	1.368	1.2338	0.9391	NaN	NaN	NaN	NaN	NaN	NaN
CYB5B	Cytochrome b5 type B	O43169	S	71	NaN	NaN	NaN	NaN	NaN	NaN	NaN	NaN	NaN	NaN	NaN	NaN	NaN	NaN	NaN
CYB5B	Cytochrome b5 type B	O43169	S	73	NaN	NaN	NaN	NaN	NaN	NaN	NaN	NaN	NaN	NaN	NaN	NaN	NaN	NaN	NaN
CYB5B	Cytochrome b5 type B	O43169	S	80	1.5445	3.2459	2.02	NaN	NaN	NaN	1.06125	1.95955	2.04895	NaN	NaN	NaN	NaN	NaN	NaN
CYB5B	Cytochrome b5 type B	O43169	S	81	NaN	NaN	NaN	NaN	NaN	NaN	0.63416	0.97795	1.6027	NaN	NaN	NaN	NaN	NaN	NaN
CYB5B	Cytochrome b5 type B	O43169	S	19	NaN	NaN	NaN	NaN	NaN	NaN	NaN	NaN	NaN	NaN	NaN	NaN	NaN	NaN	NaN
DYNC1LI2	Cytoplasmic dynein 1 light intermediate chain 2	O43237	S	194	1.1603	1.1922	0.762815	0.88893	0.819645	1.04293	1.77375	1.6912	0.980295	0.867875	0.6892	1.296	0.7636	0.62913	0.9635
DYNC1LI2	Cytoplasmic dynein 1 light intermediate chain 2	O43237	S	405	NaN	NaN	NaN	NaN	NaN	NaN	NaN	NaN	NaN	0.83438	0.74689	0.80658	NaN	NaN	NaN
DYNC1LI2	Cytoplasmic dynein 1 light intermediate chain 2	O43237	S	406	NaN	NaN	NaN	NaN	NaN	NaN	NaN	NaN	NaN	NaN	NaN	NaN	NaN	NaN	NaN
DYNC1LI2	Cytoplasmic dynein 1 light intermediate chain 2	O43237	S	407	NaN	NaN	NaN	NaN	NaN	NaN	1.0833	0.84805	0.77605	NaN	NaN	NaN	0.71934	0.55701	0.79842
DYNC1LI2	Cytoplasmic dynein 1 light intermediate chain 2	O43237	S	443	NaN	NaN	NaN	NaN	NaN	NaN	NaN	NaN	NaN	NaN	NaN	NaN	NaN	NaN	NaN
DYNC1LI2	Cytoplasmic dynein 1 light intermediate chain 2	O43237	S	446	NaN	NaN	NaN	0.32934	0.62191	1.7521	1.27415	1.02195	0.91244	NaN	NaN	NaN	0.28548	0.45024	1.5499
SART1	U4/U6.U5 tri-snRNP-associated protein 1	O43290	S	448	1.1364	0.49866	0.48609	0.936685	1.00457	1.08483	0.81898	0.98798	1.1977	0.88514	0.72627	0.73521	0.798185	0.729715	0.90769
SART1	U4/U6.U5 tri-snRNP-associated protein 1	O43290	S	591	NaN	NaN	NaN	NaN	NaN	NaN	NaN	NaN	NaN	NaN	NaN	NaN	NaN	NaN	NaN
SART1	U4/U6.U5 tri-snRNP-associated protein 1	O43290	S	596	NaN	NaN	NaN	NaN	NaN	NaN	NaN	NaN	NaN	NaN	NaN	NaN	NaN	NaN	NaN
SART1	U4/U6.U5 tri-snRNP-associated protein 1	O43290	S	598	0.81791	1.131	1.4214	NaN	NaN	NaN	NaN	NaN	NaN	NaN	NaN	NaN	NaN	NaN	NaN
SART1	U4/U6.U5 tri-snRNP-associated protein 1	O43290	S	474	NaN	NaN	NaN	NaN	NaN	NaN	NaN	NaN	NaN	NaN	NaN	NaN	NaN	NaN	NaN
SART1	U4/U6.U5 tri-snRNP-associated protein 1	O43290	S	486	NaN	NaN	NaN	NaN	NaN	NaN	NaN	NaN	NaN	NaN	NaN	NaN	NaN	NaN	NaN
HSPA12A	Heat shock 70 kDa protein 12A	O43301	S	22	NaN	NaN	NaN	NaN	NaN	NaN	3.59545	3.6611	0.953725	NaN	NaN	NaN	NaN	NaN	NaN
HSPA12A	Heat shock 70 kDa protein 12A	O43301	S	23	NaN	NaN	NaN	NaN	NaN	NaN	4.8794	6.4598	1.1605	NaN	NaN	NaN	NaN	NaN	NaN
CCP110	Centriolar coiled-coil protein of 110 kDa	O43303	S	370	NaN	NaN	NaN	NaN	NaN	NaN	NaN	NaN	NaN	NaN	NaN	NaN	0.87822	0.558235	0.78233
CCP110	Centriolar coiled-coil protein of 110 kDa	O43303	S	372	NaN	NaN	NaN	NaN	NaN	NaN	0.519815	0.41039	0.7416	NaN	NaN	NaN	0.8657	0.578275	0.745305
ADCY6	Adenylate cyclase type 6	O43306	S	54	NaN	NaN	NaN	NaN	NaN	NaN	NaN	NaN	NaN	NaN	NaN	NaN	NaN	NaN	NaN
PPIP5K2	Inositol hexakisphosphate and diphosphoinositol-pentakisphosphate kinase 2	O43314	S	38	1.16452	1.67955	1.43386	1.1678	1.4088	1.0811	1.60245	1.14178	0.676695	1.6953	1.57825	0.80774	1.71535	1.56935	0.968025
PPIP5K2	Inositol hexakisphosphate and diphosphoinositol-pentakisphosphate kinase 2	O43314	S	1006	0.552995	1.6489	2.9356	0.7527	1.6268	2.1749	NaN	NaN	NaN	0.22498	0.48713	1.9913	0.740075	1.43949	1.948
PPIP5K2	Inositol hexakisphosphate and diphosphoinositol-pentakisphosphate kinase 2	O43314	S	1165	NaN	NaN	NaN	NaN	NaN	NaN	NaN	NaN	NaN	NaN	NaN	NaN	NaN	NaN	NaN
PPIP5K2	Inositol hexakisphosphate and diphosphoinositol-pentakisphosphate kinase 2	O43314	S	1166	NaN	NaN	NaN	NaN	NaN	NaN	NaN	NaN	NaN	NaN	NaN	NaN	NaN	NaN	NaN
PPIP5K2	Inositol hexakisphosphate and diphosphoinositol-pentakisphosphate kinase 2	O43314	S	1171	NaN	NaN	NaN	NaN	NaN	NaN	1.6723	1.42862	0.84983	1.3208	1.2455	0.95281	NaN	NaN	NaN
PPIP5K2	Inositol hexakisphosphate and diphosphoinositol-pentakisphosphate kinase 2	O43314	S	1172	NaN	NaN	NaN	NaN	NaN	NaN	1.8396	2.0957	1.08	1.1132	0.54224	0.44525	1.5735	1.6799	1.0666
PPIP5K2	Inositol hexakisphosphate and diphosphoinositol-pentakisphosphate kinase 2	O43314	S	982	NaN	NaN	NaN	NaN	NaN	NaN	1.6407	1.4039	0.79672	NaN	NaN	NaN	NaN	NaN	NaN
PPIP5K2	Inositol hexakisphosphate and diphosphoinositol-pentakisphosphate kinase 2	O43314	S	983	NaN	NaN	NaN	NaN	NaN	NaN	NaN	NaN	NaN	NaN	NaN	NaN	NaN	NaN	NaN
PPIP5K2	Inositol hexakisphosphate and diphosphoinositol-pentakisphosphate kinase 2	O43314	S	492	NaN	NaN	NaN	NaN	NaN	NaN	NaN	NaN	NaN	NaN	NaN	NaN	NaN	NaN	NaN
PPIP5K2	Inositol hexakisphosphate and diphosphoinositol-pentakisphosphate kinase 2	O43314	S	493	NaN	NaN	NaN	NaN	NaN	NaN	0.94628	1.3967	1.1725	NaN	NaN	NaN	1.3596	0.38738	0.33417
PPIP5K2	Inositol hexakisphosphate and diphosphoinositol-pentakisphosphate kinase 2	O43314	S	498	NaN	NaN	NaN	NaN	NaN	NaN	NaN	NaN	NaN	NaN	NaN	NaN	NaN	NaN	NaN
MAP3K7	Mitogen-activated protein kinase kinase kinase 7	O43318	S	439	0.699	0.695545	1.14035	0.23806	0.17909	0.64505	0.60095	0.50805	0.814645	0.17423	0.37524	1.8396	0.268855	NaN	NaN
MAP3K7	Mitogen-activated protein kinase kinase kinase 7	O43318	S	454	NaN	NaN	NaN	NaN	NaN	NaN	NaN	NaN	NaN	NaN	NaN	NaN	NaN	NaN	NaN
HOXA3	Homeobox protein Hox-A3	O43365	S	143	NaN	NaN	NaN	NaN	NaN	NaN	NaN	NaN	NaN	NaN	NaN	NaN	1.99865	2.9148	1.51815
WDR62	WD repeat-containing protein 62	O43379	S	1144	NaN	NaN	NaN	0.16223	0.23128	1.42885	NaN	NaN	NaN	NaN	NaN	NaN	NaN	NaN	NaN
WDR62	WD repeat-containing protein 62	O43379	S	1248	NaN	NaN	NaN	NaN	NaN	NaN	NaN	NaN	NaN	NaN	NaN	NaN	NaN	NaN	NaN
WDR62	WD repeat-containing protein 62	O43379	S	1249	NaN	NaN	NaN	NaN	NaN	NaN	NaN	NaN	NaN	NaN	NaN	NaN	NaN	NaN	NaN
WDR62	WD repeat-containing protein 62	O43379	S	1226	0.58245	0.52468	0.96542	0.79827	0.408475	0.59719	1.0851	0.44474	0.41169	NaN	NaN	NaN	0.551755	0.56044	1.0621
WDR62	WD repeat-containing protein 62	O43379	S	1228	0.68754	0.3621	0.51389	NaN	NaN	NaN	0.95649	0.44517	0.510415	0.654205	0.73955	0.917915	0.45283	0.55034	0.93687
PRPF3	U4/U6 small nuclear ribonucleoprotein Prp3	O43395	S	619	1.08741	1.01979	0.79523	0.909965	1.11825	1.31183	0.66844	0.8841	1.1414	1.0738	0.91225	0.8388	0.94778	1.0868	1.1442
TPD52L2	Tumor protein D54	O43399	S	19	NaN	NaN	NaN	NaN	NaN	NaN	NaN	NaN	NaN	NaN	NaN	NaN	NaN	NaN	NaN
TPD52L2	Tumor protein D54	O43399	S	21	NaN	NaN	NaN	NaN	NaN	NaN	2.0979	1.1318	0.64426	0.425015	0.7369	1.78695	0.55339	0.520265	1.0219
TPD52L2	Tumor protein D54	O43399	S	12	1.18745	0.86901	0.79528	0.52948	0.375855	1.045	2.63645	2.2542	0.83544	0.53382	1.59549	2.89715	0.471685	0.581485	1.3005
TPD52L2	Tumor protein D54	O43399	S	166	0.132645	0.128738	0.99836	0.105199	0.085976	0.851305	0.19486	0.379785	2.0221	0.13142	0.19002	1.44395	0.104439	0.118079	1.16636
TPD52L2	Tumor protein D54	O43399	S	96	NaN	NaN	NaN	NaN	NaN	NaN	NaN	NaN	NaN	0.299605	0.830275	2.7213	NaN	NaN	NaN
PRKRIR	52 kDa repressor of the inhibitor of the protein kinase	O43422	S	135	NaN	NaN	NaN	NaN	NaN	NaN	NaN	NaN	NaN	NaN	NaN	NaN	NaN	NaN	NaN
PRKRIR	52 kDa repressor of the inhibitor of the protein kinase	O43422	S	141	1.3404	1.5029	0.98114	0.856005	1.2013	1.4724	0.990965	0.994885	1.1228	0.691985	0.888835	1.24838	0.92805	0.85636	1.0594
SYNJ1	Synaptojanin-1	O43426	S	1565	1.587	1.6455	0.98222	0.959235	0.60665	0.718655	2.0981	1.3761	0.61933	NaN	NaN	NaN	NaN	NaN	NaN
EIF4G3	Eukaryotic translation initiation factor 4 gamma 3	O43432	S	487	NaN	NaN	NaN	NaN	NaN	NaN	NaN	NaN	NaN	NaN	NaN	NaN	NaN	NaN	NaN
EIF4G3	Eukaryotic translation initiation factor 4 gamma 3	O43432	S	492	NaN	NaN	NaN	NaN	NaN	NaN	NaN	NaN	NaN	NaN	NaN	NaN	NaN	NaN	NaN
EIF4G3	Eukaryotic translation initiation factor 4 gamma 3	O43432	S	495	0.565625	0.617075	1.22143	NaN	NaN	NaN	NaN	NaN	NaN	NaN	NaN	NaN	NaN	NaN	NaN
EIF4G3	Eukaryotic translation initiation factor 4 gamma 3	O43432	S	232	0.827835	0.816745	0.95665	0.34587	0.353065	1.07127	0.77936	0.573895	0.7675	0.39741	0.420765	0.991055	0.297685	0.332015	1.07411
KLF4	Krueppel-like factor 4	O43474	S	254	NaN	NaN	NaN	NaN	NaN	NaN	NaN	NaN	NaN	0.94753	1.8498	2.0814	NaN	NaN	NaN
KLF4	Krueppel-like factor 4	O43474	S	258	NaN	NaN	NaN	1.6291	1.9188	1.0843	NaN	NaN	NaN	4.3955	1.6984	0.43752	1.25975	1.32155	1.11135
OIP5	Protein Mis18-beta	O43482	S	47	NaN	NaN	NaN	NaN	NaN	NaN	2.0181	1.97795	1.0779	1.14	1.1254	0.85171	0.91847	0.79627	0.979135
AKR7A2	Aflatoxin B1 aldehyde reductase member 2	O43488	S	255	NaN	NaN	NaN	NaN	NaN	NaN	1.95825	0.86648	0.544615	NaN	NaN	NaN	NaN	NaN	NaN
EPB41L2	Band 4.1-like protein 2	O43491	S	715	1.2483	0.89418	0.72248	0.314925	0.30672	0.85822	2.24265	2.01065	0.920975	NaN	NaN	NaN	0.92599	0.91965	0.80234
EPB41L2	Band 4.1-like protein 2	O43491	S	718	0.67277	0.70873	0.79999	0.37186	0.30442	0.82511	2.0846	1.725	0.83709	0.30497	0.070299	0.230235	0.282835	0.221355	0.81042
EPB41L2	Band 4.1-like protein 2	O43491	S	38	0.84204	0.76708	0.81341	NaN	NaN	NaN	NaN	NaN	NaN	NaN	NaN	NaN	NaN	NaN	NaN
EPB41L2	Band 4.1-like protein 2	O43491	S	39	0.70839	0.83575	1.1024	0.27019	0.22519	0.94463	0.73098	0.55616	1.0195	NaN	NaN	NaN	NaN	NaN	NaN
EPB41L2	Band 4.1-like protein 2	O43491	S	55	NaN	NaN	NaN	NaN	NaN	NaN	NaN	NaN	NaN	NaN	NaN	NaN	NaN	NaN	NaN
EPB41L2	Band 4.1-like protein 2	O43491	S	57	0.69603	2.1946	2.7194	NaN	NaN	NaN	NaN	NaN	NaN	NaN	NaN	NaN	NaN	NaN	NaN
EPB41L2	Band 4.1-like protein 2	O43491	S	58	0.85607	2.1498	2.2613	0.3561	0.28164	0.79541	1.01301	1.6174	1.64145	0.23068	0.048624	0.18613	0.25438	0.17817	0.89196
EPB41L2	Band 4.1-like protein 2	O43491	S	647	1.3803	6.2798	4.2518	NaN	NaN	NaN	NaN	NaN	NaN	NaN	NaN	NaN	NaN	NaN	NaN
EPB41L2	Band 4.1-like protein 2	O43491	S	676	0.3603	NaN	NaN	0.39457	2.0595	4.7821	0.45036	0.5368	1.5433	NaN	NaN	NaN	NaN	NaN	NaN
EPB41L2	Band 4.1-like protein 2	O43491	S	682	0.607565	0.37797	0.674085	NaN	NaN	NaN	0.40965	0.37769	0.88023	NaN	NaN	NaN	0.40114	0.5514	1.3205
EPB41L2	Band 4.1-like protein 2	O43491	S	683	0.60405	0.41174	0.62521	0.33327	0.10051	0.31013	0.41963	0.28428	0.75812	0.274665	0.0355595	0.119942	0.38432	0.23186	0.63063
EPB41L2	Band 4.1-like protein 2	O43491	S	614	1.04053	2.103	2.02867	NaN	NaN	NaN	1.03825	1.23	1.3837	0.11727	NaN	NaN	NaN	NaN	NaN
EPB41L2	Band 4.1-like protein 2	O43491	S	550	0.56804	0.29043	0.55925	NaN	NaN	NaN	0.84669	0.79091	1.5957	NaN	NaN	NaN	NaN	NaN	NaN
EPB41L2	Band 4.1-like protein 2	O43491	S	87	0.155395	0.15121	0.85966	0.0317605	0.02334	1.44191	0.0899045	0.248015	2.8861	0.0322675	0.0344065	1.06485	0.0308625	0.038729	1.28015
EPB41L2	Band 4.1-like protein 2	O43491	S	919	NaN	NaN	NaN	NaN	NaN	NaN	NaN	NaN	NaN	NaN	NaN	NaN	NaN	NaN	NaN
TGOLN2	Trans-Golgi network integral membrane protein 2	O43493	S	68	NaN	NaN	NaN	0.375248	0.418285	7.41255	NaN	NaN	NaN	NaN	NaN	NaN	NaN	NaN	NaN
TGOLN2	Trans-Golgi network integral membrane protein 2	O43493	S	70	0.12339	0.27792	2.1361	0.4148	0.43748	1.60388	NaN	NaN	NaN	0.63899	1.2317	2.0014	NaN	NaN	NaN
TGOLN2	Trans-Golgi network integral membrane protein 2	O43493	S	71	0.21063	0.21935	1.37325	0.479615	0.734	2.9522	NaN	NaN	NaN	0.63899	1.2317	2.0014	NaN	NaN	NaN
TGOLN2	Trans-Golgi network integral membrane protein 2	O43493	S	351	0.36134	0.346025	0.669055	0.26343	0.15307	0.5675	0.29325	0.39504	1.122	0.090608	0.11865	1.3488	0.0781435	0.079554	1.151
TGOLN2	Trans-Golgi network integral membrane protein 2	O43493	S	352	NaN	NaN	NaN	NaN	NaN	NaN	NaN	NaN	NaN	NaN	NaN	NaN	NaN	NaN	NaN
TGOLN2	Trans-Golgi network integral membrane protein 2	O43493	S	298	0.179275	0.138085	0.91153	0.204095	0.17791	1.04071	0.16847	0.179275	1.51465	0.189115	0.18914	1.0045	0.11684	0.270175	2.74365
RAD51C	DNA repair protein RAD51 homolog 3	O43502	S	271	NaN	NaN	NaN	NaN	NaN	NaN	NaN	NaN	NaN	NaN	NaN	NaN	NaN	NaN	NaN
FOXO3	Forkhead box protein O3	O43524	S	280	NaN	NaN	NaN	NaN	NaN	NaN	0.65111	1.9084	3.3459	NaN	NaN	NaN	NaN	NaN	NaN
FOXO3	Forkhead box protein O3	O43524	S	7	NaN	NaN	NaN	NaN	NaN	NaN	11.543	0.72958	0.060389	NaN	NaN	NaN	NaN	NaN	NaN
FOXO3	Forkhead box protein O3	O43524	S	12	NaN	NaN	NaN	NaN	NaN	NaN	NaN	NaN	NaN	NaN	NaN	NaN	NaN	NaN	NaN
DENR	Density-regulated protein	O43583	S	73	0.74452	0.984755	1.35365	1.1255	0.94666	0.93243	1.55495	1.5956	1.02032	1.28235	1.0137	0.79235	1.1307	0.8804	0.71068
DNPH1	2'-deoxynucleoside 5'-phosphate N-hydrolase 1	O43598	S	10	NaN	NaN	NaN	NaN	NaN	NaN	0.49707	0.52319	1.0226	0.50766	0.72921	1.2639	NaN	NaN	NaN
DNPH1	2'-deoxynucleoside 5'-phosphate N-hydrolase 1	O43598	S	12	NaN	NaN	NaN	NaN	NaN	NaN	0.35149	0.18967	0.51176	0.543945	0.621525	1.34681	0.45752	0.39951	0.96784
DNPH1	2'-deoxynucleoside 5'-phosphate N-hydrolase 1	O43598	S	169	NaN	NaN	NaN	NaN	NaN	NaN	NaN	NaN	NaN	NaN	NaN	NaN	NaN	NaN	NaN
BUB1	Mitotic checkpoint serine/threonine-protein kinase BUB1	O43683	S	596	0.41614	0.232885	0.49225	0.38467	0.486835	1.63247	0.585115	0.43748	0.89688	NaN	NaN	NaN	0.49508	0.491465	0.88913
BUB1	Mitotic checkpoint serine/threonine-protein kinase BUB1	O43683	S	602	NaN	NaN	NaN	NaN	NaN	NaN	NaN	NaN	NaN	NaN	NaN	NaN	NaN	NaN	NaN
HTATSF1	HIV Tat-specific factor 1	O43719	S	409	NaN	NaN	NaN	NaN	NaN	NaN	NaN	NaN	NaN	NaN	NaN	NaN	NaN	NaN	NaN
HTATSF1	HIV Tat-specific factor 1	O43719	S	597	NaN	NaN	NaN	NaN	NaN	NaN	NaN	NaN	NaN	NaN	NaN	NaN	NaN	NaN	NaN
HTATSF1	HIV Tat-specific factor 1	O43719	S	600	NaN	NaN	NaN	NaN	NaN	NaN	NaN	NaN	NaN	NaN	NaN	NaN	NaN	NaN	NaN
HTATSF1	HIV Tat-specific factor 1	O43719	S	607	NaN	NaN	NaN	NaN	NaN	NaN	NaN	NaN	NaN	NaN	NaN	NaN	NaN	NaN	NaN
HTATSF1	HIV Tat-specific factor 1	O43719	S	529	0.40345	0.59832	0.87396	NaN	NaN	NaN	NaN	NaN	NaN	NaN	NaN	NaN	NaN	NaN	NaN
HTATSF1	HIV Tat-specific factor 1	O43719	S	494	NaN	NaN	NaN	NaN	NaN	NaN	NaN	NaN	NaN	NaN	NaN	NaN	NaN	NaN	NaN
HTATSF1	HIV Tat-specific factor 1	O43719	S	498	0.700325	0.49631	1.1218	0.33048	0.41859	1.52403	0.92432	1.04415	0.827935	0.359695	0.46099	1.14875	0.203075	0.33651	1.52065
HTATSF1	HIV Tat-specific factor 1	O43719	S	713	0.61687	0.43897	0.7578	0.43064	0.374975	0.946335	0.64524	0.57222	0.99401	0.458145	0.505215	1.07425	0.281005	0.25053	0.92316
HTATSF1	HIV Tat-specific factor 1	O43719	S	714	0.51022	0.56938	1.1195	0.52687	0.34124	0.689435	0.593975	0.50643	0.938925	0.43619	0.41275	0.94931	0.331225	0.27551	0.81482
HTATSF1	HIV Tat-specific factor 1	O43719	S	702	0.646135	0.50918	0.85065	0.50231	0.50419	1.01593	0.723585	0.754375	1.1755	0.621685	0.64806	1.05808	0.32865	0.329	0.99735
HTATSF1	HIV Tat-specific factor 1	O43719	S	676	0.585765	0.567275	0.985335	0.504435	0.511695	1.03329	0.73933	0.790875	1.237	0.87386	0.93417	1.07684	0.28159	0.31727	1.1949
HTATSF1	HIV Tat-specific factor 1	O43719	S	452	NaN	NaN	NaN	NaN	NaN	NaN	NaN	NaN	NaN	NaN	NaN	NaN	NaN	NaN	NaN
HTATSF1	HIV Tat-specific factor 1	O43719	S	453	NaN	NaN	NaN	NaN	NaN	NaN	NaN	NaN	NaN	NaN	NaN	NaN	NaN	NaN	NaN
HTATSF1	HIV Tat-specific factor 1	O43719	S	642	0.60652	0.63026	1.0645	0.461795	0.43869	1.00942	0.73406	0.8325	1.28025	0.821885	0.78927	1.0405	0.284515	0.30725	1.09965
HTATSF1	HIV Tat-specific factor 1	O43719	S	616	NaN	NaN	NaN	NaN	NaN	NaN	NaN	NaN	NaN	0.24068	NaN	NaN	NaN	NaN	NaN
HTATSF1	HIV Tat-specific factor 1	O43719	S	624	NaN	NaN	NaN	NaN	NaN	NaN	0.584725	0.5161	1.3389	0.50666	0.36049	0.78931	NaN	NaN	NaN
PRKAB2	5'-AMP-activated protein kinase subunit beta-2	O43741	S	182	NaN	NaN	NaN	NaN	NaN	NaN	NaN	NaN	NaN	NaN	NaN	NaN	NaN	NaN	NaN
PRKAB2	5'-AMP-activated protein kinase subunit beta-2	O43741	S	183	NaN	NaN	NaN	NaN	NaN	NaN	NaN	NaN	NaN	NaN	NaN	NaN	NaN	NaN	NaN
PRKAB2	5'-AMP-activated protein kinase subunit beta-2	O43741	S	184	NaN	NaN	NaN	0.88539	0.7412	0.84307	0.93383	1.024	1.2771	NaN	NaN	NaN	0.72905	0.8615	0.80446
PRKAB2	5'-AMP-activated protein kinase subunit beta-2	O43741	S	39	NaN	NaN	NaN	NaN	NaN	NaN	NaN	NaN	NaN	NaN	NaN	NaN	1.0637	0.81392	0.799
PRKAB2	5'-AMP-activated protein kinase subunit beta-2	O43741	S	108	0.698535	0.78946	1.0615	0.561275	0.6759	1.40087	0.814135	0.753195	0.93844	0.562195	0.80049	1.18091	0.57448	0.690465	1.10425
STX6	Syntaxin-6	O43752	S	2	0.1646	0.094525	0.59847	0.252705	0.37038	1.4632	0.186875	0.428605	2.75445	0.55881	0.49357	0.77511	0.319595	0.64793	1.9659
SGTA	Small glutamine-rich tetratricopeptide repeat-containing protein alpha	O43765	S	77	NaN	NaN	NaN	NaN	NaN	NaN	NaN	NaN	NaN	NaN	NaN	NaN	0.80642	0.63831	0.71338
SGTA	Small glutamine-rich tetratricopeptide repeat-containing protein alpha	O43765	S	84	NaN	NaN	NaN	NaN	NaN	NaN	NaN	NaN	NaN	NaN	NaN	NaN	NaN	NaN	NaN
SGTA	Small glutamine-rich tetratricopeptide repeat-containing protein alpha	O43765	S	301	NaN	NaN	NaN	NaN	NaN	NaN	NaN	NaN	NaN	NaN	NaN	NaN	NaN	NaN	NaN
SGTA	Small glutamine-rich tetratricopeptide repeat-containing protein alpha	O43765	S	305	NaN	NaN	NaN	NaN	NaN	NaN	NaN	NaN	NaN	NaN	NaN	NaN	NaN	NaN	NaN
SGTA	Small glutamine-rich tetratricopeptide repeat-containing protein alpha	O43765	S	307	NaN	NaN	NaN	NaN	NaN	NaN	NaN	NaN	NaN	NaN	NaN	NaN	NaN	NaN	NaN
ENSA	Alpha-endosulfine	O43768	S	2	0.311645	0.45885	1.25235	0.417345	0.607945	1.4039	NaN	NaN	NaN	0.69592	1.021	1.1566	NaN	NaN	NaN
ENSA;ARPP19	Alpha-endosulfine;cAMP-regulated phosphoprotein 19	O43768	S	67;62	1.28832	1.13841	1.01411	1.71085	2.39785	1.54025	2.9534	1.5498	0.593065	1.27715	1.2127	1.0263	2.0307	2.31075	1.0978
STRN	Striatin	O43815	S	239	NaN	NaN	NaN	0.55596	0.34105	0.54469	NaN	NaN	NaN	NaN	NaN	NaN	NaN	NaN	NaN
STRN	Striatin	O43815	S	245	0.46724	0.43702	0.896955	0.24564	0.255695	1.19519	0.618275	0.369745	0.50273	0.439395	0.41113	0.945455	0.424625	0.39446	0.96381
STRN	Striatin	O43815	S	373	NaN	NaN	NaN	NaN	NaN	NaN	NaN	NaN	NaN	NaN	NaN	NaN	NaN	NaN	NaN
STRN	Striatin	O43815	S	378	NaN	NaN	NaN	NaN	NaN	NaN	NaN	NaN	NaN	NaN	NaN	NaN	NaN	NaN	NaN
STRN	Striatin	O43815	S	134	NaN	NaN	NaN	NaN	NaN	NaN	NaN	NaN	NaN	NaN	NaN	NaN	NaN	NaN	NaN
STRN	Striatin	O43815	S	137	NaN	NaN	NaN	NaN	NaN	NaN	NaN	NaN	NaN	NaN	NaN	NaN	NaN	NaN	NaN
RRP9	U3 small nucleolar RNA-interacting protein 2	O43818	S	50	NaN	NaN	NaN	NaN	NaN	NaN	NaN	NaN	NaN	NaN	NaN	NaN	NaN	NaN	NaN
RRP9	U3 small nucleolar RNA-interacting protein 2	O43818	S	51	NaN	NaN	NaN	NaN	NaN	NaN	NaN	NaN	NaN	NaN	NaN	NaN	NaN	NaN	NaN
RRP9	U3 small nucleolar RNA-interacting protein 2	O43818	S	53	NaN	NaN	NaN	NaN	NaN	NaN	NaN	NaN	NaN	NaN	NaN	NaN	NaN	NaN	NaN
RRP9	U3 small nucleolar RNA-interacting protein 2	O43818	S	55	NaN	NaN	NaN	NaN	NaN	NaN	NaN	NaN	NaN	NaN	NaN	NaN	NaN	NaN	NaN
RRP9	U3 small nucleolar RNA-interacting protein 2	O43818	S	57	NaN	NaN	NaN	NaN	NaN	NaN	NaN	NaN	NaN	NaN	NaN	NaN	NaN	NaN	NaN
AKAP8	A-kinase anchor protein 8	O43823	S	323	NaN	NaN	NaN	NaN	NaN	NaN	NaN	NaN	NaN	NaN	NaN	NaN	NaN	NaN	NaN
AKAP8	A-kinase anchor protein 8	O43823	S	328	NaN	NaN	NaN	NaN	NaN	NaN	NaN	NaN	NaN	NaN	NaN	NaN	NaN	NaN	NaN
GTPBP6	Putative GTP-binding protein 6	O43824	S	43	NaN	NaN	NaN	NaN	NaN	NaN	NaN	NaN	NaN	NaN	NaN	NaN	NaN	NaN	NaN
NRD1	Nardilysin	O43847	S	86	0.61414	0.49935	1.1918	0.0920525	0.061139	0.835385	1.0625	0.75102	0.75811	NaN	NaN	NaN	0.10204	0.37044	3.5266
NRD1	Nardilysin	O43847	S	94	0.80766	0.21623	0.17426	0.14818	4.5555	22.421	1.4103	0.958015	0.52795	0.125876	0.27895	1.8715	0.09	0.57741	6.11315
NRD1	Nardilysin	O43847	S	96	NaN	NaN	NaN	NaN	NaN	NaN	NaN	NaN	NaN	NaN	NaN	NaN	NaN	NaN	NaN
CALU	Calumenin	O43852	S	261	NaN	NaN	NaN	NaN	NaN	NaN	0.520595	NaN	NaN	NaN	NaN	NaN	NaN	NaN	NaN
CALU	Calumenin	O43852	S	277	0.12261	0.19885	1.0407	0.38296	0.37371	1.0935	NaN	NaN	NaN	NaN	NaN	NaN	NaN	NaN	NaN
CALU	Calumenin	O43852	S	44	0.30347	0.0954805	0.347635	0.27261	0.16498	0.69889	0.207315	0.224045	1.1879	0.16409	0.13969	0.58439	0.157795	0.11283	0.759405
RAD21	Double-strand-break repair protein rad21 homolog	O60216	S	545	1.3805	1.3122	1.2418	NaN	NaN	NaN	NaN	NaN	NaN	1.0651	0.52052	NaN	0.51373	NaN	NaN
TIMM8A	Mitochondrial import inner membrane translocase subunit Tim8 A	O60220	S	94	NaN	NaN	NaN	NaN	NaN	NaN	NaN	NaN	NaN	NaN	NaN	NaN	NaN	NaN	NaN
TIMM8A	Mitochondrial import inner membrane translocase subunit Tim8 A	O60220	S	96	0.15599	0.649115	4.2076	0.50859	0.18919	0.34801	0.469715	0.188385	0.5133	0.15814	0.29064	1.61125	0.12968	0.16043	1.062
DHX16	Putative pre-mRNA-splicing factor ATP-dependent RNA helicase DHX16	O60231	S	103	1.4865	1.9848	1.64	1.3592	3.372	2.1343	NaN	NaN	NaN	2.3828	NaN	NaN	NaN	NaN	NaN
DHX16	Putative pre-mRNA-splicing factor ATP-dependent RNA helicase DHX16	O60231	S	106	1.2951	1.7611	1.6116	NaN	NaN	NaN	NaN	NaN	NaN	NaN	NaN	NaN	NaN	NaN	NaN
DHX16	Putative pre-mRNA-splicing factor ATP-dependent RNA helicase DHX16	O60231	S	107	NaN	NaN	NaN	NaN	NaN	NaN	NaN	NaN	NaN	NaN	NaN	NaN	NaN	NaN	NaN
DHX16	Putative pre-mRNA-splicing factor ATP-dependent RNA helicase DHX16	O60231	S	160	0.65187	0.59365	1.00271	0.74152	0.64355	0.82243	0.87545	1.2241	1.3194	NaN	NaN	NaN	0.514525	0.655455	1.2838
BNIP3L	BCL2/adenovirus E1B 19 kDa protein-interacting protein 3-like	O60238	S	117	NaN	NaN	NaN	NaN	NaN	NaN	NaN	NaN	NaN	NaN	NaN	NaN	NaN	NaN	NaN
BNIP3L	BCL2/adenovirus E1B 19 kDa protein-interacting protein 3-like	O60238	S	120	0.48192	0.742605	1.51325	1.53255	2.33195	1.6206	NaN	NaN	NaN	2.0439	3.1346	1.1443	1.1602	1.1981	1.04
BNIP3L	BCL2/adenovirus E1B 19 kDa protein-interacting protein 3-like	O60238	S	64	NaN	NaN	NaN	NaN	NaN	NaN	NaN	NaN	NaN	NaN	NaN	NaN	NaN	NaN	NaN
BNIP3L	BCL2/adenovirus E1B 19 kDa protein-interacting protein 3-like	O60238	S	65	NaN	NaN	NaN	NaN	NaN	NaN	NaN	NaN	NaN	NaN	NaN	NaN	NaN	NaN	NaN
MED14	Mediator of RNA polymerase II transcription subunit 14	O60244	S	1112	NaN	NaN	NaN	NaN	NaN	NaN	NaN	NaN	NaN	NaN	NaN	NaN	NaN	NaN	NaN
MED14	Mediator of RNA polymerase II transcription subunit 14	O60244	S	1116	NaN	NaN	NaN	NaN	NaN	NaN	NaN	NaN	NaN	NaN	NaN	NaN	NaN	NaN	NaN
MED14	Mediator of RNA polymerase II transcription subunit 14	O60244	S	1119	NaN	NaN	NaN	NaN	NaN	NaN	NaN	NaN	NaN	NaN	NaN	NaN	NaN	NaN	NaN
MED14	Mediator of RNA polymerase II transcription subunit 14	O60244	S	1128	NaN	NaN	NaN	NaN	NaN	NaN	NaN	NaN	NaN	NaN	NaN	NaN	NaN	NaN	NaN
MED14	Mediator of RNA polymerase II transcription subunit 14	O60244	S	1133	NaN	NaN	NaN	NaN	NaN	NaN	NaN	NaN	NaN	NaN	NaN	NaN	NaN	NaN	NaN
MED14	Mediator of RNA polymerase II transcription subunit 14	O60244	S	1136	NaN	NaN	NaN	NaN	NaN	NaN	NaN	NaN	NaN	NaN	NaN	NaN	NaN	NaN	NaN
MED14	Mediator of RNA polymerase II transcription subunit 14	O60244	S	1142	NaN	NaN	NaN	NaN	NaN	NaN	NaN	NaN	NaN	NaN	NaN	NaN	NaN	NaN	NaN
MED14	Mediator of RNA polymerase II transcription subunit 14	O60244	S	1144	NaN	NaN	NaN	NaN	NaN	NaN	NaN	NaN	NaN	NaN	NaN	NaN	NaN	NaN	NaN
PCDH7	Protocadherin-7	O60245	S	974	0.57161	0.44734	0.73853	NaN	NaN	NaN	0.62566	0.42399	0.72726	NaN	NaN	NaN	NaN	NaN	NaN
PCDH7	Protocadherin-7	O60245	S	1000	NaN	NaN	NaN	NaN	NaN	NaN	NaN	NaN	NaN	NaN	NaN	NaN	NaN	NaN	NaN
PCDH7	Protocadherin-7	O60245	S	1011	0.630065	0.3706	0.607095	1.575	0.19141	0.10958	0.59058	0.46519	0.74725	0.19782	NaN	NaN	0.29149	0.147245	0.50805
PCDH7	Protocadherin-7	O60245	S	989	0.446355	0.336905	0.7217	1.5146	1.0355	0.59708	0.59222	0.41625	0.83045	0.94302	NaN	NaN	NaN	NaN	NaN
PRPSAP2	Phosphoribosyl pyrophosphate synthase-associated protein 2	O60256	S	219	0.70833	0.40669	0.64578	NaN	NaN	NaN	NaN	NaN	NaN	NaN	NaN	NaN	NaN	NaN	NaN
PRPSAP2	Phosphoribosyl pyrophosphate synthase-associated protein 2	O60256	S	227	0.695495	0.49628	0.73388	0.52357	0.470315	1.22796	0.808285	0.46564	0.65033	0.62294	0.73686	1.10655	0.686275	0.57238	0.897685
SMARCA5	SWI/SNF-related matrix-associated actin-dependent regulator of chromatin subfamily A member 5	O60264	S	66	1.52475	1.10875	0.712675	1.9307	1.89805	1.01771	1.5915	2.0004	1.48745	1.0686	1.095	0.78332	1.288	1.32105	1.07555
SMARCA5	SWI/SNF-related matrix-associated actin-dependent regulator of chromatin subfamily A member 5	O60264	S	116	0.75785	0.62025	0.87531	1.1756	1.1904	1.2637	NaN	NaN	NaN	NaN	NaN	NaN	NaN	NaN	NaN
SPAG9	C-Jun-amino-terminal kinase-interacting protein 4	O60271	S	265	NaN	NaN	NaN	NaN	NaN	NaN	NaN	NaN	NaN	NaN	NaN	NaN	NaN	NaN	NaN
SPAG9	C-Jun-amino-terminal kinase-interacting protein 4	O60271	S	268	NaN	NaN	NaN	NaN	NaN	NaN	NaN	NaN	NaN	NaN	NaN	NaN	NaN	NaN	NaN
SPAG9	C-Jun-amino-terminal kinase-interacting protein 4	O60271	S	203	NaN	NaN	NaN	NaN	NaN	NaN	NaN	NaN	NaN	NaN	NaN	NaN	NaN	NaN	NaN
SPAG9	C-Jun-amino-terminal kinase-interacting protein 4	O60271	S	813	NaN	NaN	NaN	NaN	NaN	NaN	1.7086	1.3179	0.9403	NaN	NaN	NaN	NaN	NaN	NaN
SPAG9	C-Jun-amino-terminal kinase-interacting protein 4	O60271	S	815	NaN	NaN	NaN	NaN	NaN	NaN	2.21935	1.57725	0.779885	NaN	NaN	NaN	NaN	NaN	NaN
SPAG9	C-Jun-amino-terminal kinase-interacting protein 4	O60271	S	109	NaN	NaN	NaN	NaN	NaN	NaN	NaN	NaN	NaN	NaN	NaN	NaN	NaN	NaN	NaN
SPAG9	C-Jun-amino-terminal kinase-interacting protein 4	O60271	S	183	0.72288	1.0414	1.37479	0.83332	0.2122	0.30511	2.9407	1.6147	0.604515	0.731465	0.78438	1.22544	0.54938	0.69117	1.3251
SPAG9	C-Jun-amino-terminal kinase-interacting protein 4	O60271	S	185	NaN	NaN	NaN	0.715305	0.2122	0.30511	4.04795	1.9648	0.59922	NaN	NaN	NaN	0.601505	0.540705	1.00271
ZNF292	Zinc finger protein 292	O60281	S	654	0.52369	0.43657	0.978	NaN	NaN	NaN	NaN	NaN	NaN	NaN	NaN	NaN	NaN	NaN	NaN
MGRN1	E3 ubiquitin-protein ligase MGRN1	O60291	S	506	0.64557	0.95016	1.3382	NaN	NaN	NaN	NaN	NaN	NaN	NaN	NaN	NaN	NaN	NaN	NaN
SIPA1L3	Signal-induced proliferation-associated 1-like protein 3	O60292	S	204	NaN	NaN	NaN	NaN	NaN	NaN	NaN	NaN	NaN	NaN	NaN	NaN	NaN	NaN	NaN
SIPA1L3	Signal-induced proliferation-associated 1-like protein 3	O60292	S	206	NaN	NaN	NaN	NaN	NaN	NaN	NaN	NaN	NaN	NaN	NaN	NaN	NaN	NaN	NaN
SIPA1L3	Signal-induced proliferation-associated 1-like protein 3	O60292	S	207	NaN	NaN	NaN	NaN	NaN	NaN	NaN	NaN	NaN	NaN	NaN	NaN	NaN	NaN	NaN
SIPA1L3	Signal-induced proliferation-associated 1-like protein 3	O60292	S	100	NaN	NaN	NaN	NaN	NaN	NaN	NaN	NaN	NaN	NaN	NaN	NaN	NaN	NaN	NaN
ZFC3H1	Zinc finger C3H1 domain-containing protein	O60293	S	28	0.4257	0.30023	0.74998	NaN	NaN	NaN	NaN	NaN	NaN	NaN	NaN	NaN	0.4873	1.1298	2.3386
ZFC3H1	Zinc finger C3H1 domain-containing protein	O60293	S	998	NaN	NaN	NaN	1.8429	1.8361	0.90498	NaN	NaN	NaN	1.1126	1.2459	1.0558	1.3051	1.85575	1.22713
ZFC3H1	Zinc finger C3H1 domain-containing protein	O60293	S	1301	NaN	NaN	NaN	NaN	NaN	NaN	NaN	NaN	NaN	NaN	NaN	NaN	NaN	NaN	NaN
ZFC3H1	Zinc finger C3H1 domain-containing protein	O60293	S	1303	NaN	NaN	NaN	NaN	NaN	NaN	NaN	NaN	NaN	NaN	NaN	NaN	NaN	NaN	NaN
ZFC3H1	Zinc finger C3H1 domain-containing protein	O60293	S	1304	NaN	NaN	NaN	NaN	NaN	NaN	NaN	NaN	NaN	NaN	NaN	NaN	NaN	NaN	NaN
ZFC3H1	Zinc finger C3H1 domain-containing protein	O60293	S	948	NaN	NaN	NaN	NaN	NaN	NaN	NaN	NaN	NaN	NaN	NaN	NaN	NaN	NaN	NaN
ZFC3H1	Zinc finger C3H1 domain-containing protein	O60293	S	949	NaN	NaN	NaN	0.481565	0.71305	1.22164	NaN	NaN	NaN	NaN	NaN	NaN	NaN	NaN	NaN
ZFC3H1	Zinc finger C3H1 domain-containing protein	O60293	S	952	NaN	NaN	NaN	NaN	NaN	NaN	NaN	NaN	NaN	NaN	NaN	NaN	NaN	NaN	NaN
ZFC3H1	Zinc finger C3H1 domain-containing protein	O60293	S	953	NaN	NaN	NaN	NaN	NaN	NaN	NaN	NaN	NaN	NaN	NaN	NaN	NaN	NaN	NaN
ZFC3H1	Zinc finger C3H1 domain-containing protein	O60293	S	651	NaN	NaN	NaN	NaN	NaN	NaN	NaN	NaN	NaN	NaN	NaN	NaN	NaN	NaN	NaN
ZFC3H1	Zinc finger C3H1 domain-containing protein	O60293	S	655	0.44751	0.59171	1.136	NaN	NaN	NaN	NaN	NaN	NaN	1.06456	0.718555	0.878595	NaN	NaN	NaN
ZFC3H1	Zinc finger C3H1 domain-containing protein	O60293	S	352	0.76216	NaN	NaN	0.47196	0.56413	1.131	NaN	NaN	NaN	0.31017	0.32685	1.1354	NaN	NaN	NaN
ZFC3H1	Zinc finger C3H1 domain-containing protein	O60293	S	354	NaN	NaN	NaN	NaN	NaN	NaN	NaN	NaN	NaN	NaN	NaN	NaN	NaN	NaN	NaN
ZFC3H1	Zinc finger C3H1 domain-containing protein	O60293	S	1046	NaN	NaN	NaN	NaN	NaN	NaN	NaN	NaN	NaN	0.99957	NaN	NaN	NaN	NaN	NaN
ZFC3H1	Zinc finger C3H1 domain-containing protein	O60293	S	502	NaN	NaN	NaN	NaN	NaN	NaN	NaN	NaN	NaN	NaN	NaN	NaN	NaN	NaN	NaN
ZFC3H1	Zinc finger C3H1 domain-containing protein	O60293	S	510	NaN	NaN	NaN	NaN	NaN	NaN	NaN	NaN	NaN	NaN	NaN	NaN	NaN	NaN	NaN
ZFC3H1	Zinc finger C3H1 domain-containing protein	O60293	S	714	NaN	NaN	NaN	NaN	NaN	NaN	NaN	NaN	NaN	NaN	NaN	NaN	NaN	NaN	NaN
ZFC3H1	Zinc finger C3H1 domain-containing protein	O60293	S	717	NaN	NaN	NaN	NaN	NaN	NaN	NaN	NaN	NaN	NaN	NaN	NaN	NaN	NaN	NaN
ZFC3H1	Zinc finger C3H1 domain-containing protein	O60293	S	719	NaN	NaN	NaN	NaN	NaN	NaN	NaN	NaN	NaN	NaN	NaN	NaN	NaN	NaN	NaN
ZFC3H1	Zinc finger C3H1 domain-containing protein	O60293	S	802	NaN	NaN	NaN	NaN	NaN	NaN	NaN	NaN	NaN	NaN	NaN	NaN	NaN	NaN	NaN
ZFC3H1	Zinc finger C3H1 domain-containing protein	O60293	S	803	NaN	NaN	NaN	NaN	NaN	NaN	NaN	NaN	NaN	NaN	NaN	NaN	NaN	NaN	NaN
ZFC3H1	Zinc finger C3H1 domain-containing protein	O60293	S	804	NaN	NaN	NaN	NaN	NaN	NaN	NaN	NaN	NaN	NaN	NaN	NaN	NaN	NaN	NaN
ZFC3H1	Zinc finger C3H1 domain-containing protein	O60293	S	805	NaN	NaN	NaN	NaN	NaN	NaN	NaN	NaN	NaN	NaN	NaN	NaN	NaN	NaN	NaN
ZFC3H1	Zinc finger C3H1 domain-containing protein	O60293	S	809	NaN	NaN	NaN	NaN	NaN	NaN	NaN	NaN	NaN	NaN	NaN	NaN	NaN	NaN	NaN
ZEB2	Zinc finger E-box-binding homeobox 2	O60315	S	1122	1.1065	3.0705	3.121	0.029986	0.37347	14.048	0.39452	0.5315	1.2464	NaN	NaN	NaN	NaN	NaN	NaN
ZEB2	Zinc finger E-box-binding homeobox 2	O60315	S	731	1.04597	1.13035	1.06495	NaN	NaN	NaN	0.683845	1.05735	1.3572	NaN	NaN	NaN	NaN	NaN	NaN
ZEB2	Zinc finger E-box-binding homeobox 2	O60315	S	1167	1.19745	1.8128	1.26055	0.14903	NaN	NaN	1.1243	0.83054	0.62431	NaN	NaN	NaN	0.25414	NaN	NaN
ZEB2	Zinc finger E-box-binding homeobox 2	O60315	S	36	NaN	NaN	NaN	NaN	NaN	NaN	NaN	NaN	NaN	NaN	NaN	NaN	NaN	NaN	NaN
ZEB2	Zinc finger E-box-binding homeobox 2	O60315	S	784	NaN	NaN	NaN	NaN	NaN	NaN	NaN	NaN	NaN	NaN	NaN	NaN	NaN	NaN	NaN
ZEB2	Zinc finger E-box-binding homeobox 2	O60315	S	356	NaN	NaN	NaN	NaN	NaN	NaN	NaN	NaN	NaN	NaN	NaN	NaN	NaN	NaN	NaN
ZEB2	Zinc finger E-box-binding homeobox 2	O60315	S	358	NaN	NaN	NaN	NaN	NaN	NaN	NaN	NaN	NaN	NaN	NaN	NaN	NaN	NaN	NaN
ZEB2	Zinc finger E-box-binding homeobox 2	O60315	S	359	NaN	NaN	NaN	NaN	NaN	NaN	NaN	NaN	NaN	NaN	NaN	NaN	NaN	NaN	NaN
ZEB2	Zinc finger E-box-binding homeobox 2	O60315	S	360	NaN	NaN	NaN	NaN	NaN	NaN	NaN	NaN	NaN	NaN	NaN	NaN	NaN	NaN	NaN
ZEB2	Zinc finger E-box-binding homeobox 2	O60315	S	701	NaN	NaN	NaN	NaN	NaN	NaN	NaN	NaN	NaN	NaN	NaN	NaN	NaN	NaN	NaN
ZEB2	Zinc finger E-box-binding homeobox 2	O60315	S	703	NaN	NaN	NaN	NaN	NaN	NaN	NaN	NaN	NaN	NaN	NaN	NaN	NaN	NaN	NaN
ZEB2	Zinc finger E-box-binding homeobox 2	O60315	S	705	0.940735	0.98007	1.158	NaN	NaN	NaN	0.99616	0.80679	0.90252	NaN	NaN	NaN	NaN	NaN	NaN
MCM3AP	Germinal-center associated nuclear protein	O60318	S	527	1.94815	1.6245	0.839685	1.1581	1.1596	1.26263	0.481775	0.648475	1.7525	1.8479	1.72865	0.8443	1.5496	1.73295	1.00564
MCM3AP	Germinal-center associated nuclear protein	O60318	S	529	NaN	NaN	NaN	NaN	NaN	NaN	NaN	NaN	NaN	NaN	NaN	NaN	NaN	NaN	NaN
MCM3AP	Germinal-center associated nuclear protein	O60318	S	538	0.45706	2.6566	4.994	NaN	NaN	NaN	0.53434	1.84225	3.1041	0.46343	1.0424	2.0352	NaN	NaN	NaN
KIF1B	Kinesin-like protein KIF1B	O60333	S	1057	NaN	NaN	NaN	NaN	NaN	NaN	NaN	NaN	NaN	NaN	NaN	NaN	NaN	NaN	NaN
KDM1A	Lysine-specific histone demethylase 1A	O60341	S	126	NaN	NaN	NaN	NaN	NaN	NaN	NaN	NaN	NaN	NaN	NaN	NaN	NaN	NaN	NaN
KDM1A	Lysine-specific histone demethylase 1A	O60341	S	131	NaN	NaN	NaN	0.748785	0.93394	1.03008	NaN	NaN	NaN	NaN	NaN	NaN	NaN	NaN	NaN
KDM1A	Lysine-specific histone demethylase 1A	O60341	S	137	NaN	NaN	NaN	NaN	NaN	NaN	NaN	NaN	NaN	NaN	NaN	NaN	0.21585	0.061826	0.30407
KDM1A	Lysine-specific histone demethylase 1A	O60341	S	69	1.86025	1.5151	0.832545	1.3063	1.0973	0.63457	0.912265	1.05992	1.2091	1.07265	1.07259	1.05743	1.26115	1.0934	0.86201
KDM1A	Lysine-specific histone demethylase 1A	O60341	S	80	NaN	NaN	NaN	NaN	NaN	NaN	0.9296	1.3339	1.2862	NaN	NaN	NaN	1.3397	1.351	0.98411
KDM1A	Lysine-specific histone demethylase 1A	O60341	S	166	1.12325	1.15215	0.994705	0.938055	0.863025	0.89588	0.935275	1.09175	1.23045	0.84708	0.743235	0.876955	0.94302	0.960535	0.99481
KDM1A	Lysine-specific histone demethylase 1A	O60341	S	849	NaN	NaN	NaN	NaN	NaN	NaN	NaN	NaN	NaN	NaN	NaN	NaN	NaN	NaN	NaN
TBC1D4	TBC1 domain family member 4	O60343	S	648	NaN	NaN	NaN	NaN	NaN	NaN	NaN	NaN	NaN	NaN	NaN	NaN	NaN	NaN	NaN
TBC1D4	TBC1 domain family member 4	O60343	S	649	NaN	NaN	NaN	NaN	NaN	NaN	NaN	NaN	NaN	NaN	NaN	NaN	NaN	NaN	NaN
TBC1D4	TBC1 domain family member 4	O60343	S	588	NaN	NaN	NaN	NaN	NaN	NaN	0.27751	NaN	NaN	0.320735	0.30664	0.915195	0.607535	0.2949	0.92407
TBC1D4	TBC1 domain family member 4	O60343	S	341	NaN	NaN	NaN	NaN	NaN	NaN	NaN	NaN	NaN	NaN	NaN	NaN	0.69393	0.43794	0.63555
TBC1D4	TBC1 domain family member 4	O60343	S	569	NaN	NaN	NaN	NaN	NaN	NaN	NaN	NaN	NaN	NaN	NaN	NaN	0.63698	1.1651	1.871
EVI5	Ecotropic viral integration site 5 protein homolog	O60447	S	763	NaN	NaN	NaN	NaN	NaN	NaN	NaN	NaN	NaN	NaN	NaN	NaN	NaN	NaN	NaN
EVI5	Ecotropic viral integration site 5 protein homolog	O60447	S	765	NaN	NaN	NaN	NaN	NaN	NaN	NaN	NaN	NaN	NaN	NaN	NaN	NaN	NaN	NaN
EVI5	Ecotropic viral integration site 5 protein homolog	O60447	S	767	NaN	NaN	NaN	NaN	NaN	NaN	NaN	NaN	NaN	NaN	NaN	NaN	NaN	NaN	NaN
EVI5	Ecotropic viral integration site 5 protein homolog	O60447	S	776	NaN	NaN	NaN	NaN	NaN	NaN	NaN	NaN	NaN	NaN	NaN	NaN	NaN	NaN	NaN
EVI5	Ecotropic viral integration site 5 protein homolog	O60447	S	778	NaN	NaN	NaN	NaN	NaN	NaN	NaN	NaN	NaN	NaN	NaN	NaN	NaN	NaN	NaN
SNX3	Sorting nexin-3	O60493	S	72	NaN	NaN	NaN	NaN	NaN	NaN	NaN	NaN	NaN	NaN	NaN	NaN	NaN	NaN	NaN
STX10	Syntaxin-10	O60499	S	132	NaN	NaN	NaN	NaN	NaN	NaN	0.33893	1.0819	3.073	NaN	NaN	NaN	NaN	NaN	NaN
STX10	Syntaxin-10	O60499	S	134	NaN	NaN	NaN	NaN	NaN	NaN	0.34486	0.94446	2.7805	NaN	NaN	NaN	NaN	NaN	NaN
MGEA5	Protein O-GlcNAcase	O60502	S	364	0.72597	0.537115	0.77489	0.494995	0.352805	0.92665	1.2447	0.87703	0.753535	0.572445	0.52697	0.872685	0.596885	0.51997	0.85075
SORBS3	Vinexin	O60504	S	395	2.1601	0.79326	0.49871	NaN	NaN	NaN	3.7904	2.459	0.76436	NaN	NaN	NaN	0.76175	0.5029	0.7107
SORBS3	Vinexin	O60504	S	606	NaN	NaN	NaN	NaN	NaN	NaN	NaN	NaN	NaN	NaN	NaN	NaN	NaN	NaN	NaN
SORBS3	Vinexin	O60504	S	544	1.1559	1.3866	0.97459	0.19062	0.16191	1.5089	NaN	NaN	NaN	NaN	NaN	NaN	NaN	NaN	NaN
SORBS3	Vinexin	O60504	S	545	0.91758	1.0085	1.333	0.15842	NaN	NaN	1.5079	1.2117	0.78066	NaN	NaN	NaN	NaN	NaN	NaN
SORBS3	Vinexin	O60504	S	530	NaN	NaN	NaN	NaN	NaN	NaN	NaN	NaN	NaN	NaN	NaN	NaN	NaN	NaN	NaN
NEMF	Nuclear export mediator factor NEMF	O60524	S	747	NaN	NaN	NaN	NaN	NaN	NaN	NaN	NaN	NaN	NaN	NaN	NaN	NaN	NaN	NaN
NEMF	Nuclear export mediator factor NEMF	O60524	S	748	NaN	NaN	NaN	NaN	NaN	NaN	NaN	NaN	NaN	NaN	NaN	NaN	NaN	NaN	NaN
NEMF	Nuclear export mediator factor NEMF	O60524	S	417	0.9998	0.853675	0.870405	0.525595	0.4288	0.89841	1.276	1.008	0.93302	0.49428	0.67009	1.3436	0.536565	0.53379	0.99277
FOXD2	Forkhead box protein D2	O60548	S	96	NaN	NaN	NaN	NaN	NaN	NaN	NaN	NaN	NaN	NaN	NaN	NaN	NaN	NaN	NaN
NMT2	Glycylpeptide N-tetradecanoyltransferase 2	O60551	S	38	0.159375	0.17317	1.16197	0.43078	0.333775	0.893925	0.45873	0.584735	1.2004	NaN	NaN	NaN	0.5134	0.615205	1.20255
CCNT2	Cyclin-T2	O60583	S	480	NaN	NaN	NaN	NaN	NaN	NaN	0.904265	0.780525	0.82544	0.73803	0.918355	0.958355	0.85827	0.84438	1.02939
PLIN3	Perilipin-3	O60664	S	130	NaN	NaN	NaN	NaN	NaN	NaN	0.33347	0.59567	1.79745	0.12544	0.23855	1.7224	0.207335	1.2641	6.31635
PLIN3	Perilipin-3	O60664	S	241	NaN	NaN	NaN	NaN	NaN	NaN	3.0493	1.9442	0.57304	NaN	NaN	NaN	NaN	NaN	NaN
PLIN3	Perilipin-3	O60664	S	2	NaN	NaN	NaN	NaN	NaN	NaN	NaN	NaN	NaN	NaN	NaN	NaN	NaN	NaN	NaN
REV3L	DNA polymerase zeta catalytic subunit	O60673	S	600	NaN	NaN	NaN	NaN	NaN	NaN	NaN	NaN	NaN	NaN	NaN	NaN	NaN	NaN	NaN
PRMT3	Protein arginine N-methyltransferase 3	O60678	S	25	NaN	NaN	NaN	NaN	NaN	NaN	NaN	NaN	NaN	NaN	NaN	NaN	NaN	NaN	NaN
PRMT3	Protein arginine N-methyltransferase 3	O60678	S	27	NaN	NaN	NaN	NaN	NaN	NaN	NaN	NaN	NaN	NaN	NaN	NaN	NaN	NaN	NaN
KPNA6	Importin subunit alpha-7	O60684	S	6	NaN	NaN	NaN	NaN	NaN	NaN	0.850865	0.70762	0.902685	0.341335	0.54626	1.4804	0.348235	0.364065	0.962975
CTNND1	Catenin delta-1	O60716	S	252	NaN	NaN	NaN	0.91711	3.8439	3.80585	NaN	NaN	NaN	7.1433	3.9267	0.57522	3.9881	3.8405	1.03647
CTNND1	Catenin delta-1	O60716	S	346	NaN	NaN	NaN	NaN	NaN	NaN	NaN	NaN	NaN	NaN	NaN	NaN	NaN	NaN	NaN
CTNND1	Catenin delta-1	O60716	S	349	0.25487	0.27306	0.9041	1.8396	1.50864	1.27503	0.25648	NaN	NaN	1.2114	1.2168	1.06975	1.44675	1.52855	1.19965
CTNND1	Catenin delta-1	O60716	S	352	2.30385	2.8784	2.33421	3.2911	5.01045	2.07459	NaN	NaN	NaN	NaN	NaN	NaN	NaN	NaN	NaN
CTNND1	Catenin delta-1	O60716	S	230	1.90577	2.00185	1.71218	1.9402	2.34895	1.79037	2.1404	3.9656	2.0026	3.1213	2.8688	0.800585	2.5849	2.5588	0.88147
CTNND1	Catenin delta-1	O60716	S	232	2.8306	0.81669	0.28284	NaN	NaN	NaN	1.4417	4.4504	2.8856	NaN	NaN	NaN	NaN	NaN	NaN
CTNND1	Catenin delta-1	O60716	S	861	NaN	NaN	NaN	NaN	NaN	NaN	NaN	NaN	NaN	NaN	NaN	NaN	NaN	NaN	NaN
CTNND1	Catenin delta-1	O60716	S	862	NaN	NaN	NaN	NaN	NaN	NaN	NaN	NaN	NaN	NaN	NaN	NaN	NaN	NaN	NaN
CTNND1	Catenin delta-1	O60716	S	864	NaN	NaN	NaN	1.8396	1.5362	0.80586	NaN	NaN	NaN	NaN	NaN	NaN	NaN	NaN	NaN
CTNND1	Catenin delta-1	O60716	S	920	NaN	NaN	NaN	NaN	NaN	NaN	NaN	NaN	NaN	0.7735	0.74714	1.452	NaN	NaN	NaN
CTNND1	Catenin delta-1	O60716	S	268	1.8795	1.9051	1.40333	1.44505	2.67165	1.58061	1.70055	3.8556	2.15505	3.7048	2.3234	0.80619	3.065	2.51785	0.857705
CTNND1	Catenin delta-1	O60716	S	269	1.6223	2.7166	1.6363	NaN	NaN	NaN	NaN	NaN	NaN	NaN	NaN	NaN	NaN	NaN	NaN
SNX2	Sorting nexin-2	O60749	S	277	NaN	NaN	NaN	NaN	NaN	NaN	NaN	NaN	NaN	NaN	NaN	NaN	NaN	NaN	NaN
SNX2	Sorting nexin-2	O60749	S	119	NaN	NaN	NaN	NaN	NaN	NaN	0.57105	NaN	NaN	NaN	NaN	NaN	0.54069	NaN	NaN
DPM1	Dolichol-phosphate mannosyltransferase subunit 1	O60762	S	7	0.914385	0.96493	1.01684	0.67896	0.71405	1.00434	0.44094	0.593105	1.0775	0.691	0.85475	1.1037	0.614175	0.66463	1.16
DPM1	Dolichol-phosphate mannosyltransferase subunit 1	O60762	S	9	0.817385	0.96849	1.07551	0.70258	0.64616	0.898355	0.481775	0.57377	1.08858	0.72926	0.77854	0.960965	0.65508	0.659925	0.958375
USO1	General vesicular transport factor p115	O60763	S	942	0.860285	0.84891	0.938525	1.1361	1.3762	1.1821	1.1667	1.07	1.1035	0.99214	0.85446	1.74237	1.1492	1.0478	1.1206
USO1	General vesicular transport factor p115	O60763	S	952	NaN	NaN	NaN	1.3538	1.1018	0.89238	NaN	NaN	NaN	NaN	NaN	NaN	NaN	NaN	NaN
MRPS14	28S ribosomal protein S14, mitochondrial	O60783	S	8	NaN	NaN	NaN	NaN	NaN	NaN	NaN	NaN	NaN	0.09773	0.12217	1.2816	NaN	NaN	NaN
TOM1	Target of Myb protein 1	O60784	S	461	NaN	NaN	NaN	NaN	NaN	NaN	2.3563	1.15663	0.50189	NaN	NaN	NaN	NaN	NaN	NaN
TOM1	Target of Myb protein 1	O60784	S	462	NaN	NaN	NaN	NaN	NaN	NaN	1.97865	0.871145	0.57031	0.755465	0.466025	0.609335	0.67876	0.46689	0.72843
TOM1	Target of Myb protein 1	O60784	S	464	NaN	NaN	NaN	NaN	NaN	NaN	2.3587	0.973	0.43734	NaN	NaN	NaN	NaN	NaN	NaN
PFKFB2	6-phosphofructo-2-kinase/fructose-2,6-bisphosphatase 2;6-phosphofructo-2-kinase;Fructose-2,6-bisphosphatase	O60825	S	466	0.96353	0.35032	0.46037	0.79455	0.49791	0.63547	4.3573	2.7247	0.71973	0.33409	0.61134	1.6601	0.26915	0.23818	1.0764
PFKFB2	6-phosphofructo-2-kinase/fructose-2,6-bisphosphatase 2;6-phosphofructo-2-kinase;Fructose-2,6-bisphosphatase	O60825	S	483	0.503935	0.3882	0.761895	0.29135	0.399545	1.94725	7.29305	5.3374	0.836755	0.658335	0.79319	1.60527	0.2954	0.310035	1.16305
PFKFB2	6-phosphofructo-2-kinase/fructose-2,6-bisphosphatase 2;6-phosphofructo-2-kinase;Fructose-2,6-bisphosphatase	O60825	S	493	NaN	NaN	NaN	NaN	NaN	NaN	NaN	NaN	NaN	NaN	NaN	NaN	NaN	NaN	NaN
PQBP1	Polyglutamine-binding protein 1	O60828	S	247	NaN	NaN	NaN	NaN	NaN	NaN	1.8894	1.07072	0.717985	NaN	NaN	NaN	NaN	NaN	NaN
DKC1	H/ACA ribonucleoprotein complex subunit 4	O60832	S	485	0.27586	0.34852	1.09545	0.27205	0.89041	3.59505	0.31948	1.0921	3.9908	0.435515	0.397195	0.877435	0.15848	0.441285	2.84615
DKC1	H/ACA ribonucleoprotein complex subunit 4	O60832	S	494	0.84571	0.91272	1.2877	NaN	NaN	NaN	0.51901	0.642315	1.4299	1.08165	1.06262	1.09971	0.69805	0.61031	0.93926
DKC1	H/ACA ribonucleoprotein complex subunit 4	O60832	S	513	NaN	NaN	NaN	NaN	NaN	NaN	NaN	NaN	NaN	NaN	NaN	NaN	NaN	NaN	NaN
DKC1	H/ACA ribonucleoprotein complex subunit 4	O60832	S	451	NaN	NaN	NaN	NaN	NaN	NaN	NaN	NaN	NaN	NaN	NaN	NaN	NaN	NaN	NaN
DKC1	H/ACA ribonucleoprotein complex subunit 4	O60832	S	453	NaN	NaN	NaN	NaN	NaN	NaN	NaN	NaN	NaN	NaN	NaN	NaN	NaN	NaN	NaN
DKC1	H/ACA ribonucleoprotein complex subunit 4	O60832	S	455	NaN	NaN	NaN	NaN	NaN	NaN	NaN	NaN	NaN	NaN	NaN	NaN	NaN	NaN	NaN
DKC1	H/ACA ribonucleoprotein complex subunit 4	O60832	S	21	0.795375	0.38816	0.45771	0.3391	0.40162	1.10574	1.7369	1.02185	0.68186	0.907675	1.00819	1.16768	0.69081	0.69802	0.95019
EIF5B	Eukaryotic translation initiation factor 5B	O60841	S	511	1.00639	1.09975	1.08774	0.698975	0.623505	0.964725	1.4103	1.1715	0.87331	0.72171	0.93087	1.2507	0.68591	0.63408	0.96687
EIF5B	Eukaryotic translation initiation factor 5B	O60841	S	588	NaN	NaN	NaN	NaN	NaN	NaN	NaN	NaN	NaN	NaN	NaN	NaN	NaN	NaN	NaN
EIF5B	Eukaryotic translation initiation factor 5B	O60841	S	589	NaN	NaN	NaN	NaN	NaN	NaN	NaN	NaN	NaN	NaN	NaN	NaN	NaN	NaN	NaN
EIF5B	Eukaryotic translation initiation factor 5B	O60841	S	591	NaN	NaN	NaN	NaN	NaN	NaN	NaN	NaN	NaN	NaN	NaN	NaN	NaN	NaN	NaN
EIF5B	Eukaryotic translation initiation factor 5B	O60841	S	595	NaN	NaN	NaN	NaN	NaN	NaN	NaN	NaN	NaN	NaN	NaN	NaN	NaN	NaN	NaN
EIF5B	Eukaryotic translation initiation factor 5B	O60841	S	182	NaN	NaN	NaN	NaN	NaN	NaN	NaN	NaN	NaN	NaN	NaN	NaN	NaN	NaN	NaN
EIF5B	Eukaryotic translation initiation factor 5B	O60841	S	183	NaN	NaN	NaN	NaN	NaN	NaN	NaN	NaN	NaN	NaN	NaN	NaN	NaN	NaN	NaN
EIF5B	Eukaryotic translation initiation factor 5B	O60841	S	186	NaN	NaN	NaN	NaN	NaN	NaN	NaN	NaN	NaN	NaN	NaN	NaN	NaN	NaN	NaN
EIF5B	Eukaryotic translation initiation factor 5B	O60841	S	190	NaN	NaN	NaN	NaN	NaN	NaN	NaN	NaN	NaN	NaN	NaN	NaN	NaN	NaN	NaN
EIF5B	Eukaryotic translation initiation factor 5B	O60841	S	1168	NaN	NaN	NaN	NaN	NaN	NaN	2.43575	5.51105	2.17165	0.40583	0.84545	1.6631	0.68005	3.599	5.3254
EIF5B	Eukaryotic translation initiation factor 5B	O60841	S	107	0.61179	0.58877	1.1915	1.1917	NaN	NaN	1.39937	1.06401	0.932865	0.74779	0.748665	0.99984	0.55668	0.41502	0.7564
EIF5B	Eukaryotic translation initiation factor 5B	O60841	S	113	1.08935	1.05724	0.916	0.626335	0.50404	0.94352	1.5008	1.1025	0.82667	0.65524	0.77538	1.2541	0.53714	0.54243	0.82215
EIF5B	Eukaryotic translation initiation factor 5B	O60841	S	164	1.00918	0.90405	0.961725	0.46204	0.461795	1.22256	1.24455	0.66199	0.91715	0.753285	0.848265	1.1434	0.55039	0.47432	0.85604
EIF5B	Eukaryotic translation initiation factor 5B	O60841	S	214	0.85631	0.80786	0.943695	0.38386	0.307845	1.1297	1.14025	0.74616	0.75174	0.546955	0.55421	0.98572	0.467175	0.422935	0.940605
EIF5B	Eukaryotic translation initiation factor 5B	O60841	S	135	0.829415	1.15945	1.2595	0.48533	0.75061	1.5783	NaN	NaN	NaN	1.164	1.0284	0.8994	NaN	NaN	NaN
EIF5B	Eukaryotic translation initiation factor 5B	O60841	S	137	0.88153	0.93179	0.91288	NaN	NaN	NaN	NaN	NaN	NaN	NaN	NaN	NaN	NaN	NaN	NaN
EDF1	Endothelial differentiation-related factor 1	O60869	S	4	NaN	NaN	NaN	NaN	NaN	NaN	3.4287	0.252305	0.0754875	NaN	NaN	NaN	NaN	NaN	NaN
DNAJA2	DnaJ homolog subfamily A member 2	O60884	S	394	NaN	NaN	NaN	NaN	NaN	NaN	NaN	NaN	NaN	NaN	NaN	NaN	NaN	NaN	NaN
DNAJA2	DnaJ homolog subfamily A member 2	O60884	S	395	NaN	NaN	NaN	NaN	NaN	NaN	NaN	NaN	NaN	NaN	NaN	NaN	NaN	NaN	NaN
BRD4	Bromodomain-containing protein 4	O60885	S	1064	NaN	NaN	NaN	NaN	NaN	NaN	NaN	NaN	NaN	NaN	NaN	NaN	NaN	NaN	NaN
BRD4	Bromodomain-containing protein 4	O60885	S	1070	NaN	NaN	NaN	NaN	NaN	NaN	NaN	NaN	NaN	NaN	NaN	NaN	NaN	NaN	NaN
BRD4	Bromodomain-containing protein 4	O60885	S	1078	NaN	NaN	NaN	NaN	NaN	NaN	NaN	NaN	NaN	NaN	NaN	NaN	NaN	NaN	NaN
BRD4	Bromodomain-containing protein 4	O60885	S	1083	NaN	NaN	NaN	NaN	NaN	NaN	1.01938	1.6641	2.00585	NaN	NaN	NaN	NaN	NaN	NaN
BRD4	Bromodomain-containing protein 4	O60885	S	1117	0.44502	0.50729	1.2355	0.860205	0.77272	0.81367	0.54536	0.9485	1.7303	1.2129	1.09995	0.947935	1.25485	1.16155	0.97036
BRD4	Bromodomain-containing protein 4	O60885	S	469	1.4468	1.16562	0.933775	1.705	1.748	1.0696	1.03263	1.74205	1.60255	1.5026	1.1976	0.71942	1.34285	1.524	1.16335
BRD4	Bromodomain-containing protein 4	O60885	S	470	1.2369	1.6239	1.3984	1.705	1.748	1.0696	1.00153	1.6678	1.4213	NaN	NaN	NaN	1.39285	1.26205	0.943595
BRD4	Bromodomain-containing protein 4	O60885	S	1045	0.76178	1.1752	1.7276	0.97347	1.19351	1.2765	0.62492	1.04323	1.5589	0.690235	0.63806	0.939935	0.880075	0.9656	1.1199
BRD4	Bromodomain-containing protein 4	O60885	S	1126	0.608065	0.376585	0.608445	0.5483	0.19931	0.44822	NaN	NaN	NaN	0.79777	0.90188	0.77097	NaN	NaN	NaN
BRD4	Bromodomain-containing protein 4	O60885	S	1128	NaN	NaN	NaN	NaN	NaN	NaN	NaN	NaN	NaN	0.70304	0.75657	0.99968	NaN	NaN	NaN
BRD4	Bromodomain-containing protein 4	O60885	S	601	1.03463	1.33948	1.27992	1.18375	1.57795	1.3742	0.579725	1.14955	2.3344	1.24615	1.1717	1.02568	1.0617	1.3169	1.1472
OPHN1	Oligophrenin-1	O60890	S	652	0.54906	1.8009	2.9566	0.124583	0.606025	6.0792	1.1076	3.2265	2.3066	0.147325	0.42961	2.2012	NaN	NaN	NaN
RNASEH1	Ribonuclease H1	O60930	S	74	NaN	NaN	NaN	NaN	NaN	NaN	NaN	NaN	NaN	1.964	2.1475	0.94318	NaN	NaN	NaN
RNASEH1	Ribonuclease H1	O60930	S	76	0.862375	0.906165	0.96331	1.4682	1.4441	0.977375	0.628315	0.516215	0.798795	1.36335	1.57475	1.1243	1.1511	1.2349	1.167
NBN	Nibrin	O60934	S	518	NaN	NaN	NaN	NaN	NaN	NaN	0.503385	0.711	1.1408	NaN	NaN	NaN	1.1624	2.0724	1.4081
NBN	Nibrin	O60934	S	432	0.86687	1.0263	1.31775	1.07965	0.90898	0.94062	0.586895	0.814535	1.3953	0.78113	0.71567	0.889585	0.8539	0.80525	0.97532
NBN	Nibrin	O60934	S	58	1.003	1.8752	1.7136	3.3412	2.8693	0.9321	1.4638	1.6484	1.0933	1.7929	1.7515	0.91136	1.0594	1.9147	1.6513
NBN	Nibrin	O60934	S	343	1.65785	2.5978	1.77915	2.2624	4.1402	2.58685	1.2802	1.5368	1.1547	NaN	NaN	NaN	NaN	NaN	NaN
NOL3	Nucleolar protein 3	O60936	S	147	NaN	NaN	NaN	NaN	NaN	NaN	NaN	NaN	NaN	NaN	NaN	NaN	NaN	NaN	NaN
SRGAP2	SLIT-ROBO Rho GTPase-activating protein 2	O75044	S	795	NaN	NaN	NaN	NaN	NaN	NaN	NaN	NaN	NaN	NaN	NaN	NaN	NaN	NaN	NaN
SRGAP2	SLIT-ROBO Rho GTPase-activating protein 2	O75044	S	796	NaN	NaN	NaN	NaN	NaN	NaN	NaN	NaN	NaN	NaN	NaN	NaN	NaN	NaN	NaN
SRGAP2	SLIT-ROBO Rho GTPase-activating protein 2	O75044	S	916	1.4054	1.0884	0.67321	0.142305	NaN	NaN	2.8541	1.0503	0.36264	NaN	NaN	NaN	NaN	NaN	NaN
SRGAP2	SLIT-ROBO Rho GTPase-activating protein 2	O75044	S	1061	NaN	NaN	NaN	NaN	NaN	NaN	NaN	NaN	NaN	NaN	NaN	NaN	NaN	NaN	NaN
SRGAP2	SLIT-ROBO Rho GTPase-activating protein 2	O75044	S	990	NaN	NaN	NaN	NaN	NaN	NaN	NaN	NaN	NaN	NaN	NaN	NaN	NaN	NaN	NaN
SRGAP2	SLIT-ROBO Rho GTPase-activating protein 2	O75044	S	993	NaN	NaN	NaN	NaN	NaN	NaN	NaN	NaN	NaN	NaN	NaN	NaN	NaN	NaN	NaN
SRGAP2	SLIT-ROBO Rho GTPase-activating protein 2	O75044	S	994	NaN	NaN	NaN	NaN	NaN	NaN	NaN	NaN	NaN	NaN	NaN	NaN	NaN	NaN	NaN
NOS1AP	Carboxyl-terminal PDZ ligand of neuronal nitric oxide synthase protein	O75052	S	266	NaN	NaN	NaN	NaN	NaN	NaN	NaN	NaN	NaN	0.37884	NaN	NaN	0.843425	1.0322	1.0142
TMCC3;TMCC2	Transmembrane and coiled-coil domains protein 3;Transmembrane and coiled-coil domains protein 2	Q9ULS5	S	216;438	0.18467	0.49845	2.8165	NaN	NaN	NaN	NaN	NaN	NaN	NaN	NaN	NaN	NaN	NaN	NaN
LRP4	Low-density lipoprotein receptor-related protein 4	O75096	S	1887	0.78643	0.267	0.28594	NaN	NaN	NaN	0.8547	0.85542	1.0461	0.8164	1.0876	1.4589	1.1772	0.58505	0.38588
N4BP1	NEDD4-binding protein 1	O75113	S	288	NaN	NaN	NaN	NaN	NaN	NaN	NaN	NaN	NaN	NaN	NaN	NaN	NaN	NaN	NaN
N4BP1	NEDD4-binding protein 1	O75113	S	335	NaN	NaN	NaN	NaN	NaN	NaN	1.0272	0.661545	0.6729	0.697275	1.13029	1.4718	0.53844	0.42218	0.74469
ROCK2	Rho-associated protein kinase 2	O75116	S	1361	1.07955	0.946895	0.97132	0.22374	0.14119	0.57372	0.800315	0.48375	0.671475	0.30569	0.1568	0.56492	0.35481	0.328045	1.01885
ROCK2	Rho-associated protein kinase 2	O75116	S	1362	1.07955	0.946895	0.97132	0.22374	0.14119	0.57372	0.800315	0.48375	0.671475	0.31491	0.15439	0.55373	0.35481	0.328045	1.01885
ROCK2	Rho-associated protein kinase 2	O75116	S	1132	NaN	NaN	NaN	NaN	NaN	NaN	NaN	NaN	NaN	NaN	NaN	NaN	NaN	NaN	NaN
ROCK2	Rho-associated protein kinase 2	O75116	S	1133	NaN	NaN	NaN	NaN	NaN	NaN	NaN	NaN	NaN	NaN	NaN	NaN	NaN	NaN	NaN
ROCK2	Rho-associated protein kinase 2	O75116	S	1134	NaN	NaN	NaN	NaN	NaN	NaN	0.55365	1.9795	1.9243	NaN	NaN	NaN	NaN	NaN	NaN
ROCK2	Rho-associated protein kinase 2	O75116	S	1137	NaN	NaN	NaN	0.485635	0.61769	1.39315	0.77215	1.03438	1.35315	NaN	NaN	NaN	0.95576	0.91232	1.0216
CLASP2	CLIP-associating protein 2	O75122	S	1012	NaN	NaN	NaN	NaN	NaN	NaN	NaN	NaN	NaN	0.63321	0.54121	0.71475	0.65086	0.42368	0.61632
CLASP2	CLIP-associating protein 2	O75122	S	1013	NaN	NaN	NaN	NaN	NaN	NaN	NaN	NaN	NaN	NaN	NaN	NaN	NaN	NaN	NaN
CLASP2	CLIP-associating protein 2	O75122	S	360	0.730785	0.54918	0.728195	0.58232	0.49948	1.40709	1.2427	0.503445	0.485705	0.52039	0.40555	0.60425	0.464735	0.739945	1.60933
CLASP2	CLIP-associating protein 2	O75122	S	364	NaN	NaN	NaN	NaN	NaN	NaN	NaN	NaN	NaN	NaN	NaN	NaN	NaN	NaN	NaN
CLASP2	CLIP-associating protein 2	O75122	S	1029	7.1274	NaN	NaN	NaN	NaN	NaN	NaN	NaN	NaN	NaN	NaN	NaN	NaN	NaN	NaN
CLASP2	CLIP-associating protein 2	O75122	S	507	NaN	NaN	NaN	NaN	NaN	NaN	NaN	NaN	NaN	0.711325	1.3031	1.74335	NaN	NaN	NaN
CLASP2	CLIP-associating protein 2	O75122	S	952	NaN	NaN	NaN	NaN	NaN	NaN	0.58766	0.33028	0.61752	NaN	NaN	NaN	NaN	NaN	NaN
CLASP2	CLIP-associating protein 2	O75122	S	955	NaN	NaN	NaN	NaN	NaN	NaN	0.58766	0.33028	0.61752	NaN	NaN	NaN	NaN	NaN	NaN
CLASP2	CLIP-associating protein 2	O75122	S	8	NaN	NaN	NaN	1.3181	0.72989	0.46606	0.459555	0.553565	1.19635	0.44435	0.36645	0.78564	0.58479	0.8121	1.325
CLASP2	CLIP-associating protein 2	O75122	S	461	NaN	NaN	NaN	NaN	NaN	NaN	NaN	NaN	NaN	NaN	NaN	NaN	NaN	NaN	NaN
CLASP2	CLIP-associating protein 2	O75122	S	463	NaN	NaN	NaN	NaN	NaN	NaN	NaN	NaN	NaN	NaN	NaN	NaN	NaN	NaN	NaN
CLASP2	CLIP-associating protein 2	O75122	S	368	0.5754	0.322025	0.496115	0.657425	0.3253	0.58503	0.930575	0.564415	0.53376	0.63785	0.74766	1.2478	0.703365	0.32446	0.503855
CLASP2	CLIP-associating protein 2	O75122	S	370	0.54636	0.391995	0.66751	0.671915	0.34547	0.602405	0.958445	0.501395	0.53661	0.67949	0.525595	0.84145	0.62086	0.509675	0.84242
CLASP2	CLIP-associating protein 2	O75122	S	316	NaN	NaN	NaN	NaN	NaN	NaN	NaN	NaN	NaN	NaN	NaN	NaN	NaN	NaN	NaN
CLASP2	CLIP-associating protein 2	O75122	S	320	NaN	NaN	NaN	NaN	NaN	NaN	NaN	NaN	NaN	NaN	NaN	NaN	NaN	NaN	NaN
CLASP2	CLIP-associating protein 2	O75122	S	323	NaN	NaN	NaN	NaN	NaN	NaN	NaN	NaN	NaN	NaN	NaN	NaN	NaN	NaN	NaN
CLASP2	CLIP-associating protein 2	O75122	S	324	NaN	NaN	NaN	NaN	NaN	NaN	NaN	NaN	NaN	NaN	NaN	NaN	NaN	NaN	NaN
CLASP2	CLIP-associating protein 2	O75122	S	325	NaN	NaN	NaN	NaN	NaN	NaN	0.844625	0.490275	0.597365	0.337075	0.424185	1.286	0.40759	0.46525	1.2249
CLASP2	CLIP-associating protein 2	O75122	S	326	NaN	NaN	NaN	NaN	NaN	NaN	0.67097	0.63779	0.83642	NaN	NaN	NaN	NaN	NaN	NaN
CLASP2	CLIP-associating protein 2	O75122	S	327	0.47502	0.69151	1.30385	NaN	NaN	NaN	0.993825	0.53136	0.517015	0.43087	0.33623	0.85873	0.311745	0.24393	0.829435
CLASP2	CLIP-associating protein 2	O75122	S	330	NaN	NaN	NaN	NaN	NaN	NaN	NaN	NaN	NaN	NaN	NaN	NaN	NaN	NaN	NaN
CLASP2	CLIP-associating protein 2	O75122	S	596	0.43938	0.411805	0.97543	0.271645	0.0982465	0.68889	0.727245	0.45471	0.762725	0.28846	0.282255	1.10412	0.29002	0.34434	1.07605
CLASP2	CLIP-associating protein 2	O75122	S	489	NaN	NaN	NaN	NaN	NaN	NaN	NaN	NaN	NaN	NaN	NaN	NaN	NaN	NaN	NaN
PHF2	Lysine-specific demethylase PHF2	O75151	S	879	NaN	NaN	NaN	NaN	NaN	NaN	NaN	NaN	NaN	NaN	NaN	NaN	NaN	NaN	NaN
PHF2	Lysine-specific demethylase PHF2	O75151	S	882	0.52087	0.521215	1.03444	1.0563	0.87407	1.0283	0.720965	0.534095	0.7199	1.5716	1.17664	0.59952	1.3004	1.19795	0.92651
PHF2	Lysine-specific demethylase PHF2	O75151	S	537	NaN	NaN	NaN	NaN	NaN	NaN	NaN	NaN	NaN	NaN	NaN	NaN	NaN	NaN	NaN
PHF2	Lysine-specific demethylase PHF2	O75151	S	539	NaN	NaN	NaN	NaN	NaN	NaN	NaN	NaN	NaN	2.8446	1.3733	0.46295	NaN	NaN	NaN
PHF2	Lysine-specific demethylase PHF2	O75151	S	681	NaN	NaN	NaN	NaN	NaN	NaN	0.95644	1.5555	1.3545	0.7562	1.4128	1.9245	1.0401	1.9019	1.7103
PHF2	Lysine-specific demethylase PHF2	O75151	S	534	NaN	NaN	NaN	NaN	NaN	NaN	NaN	NaN	NaN	NaN	NaN	NaN	NaN	NaN	NaN
ZC3H11A	Zinc finger CCCH domain-containing protein 11A	O75152	S	132	1.7438	1.0368	0.63269	1.363	1.4214	0.943765	2.1643	2.14135	0.963035	2.0795	1.3402	0.60356	2.1667	2.16535	1.02805
ZC3H11A	Zinc finger CCCH domain-containing protein 11A	O75152	S	108	NaN	NaN	NaN	2.13115	1.8027	0.812835	2.46715	3.27855	1.6275	2.2046	2.23645	1.19825	3.1031	3.4528	1.0757
ZC3H11A	Zinc finger CCCH domain-containing protein 11A	O75152	S	171	1.8348	1.5307	1.3059	1.7489	1.89725	1.3229	1.874	2.7174	1.8704	1.35485	1.4649	1.0875	1.79301	1.8715	1.17985
CLUH	Clustered mitochondria protein homolog	O75153	S	652	NaN	NaN	NaN	NaN	NaN	NaN	NaN	NaN	NaN	NaN	NaN	NaN	NaN	NaN	NaN
CLUH	Clustered mitochondria protein homolog	O75153	S	664	0.73891	0.618845	0.82339	0.8345	NaN	NaN	0.72142	0.51262	0.72417	0.24261	0.52046	2.2273	0.53683	0.483055	1.0211
KDM4A	Lysine-specific demethylase 4A	O75164	S	523	NaN	NaN	NaN	0.48255	0.5271	0.99209	NaN	NaN	NaN	0.99583	1.3471	1.3171	NaN	NaN	NaN
PHACTR2	Phosphatase and actin regulator 2	O75167	S	23	NaN	NaN	NaN	NaN	NaN	NaN	NaN	NaN	NaN	NaN	NaN	NaN	NaN	NaN	NaN
CNOT3	CCR4-NOT transcription complex subunit 3	O75175	S	506	NaN	NaN	NaN	NaN	NaN	NaN	NaN	NaN	NaN	NaN	NaN	NaN	NaN	NaN	NaN
CNOT3	CCR4-NOT transcription complex subunit 3	O75175	S	507	NaN	NaN	NaN	NaN	NaN	NaN	NaN	NaN	NaN	NaN	NaN	NaN	NaN	NaN	NaN
ANKRD17	Ankyrin repeat domain-containing protein 17	O75179	S	2401	0.466615	0.45262	0.98446	0.19057	0.372735	1.9415	1.1553	0.80388	0.82955	0.18753	0.37246	1.9522	NaN	NaN	NaN
ANKRD17	Ankyrin repeat domain-containing protein 17	O75179	S	1940	0.51989	0.3496	0.70245	NaN	NaN	NaN	0.805775	0.5169	0.65821	0.218005	0.156585	0.750575	0.137542	NaN	NaN
ANKRD17	Ankyrin repeat domain-containing protein 17	O75179	S	19	1.2315	0.54018	0.48333	NaN	NaN	NaN	1.8019	1.5004	0.997135	NaN	NaN	NaN	NaN	NaN	NaN
ANKRD17	Ankyrin repeat domain-containing protein 17	O75179	S	2041	NaN	NaN	NaN	NaN	NaN	NaN	NaN	NaN	NaN	NaN	NaN	NaN	NaN	NaN	NaN
ANKRD17	Ankyrin repeat domain-containing protein 17	O75179	S	2042	NaN	NaN	NaN	NaN	NaN	NaN	NaN	NaN	NaN	NaN	NaN	NaN	NaN	NaN	NaN
ANKRD17	Ankyrin repeat domain-containing protein 17	O75179	S	2044	NaN	NaN	NaN	NaN	NaN	NaN	NaN	NaN	NaN	NaN	NaN	NaN	NaN	NaN	NaN
ANKRD17	Ankyrin repeat domain-containing protein 17	O75179	S	2045	NaN	NaN	NaN	NaN	NaN	NaN	0.559025	0.42747	0.74499	NaN	NaN	NaN	NaN	NaN	NaN
ANKRD17	Ankyrin repeat domain-containing protein 17	O75179	S	2047	NaN	NaN	NaN	NaN	NaN	NaN	0.58963	0.48818	0.81547	NaN	NaN	NaN	NaN	NaN	NaN
ANKRD17	Ankyrin repeat domain-containing protein 17	O75179	S	1709	0.688315	0.740645	1.0729	0.32726	0.490315	1.8796	0.959645	0.98158	1.08485	0.251855	0.437	1.53175	0.18828	0.36781	1.8838
ANKRD17	Ankyrin repeat domain-containing protein 17	O75179	S	1457	NaN	NaN	NaN	NaN	NaN	NaN	NaN	NaN	NaN	NaN	NaN	NaN	NaN	NaN	NaN
SIN3B	Paired amphipathic helix protein Sin3b	O75182	S	1003	NaN	NaN	NaN	NaN	NaN	NaN	2.3015	2.3435	1.2462	NaN	NaN	NaN	NaN	NaN	NaN
DNAJB6	DnaJ homolog subfamily B member 6	O75190	S	277	1.1226	1.2074	0.92762	NaN	NaN	NaN	NaN	NaN	NaN	NaN	NaN	NaN	NaN	NaN	NaN
ENTPD3	Ectonucleoside triphosphate diphosphohydrolase 3	O75355	S	528	NaN	NaN	NaN	NaN	NaN	NaN	NaN	NaN	NaN	NaN	NaN	NaN	NaN	NaN	NaN
ZNF217	Zinc finger protein 217	O75362	S	654	NaN	NaN	NaN	NaN	NaN	NaN	NaN	NaN	NaN	NaN	NaN	NaN	NaN	NaN	NaN
ZNF217	Zinc finger protein 217	O75362	S	662	NaN	NaN	NaN	0.37918	0.44482	1.1021	1.5732	1.5102	1.2857	NaN	NaN	NaN	NaN	NaN	NaN
ZNF217	Zinc finger protein 217	O75362	S	407	0.59513	0.71967	1.1512	NaN	NaN	NaN	0.583915	0.59931	1.09835	0.20515	0.33083	1.538	0.34517	0.280225	0.964655
FLNB	Filamin-B	O75369	S	2478	NaN	NaN	NaN	1.1402	0.26239	0.2778	0.77429	0.841305	1.06475	0.362845	0.59319	1.55286	0.6688	0.45973	1.1175
NCOR1	Nuclear receptor corepressor 1	O75376	S	1281	NaN	NaN	NaN	NaN	NaN	NaN	NaN	NaN	NaN	NaN	NaN	NaN	1.2485	1.25175	1.08334
NCOR1	Nuclear receptor corepressor 1	O75376	S	1472	0.95052	0.51853	0.45054	0.94384	0.73047	0.81476	NaN	NaN	NaN	1.09261	1.13005	0.885085	0.986385	0.926665	0.83405
NCOR1	Nuclear receptor corepressor 1	O75376	S	2436	NaN	NaN	NaN	NaN	NaN	NaN	NaN	NaN	NaN	NaN	NaN	NaN	NaN	NaN	NaN
NCOR1	Nuclear receptor corepressor 1	O75376	S	2438	0.77036	1.2747	1.6584	NaN	NaN	NaN	NaN	NaN	NaN	NaN	NaN	NaN	NaN	NaN	NaN
NCOR1	Nuclear receptor corepressor 1	O75376	S	1977	NaN	NaN	NaN	NaN	NaN	NaN	NaN	NaN	NaN	NaN	NaN	NaN	NaN	NaN	NaN
NCOR1	Nuclear receptor corepressor 1	O75376	S	1980	NaN	NaN	NaN	NaN	NaN	NaN	NaN	NaN	NaN	NaN	NaN	NaN	NaN	NaN	NaN
NCOR1	Nuclear receptor corepressor 1	O75376	S	1981	NaN	NaN	NaN	NaN	NaN	NaN	NaN	NaN	NaN	NaN	NaN	NaN	NaN	NaN	NaN
NCOR1	Nuclear receptor corepressor 1	O75376	S	1195	0.4545	1.1522	2.5546	NaN	NaN	NaN	1.1144	1.4474	1.3548	NaN	NaN	NaN	1.0666	0.68397	0.67427
NCOR1	Nuclear receptor corepressor 1	O75376	S	1196	0.4545	1.1522	2.5546	NaN	NaN	NaN	NaN	NaN	NaN	1.2574	0.6001	0.53481	0.89623	0.56626	0.71264
NCOR1	Nuclear receptor corepressor 1	O75376	S	2184	0.68035	1.0329	1.8107	0.61516	0.42715	0.71909	1.2291	0.75958	0.7637	0.49865	0.58493	1.1455	1.2874	0.73925	0.77477
NCOR1	Nuclear receptor corepressor 1	O75376	S	2151	1.02096	1.27045	1.4616	0.729005	0.64549	0.99842	0.85994	0.73916	1.0739	0.7226	0.57783	0.79041	0.812795	0.66999	0.87362
NCOR1	Nuclear receptor corepressor 1	O75376	S	2335	NaN	NaN	NaN	NaN	NaN	NaN	NaN	NaN	NaN	NaN	NaN	NaN	NaN	NaN	NaN
NCOR1	Nuclear receptor corepressor 1	O75376	S	2337	0.962515	0.93908	0.95272	0.6649	0.59805	0.873475	0.67765	0.607825	0.941745	0.586795	0.657605	0.75	0.68585	0.644765	1.0658
NCOR1	Nuclear receptor corepressor 1	O75376	S	999	0.592255	0.60448	0.964015	0.655275	0.580965	0.83396	0.47782	0.51336	1.2579	0.737475	0.65849	0.892805	0.7171	0.70645	0.9292
NCOR1	Nuclear receptor corepressor 1	O75376	S	1533	0.699335	0.66788	0.9549	0.51662	0.28762	0.53502	0.656175	0.641885	0.95963	1.00963	0.49146	0.462575	0.8987	0.877465	0.778115
VAMP4	Vesicle-associated membrane protein 4	O75379	S	30	0.957445	0.73061	0.763715	1.05487	1.01425	0.940235	0.837475	0.74259	0.87008	1.1435	1.20235	1.0268	1.13885	1.20555	1.0879
PEX14	Peroxisomal membrane protein PEX14	O75381	S	282	1.76025	1.7691	0.983845	0.65638	0.70411	0.85127	1.29775	1.7789	1.80625	0.7746	0.858645	1.05018	0.58561	0.559435	0.83571
PEX14	Peroxisomal membrane protein PEX14	O75381	S	286	NaN	NaN	NaN	NaN	NaN	NaN	NaN	NaN	NaN	NaN	NaN	NaN	NaN	NaN	NaN
PEX14	Peroxisomal membrane protein PEX14	O75381	S	335	NaN	NaN	NaN	NaN	NaN	NaN	1.9072	2.6744	1.2515	NaN	NaN	NaN	NaN	NaN	NaN
PEX14	Peroxisomal membrane protein PEX14	O75381	S	247	2.9947	1.00327	0.321115	NaN	NaN	NaN	NaN	NaN	NaN	0.67811	NaN	NaN	NaN	NaN	NaN
PEX14	Peroxisomal membrane protein PEX14	O75381	S	249	3.2055	0.79562	0.22654	NaN	NaN	NaN	0.80614	0.92573	1.0649	NaN	NaN	NaN	0.46193	0.388775	0.70538
PEX14	Peroxisomal membrane protein PEX14	O75381	S	251	NaN	NaN	NaN	NaN	NaN	NaN	NaN	NaN	NaN	0.73007	0.46027	0.59047	NaN	NaN	NaN
PEX14	Peroxisomal membrane protein PEX14	O75381	S	252	NaN	NaN	NaN	NaN	NaN	NaN	NaN	NaN	NaN	NaN	NaN	NaN	NaN	NaN	NaN
PEX14	Peroxisomal membrane protein PEX14	O75381	S	260	NaN	NaN	NaN	NaN	NaN	NaN	NaN	NaN	NaN	NaN	NaN	NaN	NaN	NaN	NaN
PEX14	Peroxisomal membrane protein PEX14	O75381	S	261	NaN	NaN	NaN	NaN	NaN	NaN	NaN	NaN	NaN	NaN	NaN	NaN	NaN	NaN	NaN
PEX14	Peroxisomal membrane protein PEX14	O75381	S	262	NaN	NaN	NaN	NaN	NaN	NaN	NaN	NaN	NaN	NaN	NaN	NaN	NaN	NaN	NaN
PEX14	Peroxisomal membrane protein PEX14	O75381	S	265	NaN	NaN	NaN	NaN	NaN	NaN	1.4461	1.3073	0.99288	0.98246	NaN	NaN	1.52369	1.0606	1.4151
PEX14	Peroxisomal membrane protein PEX14	O75381	S	268	NaN	NaN	NaN	NaN	NaN	NaN	NaN	NaN	NaN	NaN	NaN	NaN	NaN	NaN	NaN
PEX14	Peroxisomal membrane protein PEX14	O75381	S	271	NaN	NaN	NaN	NaN	NaN	NaN	NaN	NaN	NaN	NaN	NaN	NaN	NaN	NaN	NaN
PEX14	Peroxisomal membrane protein PEX14	O75381	S	273	0.90292	1.0103	1.1157	NaN	NaN	NaN	NaN	NaN	NaN	NaN	NaN	NaN	NaN	NaN	NaN
PEX14	Peroxisomal membrane protein PEX14	O75381	S	274	0.93228	1.1561	1.1715	0.64927	0.7361	1.118	1.1012	1.6425	1.3042	1.08905	1.19585	1.08544	0.62345	0.6924	1.0981
PEX14	Peroxisomal membrane protein PEX14	O75381	S	275	0.915145	1.17025	1.2144	0.66339	0.73323	1.10005	1.3403	1.4667	1.3633	0.90418	0.96684	1.0065	0.61917	0.64346	1.00019
TRIM3	Tripartite motif-containing protein 3	O75382	S	7	NaN	NaN	NaN	NaN	NaN	NaN	NaN	NaN	NaN	NaN	NaN	NaN	NaN	NaN	NaN
ULK1	Serine/threonine-protein kinase ULK1	O75385	S	758	NaN	NaN	NaN	NaN	NaN	NaN	0.47469	0.37668	0.82781	NaN	NaN	NaN	NaN	NaN	NaN
ULK1	Serine/threonine-protein kinase ULK1	O75385	S	477	NaN	NaN	NaN	NaN	NaN	NaN	NaN	NaN	NaN	NaN	NaN	NaN	NaN	NaN	NaN
ULK1	Serine/threonine-protein kinase ULK1	O75385	S	479	NaN	NaN	NaN	NaN	NaN	NaN	NaN	NaN	NaN	NaN	NaN	NaN	NaN	NaN	NaN
ULK1	Serine/threonine-protein kinase ULK1	O75385	S	450	0.53864	0.35611	0.53771	0.54433	0.42196	0.83787	1.05559	0.78559	0.72959	0.59943	0.9447	2.0796	0.60717	0.533485	0.926135
ULK1	Serine/threonine-protein kinase ULK1	O75385	S	623	NaN	NaN	NaN	0.695515	0.25428	0.41498	0.651095	0.37414	0.62658	0.36709	0.62608	1.5096	0.37694	0.37617	1.0114
ULK1	Serine/threonine-protein kinase ULK1	O75385	S	538	NaN	NaN	NaN	NaN	NaN	NaN	NaN	NaN	NaN	NaN	NaN	NaN	NaN	NaN	NaN
ULK1	Serine/threonine-protein kinase ULK1	O75385	S	539	NaN	NaN	NaN	NaN	NaN	NaN	NaN	NaN	NaN	NaN	NaN	NaN	NaN	NaN	NaN
ULK1	Serine/threonine-protein kinase ULK1	O75385	S	638	0.54564	0.255	0.44216	NaN	NaN	NaN	0.60158	0.54009	0.88765	0.31411	0.38046	0.93302	0.285835	0.39605	1.3779
SEC22B	Vesicle-trafficking protein SEC22b	O75396	S	177	NaN	NaN	NaN	0.72288	0.94892	1.5183	NaN	NaN	NaN	NaN	NaN	NaN	NaN	NaN	NaN
SEC22B	Vesicle-trafficking protein SEC22b	O75396	S	168	NaN	NaN	NaN	NaN	NaN	NaN	NaN	NaN	NaN	NaN	NaN	NaN	NaN	NaN	NaN
SEC22B	Vesicle-trafficking protein SEC22b	O75396	S	137	0.49511	0.259325	0.526565	0.29313	0.287085	0.879155	0.22551	0.190155	0.973365	0.591875	0.60386	1.09561	0.34545	0.392485	1.16755
PRPF40A	Pre-mRNA-processing factor 40 homolog A	O75400	S	933	NaN	NaN	NaN	NaN	NaN	NaN	NaN	NaN	NaN	NaN	NaN	NaN	NaN	NaN	NaN
PRPF40A	Pre-mRNA-processing factor 40 homolog A	O75400	S	935	NaN	NaN	NaN	NaN	NaN	NaN	NaN	NaN	NaN	NaN	NaN	NaN	NaN	NaN	NaN
PRPF40A	Pre-mRNA-processing factor 40 homolog A	O75400	S	938	NaN	NaN	NaN	0.982935	1.98455	1.94425	1.3131	2.0255	1.8203	NaN	NaN	NaN	1.4832	2.3443	1.7185
PRPF40A	Pre-mRNA-processing factor 40 homolog A	O75400	S	787	NaN	NaN	NaN	NaN	NaN	NaN	NaN	NaN	NaN	NaN	NaN	NaN	3.3474	4.0945	1.2707
PRPF40A	Pre-mRNA-processing factor 40 homolog A	O75400	S	883	NaN	NaN	NaN	NaN	NaN	NaN	NaN	NaN	NaN	NaN	NaN	NaN	NaN	NaN	NaN
PRPF40A	Pre-mRNA-processing factor 40 homolog A	O75400	S	885	NaN	NaN	NaN	NaN	NaN	NaN	NaN	NaN	NaN	NaN	NaN	NaN	NaN	NaN	NaN
PRPF40A	Pre-mRNA-processing factor 40 homolog A	O75400	S	888	0.38113	NaN	NaN	0.37892	0.35013	0.88558	0.24037	0.535825	2.39595	0.543385	0.70605	1.4654	0.39972	0.48054	0.94574
TACC1	Transforming acidic coiled-coil-containing protein 1	O75410	S	276	0.85997	0.29112	0.29141	0.33759	0.25499	0.91609	1.02714	0.49924	0.454785	0.26826	0.18003	0.69128	0.335375	NaN	NaN
TACC1	Transforming acidic coiled-coil-containing protein 1	O75410	S	313	NaN	NaN	NaN	NaN	NaN	NaN	NaN	NaN	NaN	NaN	NaN	NaN	NaN	NaN	NaN
TACC1	Transforming acidic coiled-coil-containing protein 1	O75410	S	315	NaN	NaN	NaN	NaN	NaN	NaN	NaN	NaN	NaN	NaN	NaN	NaN	0.42832	NaN	NaN
TACC1	Transforming acidic coiled-coil-containing protein 1	O75410	S	316	NaN	NaN	NaN	NaN	NaN	NaN	NaN	NaN	NaN	NaN	NaN	NaN	NaN	NaN	NaN
TACC1	Transforming acidic coiled-coil-containing protein 1	O75410	S	44	0.770575	0.26127	0.368495	NaN	NaN	NaN	NaN	NaN	NaN	NaN	NaN	NaN	NaN	NaN	NaN
TACC1	Transforming acidic coiled-coil-containing protein 1	O75410	S	50	NaN	NaN	NaN	NaN	NaN	NaN	NaN	NaN	NaN	NaN	NaN	NaN	NaN	NaN	NaN
TACC1	Transforming acidic coiled-coil-containing protein 1	O75410	S	54	NaN	NaN	NaN	NaN	NaN	NaN	NaN	NaN	NaN	NaN	NaN	NaN	NaN	NaN	NaN
TACC1	Transforming acidic coiled-coil-containing protein 1	O75410	S	91	NaN	NaN	NaN	NaN	NaN	NaN	NaN	NaN	NaN	NaN	NaN	NaN	NaN	NaN	NaN
TACC1	Transforming acidic coiled-coil-containing protein 1	O75410	S	94	NaN	NaN	NaN	NaN	NaN	NaN	NaN	NaN	NaN	NaN	NaN	NaN	NaN	NaN	NaN
GIGYF1	PERQ amino acid-rich with GYF domain-containing protein 1	O75420	S	137	NaN	NaN	NaN	NaN	NaN	NaN	0.68055	0.58107	0.91631	0.4651	0.58381	1.26037	NaN	NaN	NaN
GIGYF1	PERQ amino acid-rich with GYF domain-containing protein 1	O75420	S	638	NaN	NaN	NaN	NaN	NaN	NaN	NaN	NaN	NaN	0.57205	0.7511	0.96906	NaN	NaN	NaN
LRCH4	Leucine-rich repeat and calponin homology domain-containing protein 4	O75427	S	21	NaN	NaN	NaN	NaN	NaN	NaN	NaN	NaN	NaN	NaN	NaN	NaN	NaN	NaN	NaN
LRCH4	Leucine-rich repeat and calponin homology domain-containing protein 4	O75427	S	25	1.4378	1.19925	0.798755	0.38312	0.308155	0.90295	1.27295	1.12055	1.1108	0.551515	0.493275	1.0497	0.338445	0.30026	0.83147
LRCH4	Leucine-rich repeat and calponin homology domain-containing protein 4	O75427	S	457	NaN	NaN	NaN	NaN	NaN	NaN	2.4805	1.4934	0.80922	NaN	NaN	NaN	NaN	NaN	NaN
LRCH4	Leucine-rich repeat and calponin homology domain-containing protein 4	O75427	S	513	NaN	NaN	NaN	NaN	NaN	NaN	2.097	1.91535	0.94648	NaN	NaN	NaN	NaN	NaN	NaN
VPS26A	Vacuolar protein sorting-associated protein 26A	O75436	S	315	NaN	NaN	NaN	NaN	NaN	NaN	8.7576	3.8436	0.45457	NaN	NaN	NaN	NaN	NaN	NaN
SAP30	Histone deacetylase complex subunit SAP30	O75446	S	131	0.554835	0.57063	0.809065	0.19279	0.23208	0.88937	0.28819	0.331595	1.3745	0.17123	0.209185	1.35139	0.14599	0.10972	0.96602
SAP30	Histone deacetylase complex subunit SAP30	O75446	S	138	0.60227	0.50623	0.95628	NaN	NaN	NaN	0.32008	0.33688	1.2454	0.25293	0.20293	0.9309	0.22989	0.25724	1.4522
MED24	Mediator of RNA polymerase II transcription subunit 24	O75448	S	862	NaN	NaN	NaN	1.1921	1.6821	1.6329	NaN	NaN	NaN	0.74678	1.11588	1.7284	0.84589	0.45519	0.56903
MED24	Mediator of RNA polymerase II transcription subunit 24	O75448	S	863	1.12	1.2245	1.0971	NaN	NaN	NaN	NaN	NaN	NaN	NaN	NaN	NaN	NaN	NaN	NaN
MED24	Mediator of RNA polymerase II transcription subunit 24	O75448	S	872	NaN	NaN	NaN	NaN	NaN	NaN	NaN	NaN	NaN	NaN	NaN	NaN	NaN	NaN	NaN
MED24	Mediator of RNA polymerase II transcription subunit 24	O75448	S	873	2.0399	2.51305	1.0996	2.05855	2.16145	1.08437	0.98639	1.2922	1.2975	1.9302	1.6796	0.84235	1.6487	2.2226	1.09995
KATNA1	Katanin p60 ATPase-containing subunit A1	O75449	S	170	0.89238	1.0763	1.1655	0.71654	0.88125	1.3765	NaN	NaN	NaN	0.4473	0.61735	1.433	NaN	NaN	NaN
CRLF1	Cytokine receptor-like factor 1	O75462	S	254	NaN	NaN	NaN	8.1871	0.40843	0.061107	NaN	NaN	NaN	NaN	NaN	NaN	NaN	NaN	NaN
PSIP1	PC4 and SFRS1-interacting protein	O75475	S	129	2.4085	0.99558	0.34372	NaN	NaN	NaN	NaN	NaN	NaN	NaN	NaN	NaN	NaN	NaN	NaN
PSIP1	PC4 and SFRS1-interacting protein	O75475	S	116	NaN	NaN	NaN	NaN	NaN	NaN	NaN	NaN	NaN	NaN	NaN	NaN	NaN	NaN	NaN
PSIP1	PC4 and SFRS1-interacting protein	O75475	S	118	NaN	NaN	NaN	NaN	NaN	NaN	NaN	NaN	NaN	NaN	NaN	NaN	NaN	NaN	NaN
PSIP1	PC4 and SFRS1-interacting protein	O75475	S	514	NaN	NaN	NaN	0.643015	0.75792	1.28023	0.170985	0.23813	1.2456	0.21618	0.58135	2.4299	0.86838	1.598	1.3297
PSIP1	PC4 and SFRS1-interacting protein	O75475	S	105	NaN	NaN	NaN	NaN	NaN	NaN	NaN	NaN	NaN	0.65451	0.79778	1.2449	1.4945	1.6846	0.93446
PSIP1	PC4 and SFRS1-interacting protein	O75475	S	106	1.24115	0.814755	0.73157	1.19993	0.998135	1.42453	0.40766	0.68935	1.8854	0.674605	0.74217	1.01671	1.5784	1.67085	1.11725
PSIP1	PC4 and SFRS1-interacting protein	O75475	S	171	2.214	1.2511	0.61081	0.9535	1.0287	1.2791	NaN	NaN	NaN	NaN	NaN	NaN	NaN	NaN	NaN
PSIP1	PC4 and SFRS1-interacting protein	O75475	S	177	2.33025	1.5193	0.74335	1.0615	1.6508	2.224	NaN	NaN	NaN	NaN	NaN	NaN	NaN	NaN	NaN
PSIP1	PC4 and SFRS1-interacting protein	O75475	S	271	NaN	NaN	NaN	NaN	NaN	NaN	NaN	NaN	NaN	NaN	NaN	NaN	NaN	NaN	NaN
PSIP1	PC4 and SFRS1-interacting protein	O75475	S	273	1.37105	2.24305	2.1968	NaN	NaN	NaN	NaN	NaN	NaN	NaN	NaN	NaN	NaN	NaN	NaN
PSIP1	PC4 and SFRS1-interacting protein	O75475	S	275	1.74885	1.43902	1.26433	2.156	2.19525	2.02564	NaN	NaN	NaN	NaN	NaN	NaN	NaN	NaN	NaN
SRSF10	Serine/arginine-rich splicing factor 10	O75494	S	106	NaN	NaN	NaN	2.0163	1.5945	0.92974	0.73845	1.1595	1.6606	1.9277	NaN	0.36622	1.3079	1.97465	1.29825
SRSF10	Serine/arginine-rich splicing factor 10	O75494	S	107	NaN	NaN	NaN	NaN	NaN	NaN	NaN	NaN	NaN	NaN	NaN	NaN	NaN	NaN	NaN
SRSF10	Serine/arginine-rich splicing factor 10	O75494	S	108	NaN	NaN	NaN	NaN	NaN	NaN	NaN	NaN	NaN	NaN	NaN	NaN	NaN	NaN	NaN
SRSF10	Serine/arginine-rich splicing factor 10	O75494	S	133	2.4874	1.3543	0.499	1.98695	2.30145	1.20309	1.6355	3.3781	1.413	1.91585	0.633035	0.34857	2.3847	2.7577	1.21445
SRSF10	Serine/arginine-rich splicing factor 10	O75494	S	141	NaN	NaN	NaN	NaN	NaN	NaN	NaN	NaN	NaN	NaN	NaN	NaN	NaN	NaN	NaN
SRSF10	Serine/arginine-rich splicing factor 10	O75494	S	143	NaN	NaN	NaN	NaN	NaN	NaN	NaN	NaN	NaN	NaN	NaN	NaN	NaN	NaN	NaN
SRSF10	Serine/arginine-rich splicing factor 10	O75494	S	131	NaN	NaN	NaN	NaN	NaN	NaN	NaN	NaN	NaN	NaN	NaN	NaN	3.5676	5.2144	1.4051
SRSF10	Serine/arginine-rich splicing factor 10	O75494	S	156	NaN	NaN	NaN	NaN	NaN	NaN	NaN	NaN	NaN	NaN	NaN	NaN	NaN	NaN	NaN
SRSF10	Serine/arginine-rich splicing factor 10	O75494	S	158	NaN	NaN	NaN	NaN	NaN	NaN	NaN	NaN	NaN	NaN	NaN	NaN	NaN	NaN	NaN
SRSF10	Serine/arginine-rich splicing factor 10	O75494	S	129	NaN	NaN	NaN	NaN	NaN	NaN	NaN	NaN	NaN	NaN	NaN	NaN	NaN	NaN	NaN
CLDN11	Claudin-11	O75508	S	196	NaN	NaN	NaN	NaN	NaN	NaN	NaN	NaN	NaN	NaN	NaN	NaN	NaN	NaN	NaN
CLDN11	Claudin-11	O75508	S	197	NaN	NaN	NaN	0.48491	0.50973	1.3162	0.87192	1.2433	1.3765	0.20459	0.37026	2.0734	0.692205	0.561525	0.966515
CLDN11	Claudin-11	O75508	S	198	1.04829	1.188	1.22681	0.533175	0.44177	0.843265	1.00462	1.26955	1.3875	0.50645	0.12055	0.15774	0.60906	0.53228	1.05815
TADA3	Transcriptional adapter 3	O75528	S	330	NaN	NaN	NaN	NaN	NaN	NaN	NaN	NaN	NaN	0.795625	NaN	NaN	NaN	NaN	NaN
TADA3	Transcriptional adapter 3	O75528	S	338	0.43656	0.755755	2.6016	0.486815	0.63367	0.9973	0.51309	0.67356	NaN	0.39693	NaN	NaN	0.58169	0.22161	0.36625
SF3B1	Splicing factor 3B subunit 1	O75533	S	488	NaN	NaN	NaN	NaN	NaN	NaN	4.3623	3.8572	0.99742	NaN	NaN	NaN	1.5461	2.5934	1.6998
SF3B1	Splicing factor 3B subunit 1	O75533	S	129	NaN	NaN	NaN	NaN	NaN	NaN	NaN	NaN	NaN	NaN	NaN	NaN	NaN	NaN	NaN
SF3B1	Splicing factor 3B subunit 1	O75533	S	194	NaN	NaN	NaN	NaN	NaN	NaN	NaN	NaN	NaN	NaN	NaN	NaN	NaN	NaN	NaN
PRKRA	Interferon-inducible double-stranded RNA-dependent protein kinase activator A	O75569	S	18	0.267125	0.275855	0.940635	1.29665	1.52395	1.24395	0.587135	0.495105	0.8345	1.1967	1.3837	1.123	0.957145	1.08085	1.30075
PRKRA	Interferon-inducible double-stranded RNA-dependent protein kinase activator A	O75569	S	22	NaN	NaN	NaN	NaN	NaN	NaN	NaN	NaN	NaN	NaN	NaN	NaN	NaN	NaN	NaN
LRP6	Low-density lipoprotein receptor-related protein 6	O75581	S	1508	0.59265	0.443855	0.66942	NaN	NaN	NaN	0.58623	0.69986	0.950355	0.38849	0.34569	0.840075	NaN	NaN	NaN
MYCBP2	E3 ubiquitin-protein ligase MYCBP2	O75592	S	2681	NaN	NaN	NaN	NaN	NaN	NaN	NaN	NaN	NaN	NaN	NaN	NaN	NaN	NaN	NaN
MYCBP2	E3 ubiquitin-protein ligase MYCBP2	O75592	S	178	NaN	NaN	NaN	NaN	NaN	NaN	NaN	NaN	NaN	NaN	NaN	NaN	NaN	NaN	NaN
MYCBP2	E3 ubiquitin-protein ligase MYCBP2	O75592	S	181	NaN	NaN	NaN	NaN	NaN	NaN	NaN	NaN	NaN	NaN	NaN	NaN	NaN	NaN	NaN
MYCBP2	E3 ubiquitin-protein ligase MYCBP2	O75592	S	183	NaN	NaN	NaN	NaN	NaN	NaN	NaN	NaN	NaN	NaN	NaN	NaN	NaN	NaN	NaN
MYCBP2	E3 ubiquitin-protein ligase MYCBP2	O75592	S	2871	NaN	NaN	NaN	NaN	NaN	NaN	0.43973	0.30527	0.59286	NaN	NaN	NaN	NaN	NaN	NaN
MYCBP2	E3 ubiquitin-protein ligase MYCBP2	O75592	S	2789	NaN	NaN	NaN	0.37995	0.23149	0.56282	0.42626	0.41067	0.98482	0.47678	0.63982	1.2943	0.71129	0.24863	0.36525
NPM3	Nucleoplasmin-3	O75607	S	143	NaN	NaN	NaN	NaN	NaN	NaN	NaN	NaN	NaN	NaN	NaN	NaN	NaN	NaN	NaN
NPM3	Nucleoplasmin-3	O75607	S	147	NaN	NaN	NaN	NaN	NaN	NaN	NaN	NaN	NaN	NaN	NaN	NaN	NaN	NaN	NaN
NPM3	Nucleoplasmin-3	O75607	S	151	NaN	NaN	NaN	NaN	NaN	NaN	NaN	NaN	NaN	NaN	NaN	NaN	NaN	NaN	NaN
NPM3	Nucleoplasmin-3	O75607	S	158	NaN	NaN	NaN	NaN	NaN	NaN	NaN	NaN	NaN	NaN	NaN	NaN	NaN	NaN	NaN
SNRNP200	U5 small nuclear ribonucleoprotein 200 kDa helicase	O75643	S	225	0.93075	0.54078	0.92588	0.818075	0.749825	0.860385	0.81923	1.1127	1.4276	0.784325	0.868915	0.8999	0.84845	0.97948	1.18045
OFD1	Oral-facial-digital syndrome 1 protein	O75665	S	685	NaN	NaN	NaN	NaN	NaN	NaN	NaN	NaN	NaN	NaN	NaN	NaN	NaN	NaN	NaN
OFD1	Oral-facial-digital syndrome 1 protein	O75665	S	686	NaN	NaN	NaN	NaN	NaN	NaN	1.0207	0.63817	0.57845	0.26855	0.52495	2.0455	0.426015	0.843205	2.47475
OFD1	Oral-facial-digital syndrome 1 protein	O75665	S	735	NaN	NaN	NaN	0.41863	0.674415	1.6433	NaN	NaN	NaN	NaN	NaN	NaN	NaN	NaN	NaN
OFD1	Oral-facial-digital syndrome 1 protein	O75665	S	669	1.01179	0.87085	0.810895	0.3814	0.333355	1.18892	1.4357	1.7898	1.2661	NaN	NaN	NaN	NaN	NaN	NaN
OFD1	Oral-facial-digital syndrome 1 protein	O75665	S	1011	NaN	NaN	NaN	NaN	NaN	NaN	NaN	NaN	NaN	NaN	NaN	NaN	NaN	NaN	NaN
TOM1L1	TOM1-like protein 1	O75674	S	323	0.54035	0.82057	1.4751	0.636905	0.619	1.48908	0.77842	0.64589	0.89742	0.53426	0.71763	1.15513	0.380905	0.48604	1.01716
RPS6KA4	Ribosomal protein S6 kinase alpha-4	O75676	S	681	NaN	NaN	NaN	NaN	NaN	NaN	NaN	NaN	NaN	NaN	NaN	NaN	NaN	NaN	NaN
RPS6KA4	Ribosomal protein S6 kinase alpha-4	O75676	S	682	NaN	NaN	NaN	NaN	NaN	NaN	NaN	NaN	NaN	NaN	NaN	NaN	NaN	NaN	NaN
SURF6	Surfeit locus protein 6	O75683	S	138	0.54848	0.36373	0.83581	0.750635	0.35349	0.73644	0.6473	0.69953	1.26435	0.891665	0.666765	1.01987	0.320375	0.27343	0.81587
UTP20	Small subunit processome component 20 homolog	O75691	S	788	1.44065	1.15465	0.821965	1.2011	1.04645	0.835955	1.3555	1.39315	1.1741	1.00321	1.45555	1.76228	1.40935	1.08195	0.88095
NUP155	Nuclear pore complex protein Nup155	O75694	S	992	1.47945	1.4729	0.985145	0.89682	1.59155	2.201	1.12635	1.4616	1.29615	1.0714	1.20615	1.04634	0.87019	1.01438	1.16535
WDHD1	WD repeat and HMG-box DNA-binding protein 1	O75717	S	333	1.8929	1.612	0.805105	0.47768	1.2007	2.5761	NaN	NaN	NaN	NaN	NaN	NaN	NaN	NaN	NaN
WDHD1	WD repeat and HMG-box DNA-binding protein 1	O75717	S	407	1.22005	1.02642	0.837265	NaN	NaN	NaN	0.843625	0.8569	1.10835	0.59249	0.37695	0.71645	0.5113	0.471395	0.974075
WDHD1	WD repeat and HMG-box DNA-binding protein 1	O75717	S	868	0.864915	0.897625	1.00286	0.52281	0.51021	1.0808	0.8015	0.60661	0.886985	0.493985	0.57025	0.92268	0.57196	0.754195	0.942575
WDHD1	WD repeat and HMG-box DNA-binding protein 1	O75717	S	383	1.22645	1.02529	0.83094	0.678165	1.06735	1.6583	1.3107	1.2154	0.90552	0.81788	0.79801	1.58641	0.85227	0.903135	1.05594
TCEA3	Transcription elongation factor A protein 3	O75764	S	138	NaN	NaN	NaN	NaN	NaN	NaN	NaN	NaN	NaN	NaN	NaN	NaN	NaN	NaN	NaN
TCEA3	Transcription elongation factor A protein 3	O75764	S	145	NaN	NaN	NaN	NaN	NaN	NaN	NaN	NaN	NaN	NaN	NaN	NaN	NaN	NaN	NaN
PALM	Paralemmin-1	O75781	S	116	0.28516	1.47885	4.9045	NaN	NaN	NaN	0.73901	0.55293	0.77047	0.14307	0.11099	0.72068	0.10352	0.080199	0.93031
PALM	Paralemmin-1	O75781	S	124	0.38475	2.0256	5.2579	NaN	NaN	NaN	NaN	NaN	NaN	NaN	NaN	NaN	NaN	NaN	NaN
PALM	Paralemmin-1	O75781	S	138	NaN	NaN	NaN	NaN	NaN	NaN	NaN	NaN	NaN	NaN	NaN	NaN	NaN	NaN	NaN
RNASEH2A	Ribonuclease H2 subunit A	O75792	S	277	NaN	NaN	NaN	NaN	NaN	NaN	NaN	NaN	NaN	3.7994	NaN	NaN	NaN	NaN	NaN
CAPN15	Calpain-15	O75808	S	786	NaN	NaN	NaN	NaN	NaN	NaN	NaN	NaN	NaN	NaN	NaN	NaN	NaN	NaN	NaN
EIF3G	Eukaryotic translation initiation factor 3 subunit G	O75821	S	264	NaN	NaN	NaN	NaN	NaN	NaN	3.03425	1.2575	0.464345	NaN	NaN	NaN	NaN	NaN	NaN
EIF3G	Eukaryotic translation initiation factor 3 subunit G	O75821	S	266	NaN	NaN	NaN	NaN	NaN	NaN	NaN	NaN	NaN	NaN	NaN	NaN	NaN	NaN	NaN
EIF3G	Eukaryotic translation initiation factor 3 subunit G	O75821	S	42	0.66257	0.71355	1.033	0.71547	0.48019	0.73562	1.00341	0.817025	0.836275	0.75993	1.0463	1.2344	0.65888	0.562975	0.89042
EIF3J	Eukaryotic translation initiation factor 3 subunit J	O75822	S	11	0.598095	0.6202	1.02085	0.935095	0.84515	1.63079	1.0876	0.868195	0.83122	1.11815	1.16115	1.0655	1.2285	1.155	0.95712
EIF3J	Eukaryotic translation initiation factor 3 subunit J	O75822	S	13	0.586155	0.68313	1.16158	1.22447	1.08595	1.13918	1.06555	0.833445	0.69208	1.0602	0.9658	1.03	0.97042	0.96559	0.8011
EIF3J	Eukaryotic translation initiation factor 3 subunit J	O75822	S	127	NaN	NaN	NaN	NaN	NaN	NaN	NaN	NaN	NaN	NaN	NaN	NaN	NaN	NaN	NaN
PPP1R37	Protein phosphatase 1 regulatory subunit 37	O75864	S	561	NaN	NaN	NaN	NaN	NaN	NaN	NaN	NaN	NaN	0.89561	2.0549	2.1141	NaN	NaN	NaN
TUSC2	Tumor suppressor candidate 2	O75896	S	50	1.7978	0.39652	0.22022	NaN	NaN	NaN	1.9221	1.71355	0.843555	NaN	NaN	NaN	NaN	NaN	NaN
GABBR2	Gamma-aminobutyric acid type B receptor subunit 2	O75899	S	793	NaN	NaN	NaN	NaN	NaN	NaN	NaN	NaN	NaN	0.88987	0.85364	0.96664	NaN	NaN	NaN
CCNK	Cyclin-K	O75909	S	340	1.02097	1.1389	0.91189	0.92218	1.15035	1.13585	0.91362	1.01295	1.09642	1.1436	1.19265	0.97173	1.1704	1.22915	1.06235
CCNK	Cyclin-K	O75909	S	8	1.0352	1.0901	0.96577	1.4963	0.78481	0.54409	0.85641	1.0176	1.3647	1.2691	1.2239	0.83884	1.2299	1.5376	1.1244
CCNK	Cyclin-K	O75909	S	9	0.59275	1.2175	1.9999	1.7013	1.588	0.76039	0.85641	0.94964	1.3647	1.3759	1.27255	0.975765	1.2191	1.2628	1.1255
CCNK	Cyclin-K	O75909	S	11	NaN	NaN	NaN	NaN	NaN	NaN	NaN	NaN	NaN	NaN	NaN	NaN	NaN	NaN	NaN
PIAS1	E3 SUMO-protein ligase PIAS1	O75925	S	503	0.66364	0.72076	1.2174	0.95613	0.72796	0.82957	0.46337	0.44996	1	0.617325	0.70539	1.08656	0.71064	0.578665	0.793325
PIAS1	E3 SUMO-protein ligase PIAS1	O75925	S	466	NaN	NaN	NaN	NaN	NaN	NaN	NaN	NaN	NaN	NaN	NaN	NaN	NaN	NaN	NaN
PIAS1	E3 SUMO-protein ligase PIAS1	O75925	S	467	NaN	NaN	NaN	NaN	NaN	NaN	NaN	NaN	NaN	NaN	NaN	NaN	NaN	NaN	NaN
PIAS1	E3 SUMO-protein ligase PIAS1	O75925	S	468	NaN	NaN	NaN	NaN	NaN	NaN	NaN	NaN	NaN	NaN	NaN	NaN	NaN	NaN	NaN
PIAS2	E3 SUMO-protein ligase PIAS2	O75928	S	476	NaN	NaN	NaN	NaN	NaN	NaN	NaN	NaN	NaN	NaN	NaN	NaN	NaN	NaN	NaN
PIAS2	E3 SUMO-protein ligase PIAS2	O75928	S	477	NaN	NaN	NaN	NaN	NaN	NaN	NaN	NaN	NaN	NaN	NaN	NaN	NaN	NaN	NaN
PIAS2	E3 SUMO-protein ligase PIAS2	O75928	S	478	NaN	NaN	NaN	NaN	NaN	NaN	NaN	NaN	NaN	NaN	NaN	NaN	NaN	NaN	NaN
FLOT1	Flotillin-1	O75955	S	385	NaN	NaN	NaN	NaN	NaN	NaN	4.09285	5.56525	1.622	NaN	NaN	NaN	NaN	NaN	NaN
TRIO	Triple functional domain protein	O75962	S	2455	NaN	NaN	NaN	NaN	NaN	NaN	NaN	NaN	NaN	NaN	NaN	NaN	NaN	NaN	NaN
TRIO	Triple functional domain protein	O75962	S	2459	NaN	NaN	NaN	NaN	NaN	NaN	NaN	NaN	NaN	NaN	NaN	NaN	NaN	NaN	NaN
TRIO	Triple functional domain protein	O75962	S	2463	NaN	NaN	NaN	NaN	NaN	NaN	NaN	NaN	NaN	NaN	NaN	NaN	NaN	NaN	NaN
TRIO	Triple functional domain protein	O75962	S	1740	NaN	NaN	NaN	NaN	NaN	NaN	NaN	NaN	NaN	NaN	NaN	NaN	NaN	NaN	NaN
TRIO	Triple functional domain protein	O75962	S	1741	NaN	NaN	NaN	NaN	NaN	NaN	NaN	NaN	NaN	NaN	NaN	NaN	NaN	NaN	NaN
TRIO	Triple functional domain protein	O75962	S	1745	NaN	NaN	NaN	NaN	NaN	NaN	NaN	NaN	NaN	NaN	NaN	NaN	NaN	NaN	NaN
TRIO	Triple functional domain protein	O75962	S	2477	NaN	NaN	NaN	NaN	NaN	NaN	0.20648	0.32034	1.4582	NaN	NaN	NaN	NaN	NaN	NaN
TRIO	Triple functional domain protein	O75962	S	1723	NaN	NaN	NaN	NaN	NaN	NaN	NaN	NaN	NaN	NaN	NaN	NaN	NaN	NaN	NaN
TRIO	Triple functional domain protein	O75962	S	1724	NaN	NaN	NaN	NaN	NaN	NaN	NaN	NaN	NaN	NaN	NaN	NaN	NaN	NaN	NaN
TRIO	Triple functional domain protein	O75962	S	2631	0.37905	0.19057	0.50861	NaN	NaN	NaN	0.39249	0.3458	0.90521	0.099416	0.14368	1.2455	0.044983	NaN	NaN
MPDZ	Multiple PDZ domain protein	O75970	S	230	NaN	NaN	NaN	NaN	NaN	NaN	NaN	NaN	NaN	0.471135	NaN	NaN	1.0089	0.57617	0.56881
MPDZ	Multiple PDZ domain protein	O75970	S	1595	NaN	NaN	NaN	NaN	NaN	NaN	NaN	NaN	NaN	NaN	NaN	NaN	NaN	NaN	NaN
MPDZ	Multiple PDZ domain protein	O75970	S	580	0.16059	0.037907	0.29681	NaN	NaN	NaN	NaN	NaN	NaN	NaN	NaN	NaN	0.12663	0.13818	1.0637
MPDZ	Multiple PDZ domain protein	O75970	S	352	NaN	NaN	NaN	NaN	NaN	NaN	NaN	NaN	NaN	NaN	NaN	NaN	NaN	NaN	NaN
MPDZ	Multiple PDZ domain protein	O75970	S	353	NaN	NaN	NaN	NaN	NaN	NaN	NaN	NaN	NaN	NaN	NaN	NaN	1.15555	1.25497	1.08112
MPDZ	Multiple PDZ domain protein	O75970	S	354	NaN	NaN	NaN	0.85949	0.684715	0.73731	0.71837	0.51926	0.801705	1.1634	0.60907	0.31142	1.3593	1.30155	1.10542
SNAPC5	snRNA-activating protein complex subunit 5	O75971	S	96	NaN	NaN	NaN	NaN	NaN	NaN	NaN	NaN	NaN	NaN	NaN	NaN	NaN	NaN	NaN
SNAPC5	snRNA-activating protein complex subunit 5	O75971	S	98	NaN	NaN	NaN	NaN	NaN	NaN	NaN	NaN	NaN	NaN	NaN	NaN	NaN	NaN	NaN
RSL1D1	Ribosomal L1 domain-containing protein 1	O76021	S	361	0.447585	0.483395	1.11685	0.713475	0.819505	1.26994	0.826935	1.07226	1.3434	1.11021	0.945725	1.03245	0.675345	0.701505	1.04765
CLPX	ATP-dependent Clp protease ATP-binding subunit clpX-like, mitochondrial	O76031	S	611	NaN	NaN	NaN	NaN	NaN	NaN	NaN	NaN	NaN	NaN	NaN	NaN	NaN	NaN	NaN
CLPX	ATP-dependent Clp protease ATP-binding subunit clpX-like, mitochondrial	O76031	S	617	0.382525	0.591895	1.27315	0.18133	0.28028	1.4036	0.414	0.29363	0.55156	0.13457	0.59052	3.27545	0.30618	0.86888	4.3185
NEBL	Nebulette	O76041	S	953	NaN	NaN	NaN	NaN	NaN	NaN	2.51035	1.26953	0.457195	NaN	NaN	NaN	NaN	NaN	NaN
ZFAND5	AN1-type zinc finger protein 5	O76080	S	48	NaN	NaN	NaN	NaN	NaN	NaN	3.9578	NaN	NaN	3.4272	NaN	NaN	13.2535	2.8151	0.15564
ZFAND5	AN1-type zinc finger protein 5	O76080	S	44	NaN	NaN	NaN	NaN	NaN	NaN	NaN	NaN	NaN	NaN	NaN	NaN	NaN	NaN	NaN
SRP72	Signal recognition particle subunit SRP72	O76094	S	620	NaN	NaN	NaN	NaN	NaN	NaN	NaN	NaN	NaN	NaN	NaN	NaN	NaN	NaN	NaN
SRP72	Signal recognition particle subunit SRP72	O76094	S	621	NaN	NaN	NaN	NaN	NaN	NaN	NaN	NaN	NaN	NaN	NaN	NaN	NaN	NaN	NaN
SRP72	Signal recognition particle subunit SRP72	O76094	S	625	NaN	NaN	NaN	NaN	NaN	NaN	NaN	NaN	NaN	NaN	NaN	NaN	NaN	NaN	NaN
SRP72	Signal recognition particle subunit SRP72	O76094	S	630	NaN	NaN	NaN	NaN	NaN	NaN	NaN	NaN	NaN	NaN	NaN	NaN	NaN	NaN	NaN
RECQL5	ATP-dependent DNA helicase Q5	O94762	S	727	NaN	NaN	NaN	1.0035	0.76683	0.95057	NaN	NaN	NaN	NaN	NaN	NaN	NaN	NaN	NaN
RECQL5	ATP-dependent DNA helicase Q5	O94762	S	482	NaN	NaN	NaN	NaN	NaN	NaN	NaN	NaN	NaN	NaN	NaN	NaN	NaN	NaN	NaN
RECQL5	ATP-dependent DNA helicase Q5	O94762	S	488	NaN	NaN	NaN	NaN	NaN	NaN	NaN	NaN	NaN	NaN	NaN	NaN	NaN	NaN	NaN
RECQL5	ATP-dependent DNA helicase Q5	O94762	S	491	NaN	NaN	NaN	NaN	NaN	NaN	NaN	NaN	NaN	NaN	NaN	NaN	NaN	NaN	NaN
RECQL5	ATP-dependent DNA helicase Q5	O94762	S	815	1.3074	1.40025	1.00268	NaN	NaN	NaN	NaN	NaN	NaN	1.3768	0.62339	0.37518	NaN	NaN	NaN
URI1	Unconventional prefoldin RPB5 interactor 1	O94763	S	243	NaN	NaN	NaN	NaN	NaN	NaN	NaN	NaN	NaN	NaN	NaN	NaN	NaN	NaN	NaN
URI1	Unconventional prefoldin RPB5 interactor 1	O94763	S	244	NaN	NaN	NaN	NaN	NaN	NaN	NaN	NaN	NaN	NaN	NaN	NaN	NaN	NaN	NaN
URI1	Unconventional prefoldin RPB5 interactor 1	O94763	S	372	1.2975	0.38997	0.36629	0.89703	0.29611	0.34781	0.83353	0.61023	0.724125	NaN	NaN	NaN	NaN	NaN	NaN
URI1	Unconventional prefoldin RPB5 interactor 1	O94763	S	375	NaN	NaN	NaN	NaN	NaN	NaN	NaN	NaN	NaN	NaN	NaN	NaN	NaN	NaN	NaN
MTA2	Metastasis-associated protein MTA2	O94776	S	433	NaN	NaN	NaN	NaN	NaN	NaN	NaN	NaN	NaN	NaN	NaN	NaN	1.5507	1.1646	0.90183
MTA2	Metastasis-associated protein MTA2	O94776	S	435	1.4055	1.4959	0.961145	1.7693	1.5791	0.918225	1.9354	1.5785	1.09093	1.3683	1.88965	1.3088	1.7281	1.38425	0.923315
USP1	Ubiquitin carboxyl-terminal hydrolase 1	O94782	S	475	0.318865	0.24432	0.820355	NaN	NaN	NaN	0.56533	0.94739	1.6801	NaN	NaN	NaN	NaN	NaN	NaN
STK10	Serine/threonine-protein kinase 10	O94804	S	450	NaN	NaN	NaN	NaN	NaN	NaN	NaN	NaN	NaN	NaN	NaN	NaN	NaN	NaN	NaN
STK10	Serine/threonine-protein kinase 10	O94804	S	454	1.6316	4.1994	3.0627	NaN	NaN	NaN	NaN	NaN	NaN	NaN	NaN	NaN	NaN	NaN	NaN
STK10	Serine/threonine-protein kinase 10	O94804	S	455	NaN	NaN	NaN	NaN	NaN	NaN	NaN	NaN	NaN	NaN	NaN	NaN	NaN	NaN	NaN
STK10	Serine/threonine-protein kinase 10	O94804	S	438	0.95116	1.04455	1.21105	0.43018	0.62275	1.2644	1.0871	0.658605	0.580565	0.36053	0.345025	1.00466	0.24009	0.13847	0.58177
STK10	Serine/threonine-protein kinase 10	O94804	S	20	1.5447	3.1155	1.7396	0.28849	0.44146	2.0857	0.5402	0.23294	0.32677	NaN	NaN	NaN	0.12606	0.24526	1.4488
PRKD3;PRKD1	Serine/threonine-protein kinase D3;Serine/threonine-protein kinase D1	O94806	S	735;742	0.526265	0.11325	0.15375	0.328755	0.31667	0.84148	0.26678	0.302465	0.910785	0.43275	0.133145	0.35974	0.468355	0.56214	1.1036
PRKD3;PRKD1	Serine/threonine-protein kinase D3;Serine/threonine-protein kinase D1	O94806	S	391;397	NaN	NaN	NaN	NaN	NaN	NaN	NaN	NaN	NaN	NaN	NaN	NaN	0.7061	1.0553	1.5233
TPPP	Tubulin polymerization-promoting protein	O94811	S	18	NaN	NaN	NaN	NaN	NaN	NaN	NaN	NaN	NaN	NaN	NaN	NaN	NaN	NaN	NaN
TPPP	Tubulin polymerization-promoting protein	O94811	S	159	NaN	NaN	NaN	NaN	NaN	NaN	3.8409	2.0711	0.6084	NaN	NaN	NaN	NaN	NaN	NaN
TPPP	Tubulin polymerization-promoting protein	O94811	S	160	NaN	NaN	NaN	NaN	NaN	NaN	1.98185	1.8937	0.82991	NaN	NaN	NaN	NaN	NaN	NaN
TOMM70A	Mitochondrial import receptor subunit TOM70	O94826	S	91	1.5026	1.70975	1.0946	0.790985	1.00915	1.2415	1.12425	1.5718	1.4049	1.01858	1.05261	1.14387	0.73655	0.714985	1.0416
TOMM70A	Mitochondrial import receptor subunit TOM70	O94826	S	96	NaN	NaN	NaN	NaN	NaN	NaN	NaN	NaN	NaN	NaN	NaN	NaN	NaN	NaN	NaN
TOX4	TOX high mobility group box family member 4	O94842	S	174	NaN	NaN	NaN	NaN	NaN	NaN	NaN	NaN	NaN	NaN	NaN	NaN	NaN	NaN	NaN
TOX4	TOX high mobility group box family member 4	O94842	S	178	NaN	NaN	NaN	NaN	NaN	NaN	0.54295	1.1748	2.2469	2.2471	1.807	0.9136	1.6959	2.21335	1.37475
TOX4	TOX high mobility group box family member 4	O94842	S	181	NaN	NaN	NaN	NaN	NaN	NaN	NaN	NaN	NaN	NaN	NaN	NaN	NaN	NaN	NaN
TOX4	TOX high mobility group box family member 4	O94842	S	182	NaN	NaN	NaN	NaN	NaN	NaN	NaN	NaN	NaN	NaN	NaN	NaN	NaN	NaN	NaN
KIAA0754	Uncharacterized protein KIAA0754	O94854	S	619	NaN	NaN	NaN	0.84486	0.85883	1.12408	NaN	NaN	NaN	NaN	NaN	NaN	NaN	NaN	NaN
UFL1	E3 UFM1-protein ligase 1	O94874	S	776	NaN	NaN	NaN	NaN	NaN	NaN	NaN	NaN	NaN	NaN	NaN	NaN	NaN	NaN	NaN
UFL1	E3 UFM1-protein ligase 1	O94874	S	777	NaN	NaN	NaN	NaN	NaN	NaN	NaN	NaN	NaN	NaN	NaN	NaN	NaN	NaN	NaN
UFL1	E3 UFM1-protein ligase 1	O94874	S	778	NaN	NaN	NaN	NaN	NaN	NaN	NaN	NaN	NaN	NaN	NaN	NaN	NaN	NaN	NaN
SORBS2	Sorbin and SH3 domain-containing protein 2	O94875	S	259	0.10766	0.62137	5.63655	1.1183	1.25585	0.86494	NaN	NaN	NaN	2.1374	2.72425	1.25812	2.02085	1.97575	1.01445
SORBS2	Sorbin and SH3 domain-containing protein 2	O94875	S	301	NaN	NaN	NaN	1.49079	2.272	2.21325	NaN	NaN	NaN	NaN	NaN	NaN	NaN	NaN	NaN
SORBS2	Sorbin and SH3 domain-containing protein 2	O94875	S	302	NaN	NaN	NaN	2.64815	1.1488	0.401905	NaN	NaN	NaN	NaN	NaN	NaN	NaN	NaN	NaN
SORBS2	Sorbin and SH3 domain-containing protein 2	O94875	S	278	NaN	NaN	NaN	NaN	NaN	NaN	NaN	NaN	NaN	NaN	NaN	NaN	3.4678	2.552	1.0546
TMCC1	Transmembrane and coiled-coil domains protein 1	O94876	S	409	NaN	NaN	NaN	NaN	NaN	NaN	NaN	NaN	NaN	NaN	NaN	NaN	NaN	NaN	NaN
TMCC1	Transmembrane and coiled-coil domains protein 1	O94876	S	413	1.345	1.2567	1.01	1.5939	2.0048	1.1859	0.923365	1.23497	1.38615	NaN	NaN	NaN	NaN	NaN	NaN
TMCC1	Transmembrane and coiled-coil domains protein 1	O94876	S	414	NaN	NaN	NaN	2.2953	1.8799	0.89979	1.2972	2.197	1.7882	2.0064	2.02435	1.1033	1.7623	1.8907	1.08045
TMCC1	Transmembrane and coiled-coil domains protein 1	O94876	S	382	0.77829	0.909615	1.1743	0.830355	1.00516	1.22038	0.98576	1.1969	1.23199	1.32755	1.5477	1.07511	0.77527	0.905265	1.0705
PHF14	PHD finger protein 14	O94880	S	208	NaN	NaN	NaN	NaN	NaN	NaN	NaN	NaN	NaN	0.62519	0.64703	1.1224	NaN	NaN	NaN
SASH1	SAM and SH3 domain-containing protein 1	O94885	S	507	NaN	NaN	NaN	NaN	NaN	NaN	NaN	NaN	NaN	1.0827	1.0733	1.2289	1.1502	1.0592	1.0437
SASH1	SAM and SH3 domain-containing protein 1	O94885	S	699	NaN	NaN	NaN	0.913275	1.0987	1.14185	NaN	NaN	NaN	NaN	NaN	NaN	NaN	NaN	NaN
SASH1	SAM and SH3 domain-containing protein 1	O94885	S	701	NaN	NaN	NaN	1.3368	0.32627	0.27386	NaN	NaN	NaN	NaN	NaN	NaN	NaN	NaN	NaN
SASH1	SAM and SH3 domain-containing protein 1	O94885	S	718	NaN	NaN	NaN	2.4336	NaN	NaN	NaN	NaN	NaN	NaN	NaN	NaN	NaN	NaN	NaN
SASH1	SAM and SH3 domain-containing protein 1	O94885	S	837	0.22016	0.061822	0.28032	0.83676	0.812935	0.95727	0.176625	NaN	NaN	1.0746	0.66537	0.57346	0.96234	1.3291	1.1043
SASH1	SAM and SH3 domain-containing protein 1	O94885	S	839	NaN	NaN	NaN	0.87522	0.67761	0.76495	NaN	NaN	NaN	1.0004	0.6821	0.61086	NaN	NaN	NaN
SASH1	SAM and SH3 domain-containing protein 1	O94885	S	813	NaN	NaN	NaN	0.710705	0.843575	1.45432	NaN	NaN	NaN	1.4246	0.72076	0.48734	1.67205	1.37155	0.733845
SASH1	SAM and SH3 domain-containing protein 1	O94885	S	387	NaN	NaN	NaN	NaN	NaN	NaN	NaN	NaN	NaN	NaN	NaN	NaN	0.87783	0.73587	0.84419
SASH1	SAM and SH3 domain-containing protein 1	O94885	S	407	NaN	NaN	NaN	NaN	NaN	NaN	NaN	NaN	NaN	NaN	NaN	NaN	1.54925	1.31735	0.837845
FARP2	FERM, RhoGEF and pleckstrin domain-containing protein 2	O94887	S	425	NaN	NaN	NaN	NaN	NaN	NaN	NaN	NaN	NaN	NaN	NaN	NaN	NaN	NaN	NaN
FARP2	FERM, RhoGEF and pleckstrin domain-containing protein 2	O94887	S	427	NaN	NaN	NaN	NaN	NaN	NaN	NaN	NaN	NaN	NaN	NaN	NaN	NaN	NaN	NaN
FARP2	FERM, RhoGEF and pleckstrin domain-containing protein 2	O94887	S	428	NaN	NaN	NaN	1.2343	1.3471	1.2948	NaN	NaN	NaN	NaN	NaN	NaN	NaN	NaN	NaN
FARP2;FRMD7	FERM, RhoGEF and pleckstrin domain-containing protein 2;FERM domain-containing protein 7	O94887	S	344;302	0.38826	0.18099	0.44465	NaN	NaN	NaN	0.40216	NaN	NaN	NaN	NaN	NaN	NaN	NaN	NaN
UBXN7	UBX domain-containing protein 7	O94888	S	280	0.76756	0.57163	0.680445	0.9809	1.5188	1.43905	0.63662	0.321855	0.52694	0.74283	1.22193	1.47311	0.864765	0.91393	0.999605
UBXN7	UBX domain-containing protein 7	O94888	S	288	0.91177	0.521535	0.596995	1.1541	1.5843	1.23205	0.844395	0.60771	0.71084	1.46868	1.39249	1.66965	1.69575	1.86155	1.05615
ZNF432	Zinc finger protein 432	O94892	S	544	NaN	NaN	NaN	NaN	NaN	NaN	NaN	NaN	NaN	NaN	NaN	NaN	NaN	NaN	NaN
SUN1	SUN domain-containing protein 1	O94901	S	48	NaN	NaN	NaN	NaN	NaN	NaN	NaN	NaN	NaN	NaN	NaN	NaN	NaN	NaN	NaN
PCF11	Pre-mRNA cleavage complex 2 protein Pcf11	O94913	S	1493	1.6988	1.5078	0.79815	1.7528	2.8194	1.7556	1.60285	1.59407	0.96052	1.6426	1.24695	0.62375	1.5757	1.7631	1.35235
PCF11	Pre-mRNA cleavage complex 2 protein Pcf11	O94913	S	1495	1.8004	1.2596	0.66435	NaN	NaN	NaN	NaN	NaN	NaN	2.0765	1.2999	0.5798	NaN	NaN	NaN
PCF11	Pre-mRNA cleavage complex 2 protein Pcf11	O94913	S	489	0.833635	0.98681	1.143	0.92397	1.19475	1.50941	0.85096	0.91137	1.2974	1.4165	1.8608	1.2025	1.39635	1.59355	1.2688
PCF11	Pre-mRNA cleavage complex 2 protein Pcf11	O94913	S	494	1.3748	1.21605	0.81576	1.28615	1.3811	0.98255	0.995285	0.939065	0.979045	1.54225	1.41	1.05655	1.31735	1.22195	0.926665
PCF11	Pre-mRNA cleavage complex 2 protein Pcf11	O94913	S	487	NaN	NaN	NaN	NaN	NaN	NaN	0.56036	1.2992	2.2581	NaN	NaN	NaN	NaN	NaN	NaN
FRYL	Protein furry homolog-like	O94915	S	1957	0.24735	NaN	NaN	NaN	NaN	NaN	0.22026	NaN	NaN	0.0985915	0.227545	2.0428	0.18137	NaN	NaN
FRYL	Protein furry homolog-like	O94915	S	1939	NaN	NaN	NaN	NaN	NaN	NaN	NaN	NaN	NaN	NaN	NaN	NaN	NaN	NaN	NaN
FRYL	Protein furry homolog-like	O94915	S	1941	NaN	NaN	NaN	NaN	NaN	NaN	0.66878	NaN	NaN	NaN	NaN	NaN	0.47103	NaN	NaN
FRYL	Protein furry homolog-like	O94915	S	1945	NaN	NaN	NaN	NaN	NaN	NaN	NaN	NaN	NaN	NaN	NaN	NaN	0.30014	0.6121	2.4488
FRYL	Protein furry homolog-like	O94915	S	1914	NaN	NaN	NaN	NaN	NaN	NaN	0.483675	0.259335	0.466415	0.43593	0.76362	1.2952	0.536125	0.513065	1.06045
FRYL	Protein furry homolog-like	O94915	S	1921	NaN	NaN	NaN	NaN	NaN	NaN	NaN	NaN	NaN	NaN	NaN	NaN	NaN	NaN	NaN
FRYL	Protein furry homolog-like	O94915	S	1923	NaN	NaN	NaN	NaN	NaN	NaN	NaN	NaN	NaN	NaN	NaN	NaN	NaN	NaN	NaN
FRYL	Protein furry homolog-like	O94915	S	1978	NaN	NaN	NaN	0.30462	0.371115	2.53902	NaN	NaN	NaN	0.373975	0.61771	1.4537	0.51087	0.41627	0.85
FRYL	Protein furry homolog-like	O94915	S	2272	0.36484	0.11551	0.33037	0.28922	0.35422	1.513	0.16206	0.27247	1.7885	0.40007	0.15874	0.36999	NaN	NaN	NaN
SOGA1	Protein SOGA1;N-terminal form;C-terminal 80 kDa form	O94964	S	1017	0.81574	0.764305	0.94574	0.596795	0.420045	0.747855	1.30325	1.0202	0.804875	0.453465	0.65698	1.4233	0.53228	0.46984	0.92786
SEC31A	Protein transport protein Sec31A	O94979	S	799	0.737245	0.72074	1.02883	0.69389	0.54751	0.91742	1.01076	0.73361	0.84575	0.759535	0.79452	1.2843	0.72492	0.59768	0.815885
SEC31A	Protein transport protein Sec31A	O94979	S	527	0.57698	0.5957	0.98274	1.17859	1.2213	1.0565	0.89399	0.814015	0.867475	0.925735	1.05785	1.09695	1.03865	0.93238	0.954065
SEC31A	Protein transport protein Sec31A	O94979	S	532	NaN	NaN	NaN	2.8809	0.95807	0.38466	NaN	NaN	NaN	NaN	NaN	NaN	1.009	1.6735	1.5299
SEC31A	Protein transport protein Sec31A	O94979	S	1163	NaN	NaN	NaN	NaN	NaN	NaN	1.2526	0.91019	0.709295	0.581525	0.271975	0.377335	0.914225	0.482595	0.469785
HEXIM1	Protein HEXIM1	O94992	S	233	NaN	NaN	NaN	NaN	NaN	NaN	NaN	NaN	NaN	NaN	NaN	NaN	NaN	NaN	NaN
HEXIM1	Protein HEXIM1	O94992	S	237	NaN	NaN	NaN	NaN	NaN	NaN	NaN	NaN	NaN	NaN	NaN	NaN	NaN	NaN	NaN
HEXIM1	Protein HEXIM1	O94992	S	252	NaN	NaN	NaN	NaN	NaN	NaN	NaN	NaN	NaN	NaN	NaN	NaN	NaN	NaN	NaN
TJP3	Tight junction protein ZO-3	O95049	S	905	NaN	NaN	NaN	NaN	NaN	NaN	NaN	NaN	NaN	NaN	NaN	NaN	NaN	NaN	NaN
TJP3	Tight junction protein ZO-3	O95049	S	906	NaN	NaN	NaN	NaN	NaN	NaN	NaN	NaN	NaN	NaN	NaN	NaN	NaN	NaN	NaN
CCNB2	G2/mitotic-specific cyclin-B2	O95067	S	92	0.527835	0.62718	1.23116	0.5447	0.731605	1.46645	0.46756	0.7467	1.704	0.545455	0.607825	1.10869	0.53235	0.688015	1.3306
UBR5	E3 ubiquitin-protein ligase UBR5	O95071	S	1990	0.51637	0.30643	0.57216	0.6536	0.56881	1.0818	0.7189	0.75141	0.91044	0.61057	0.64073	0.91682	0.856705	0.800715	0.934655
UBR5	E3 ubiquitin-protein ligase UBR5	O95071	S	2483	NaN	NaN	NaN	NaN	NaN	NaN	NaN	NaN	NaN	NaN	NaN	NaN	NaN	NaN	NaN
UBR5	E3 ubiquitin-protein ligase UBR5	O95071	S	2484	NaN	NaN	NaN	NaN	NaN	NaN	NaN	NaN	NaN	NaN	NaN	NaN	NaN	NaN	NaN
UBR5	E3 ubiquitin-protein ligase UBR5	O95071	S	2486	NaN	NaN	NaN	NaN	NaN	NaN	NaN	NaN	NaN	NaN	NaN	NaN	NaN	NaN	NaN
UBR5	E3 ubiquitin-protein ligase UBR5	O95071	S	1549	0.993725	0.51557	0.53884	0.713995	0.515225	0.789315	NaN	NaN	NaN	NaN	NaN	NaN	NaN	NaN	NaN
SCAF4	Splicing factor, arginine/serine-rich 15	O95104	S	154	1.6863	1.6681	0.970825	1.99725	2.29455	1.30485	1.2304	1.70105	1.69875	1.69065	1.92975	1.1163	1.7366	1.8695	1.2056
SCAF4	Splicing factor, arginine/serine-rich 15	O95104	S	656	1.5566	1.22025	0.740485	1.4166	1.61115	1.27595	0.81423	1.2748	1.58385	1.5098	1.30345	0.99481	1.1416	1.30225	1.17575
SCAF4	Splicing factor, arginine/serine-rich 15	O95104	S	1004	0.18245	0.126574	0.559775	0.190805	0.17708	0.68047	0.46551	0.2478	0.537425	0.16575	0.22572	1.34695	0.281415	0.265165	0.84084
UBE4B	Ubiquitin conjugation factor E4 B	O95155	S	124	NaN	NaN	NaN	0.2584	NaN	NaN	NaN	NaN	NaN	NaN	NaN	NaN	NaN	NaN	NaN
UBE4B	Ubiquitin conjugation factor E4 B	O95155	S	76	NaN	NaN	NaN	NaN	NaN	NaN	NaN	NaN	NaN	NaN	NaN	NaN	NaN	NaN	NaN
UBE4B	Ubiquitin conjugation factor E4 B	O95155	S	78	NaN	NaN	NaN	NaN	NaN	NaN	NaN	NaN	NaN	NaN	NaN	NaN	NaN	NaN	NaN
UBE4B	Ubiquitin conjugation factor E4 B	O95155	S	79	NaN	NaN	NaN	NaN	NaN	NaN	NaN	NaN	NaN	NaN	NaN	NaN	NaN	NaN	NaN
UBE4B	Ubiquitin conjugation factor E4 B	O95155	S	83	NaN	NaN	NaN	NaN	NaN	NaN	NaN	NaN	NaN	NaN	NaN	NaN	NaN	NaN	NaN
UBE4B	Ubiquitin conjugation factor E4 B	O95155	S	84	NaN	NaN	NaN	NaN	NaN	NaN	NaN	NaN	NaN	NaN	NaN	NaN	NaN	NaN	NaN
UBE4B	Ubiquitin conjugation factor E4 B	O95155	S	86	NaN	NaN	NaN	NaN	NaN	NaN	NaN	NaN	NaN	NaN	NaN	NaN	NaN	NaN	NaN
UBE4B	Ubiquitin conjugation factor E4 B	O95155	S	87	NaN	NaN	NaN	NaN	NaN	NaN	NaN	NaN	NaN	NaN	NaN	NaN	NaN	NaN	NaN
UBE4B	Ubiquitin conjugation factor E4 B	O95155	S	88	NaN	NaN	NaN	NaN	NaN	NaN	NaN	NaN	NaN	NaN	NaN	NaN	0.41595	0.26617	0.62467
UBE4B	Ubiquitin conjugation factor E4 B	O95155	S	90	NaN	NaN	NaN	NaN	NaN	NaN	NaN	NaN	NaN	NaN	NaN	NaN	NaN	NaN	NaN
IKBKAP	Elongator complex protein 1	O95163	S	1174	NaN	NaN	NaN	NaN	NaN	NaN	NaN	NaN	NaN	NaN	NaN	NaN	NaN	NaN	NaN
RTN3	Reticulon-3	O95197	S	23	NaN	NaN	NaN	0.90334	0.91164	0.98134	NaN	NaN	NaN	NaN	NaN	NaN	NaN	NaN	NaN
RTN3	Reticulon-3	O95197	S	30	2.0873	1.7743	0.99351	0.936935	0.86173	0.86792	1.7453	1.89715	1.2209	0.95524	0.77238	0.42874	1.0032	1.5349	1.188
RTN3	Reticulon-3	O95197	S	649	NaN	NaN	NaN	NaN	NaN	NaN	NaN	NaN	NaN	NaN	NaN	NaN	NaN	NaN	NaN
RTN3	Reticulon-3	O95197	S	650	NaN	NaN	NaN	NaN	NaN	NaN	NaN	NaN	NaN	NaN	NaN	NaN	NaN	NaN	NaN
RTN3	Reticulon-3	O95197	S	227	NaN	NaN	NaN	NaN	NaN	NaN	NaN	NaN	NaN	2.8899	2.0366	0.65573	NaN	NaN	NaN
RTN3	Reticulon-3	O95197	S	229	NaN	NaN	NaN	1.3011	1.25671	0.76767	NaN	NaN	NaN	1.972	0.87425	0.40176	NaN	NaN	NaN
EPN2	Epsin-2	O95208	S	172	0.501785	0.45795	1.03249	0.76594	0.830625	1.01392	0.42231	0.49956	1.2665	0.57542	0.59208	0.93913	0.7339	0.56607	0.78525
EPN2	Epsin-2	O95208	S	173	0.368475	0.52669	1.38935	0.70033	0.64683	0.79801	0.39183	0.45077	1.1632	0.601335	0.82321	1.1712	0.77395	0.61451	1.0738
ZRANB2	Zinc finger Ran-binding domain-containing protein 2	O95218	S	120	0.41418	0.49512	1.15633	0.538685	0.513665	0.98268	0.79074	0.64815	0.842745	0.60178	0.69135	0.98874	0.62233	0.647695	0.887495
ZRANB2	Zinc finger Ran-binding domain-containing protein 2	O95218	S	153	0.442815	0.425935	1.12696	0.511865	0.527705	1.1041	0.68229	0.725935	1.14371	0.6553	0.737345	1.07335	0.60901	0.640585	1.08045
ZRANB2	Zinc finger Ran-binding domain-containing protein 2	O95218	S	188	0.539495	0.48378	0.87563	0.93205	0.82416	0.961055	0.8683	1.07304	1.5292	1.0919	1.1314	0.994655	0.998065	0.990495	0.981725
ZRANB2	Zinc finger Ran-binding domain-containing protein 2	O95218	S	193	NaN	NaN	NaN	NaN	NaN	NaN	NaN	NaN	NaN	0.9365	0.91512	0.82647	NaN	NaN	NaN
LUC7L3	Luc7-like protein 3	O95232	S	425	0.92952	0.73041	0.69316	NaN	NaN	NaN	2.5419	2.87	1.3182	NaN	NaN	NaN	NaN	NaN	NaN
LUC7L3	Luc7-like protein 3	O95232	S	431	NaN	NaN	NaN	NaN	NaN	NaN	NaN	NaN	NaN	NaN	NaN	NaN	NaN	NaN	NaN
KIF4A;KIF4B	Chromosome-associated kinesin KIF4A;Chromosome-associated kinesin KIF4B	O95239	S	1038;1038	NaN	NaN	NaN	NaN	NaN	NaN	NaN	NaN	NaN	NaN	NaN	NaN	NaN	NaN	NaN
KIF4A;KIF4B	Chromosome-associated kinesin KIF4A;Chromosome-associated kinesin KIF4B	O95239	S	394;394	NaN	NaN	NaN	0.600985	0.55902	0.818725	NaN	NaN	NaN	NaN	NaN	NaN	NaN	NaN	NaN
KIF4A	Chromosome-associated kinesin KIF4A	O95239	S	801	0.86149	0.782495	0.930145	1.01909	1.00052	0.94745	0.846355	0.930135	0.944165	0.35569	0.46813	1.17564	0.79915	0.58926	1.1073
KAT7	Histone acetyltransferase KAT7	O95251	S	56	NaN	NaN	NaN	NaN	NaN	NaN	NaN	NaN	NaN	0.41434	NaN	NaN	0.3152	NaN	NaN
KAT7	Histone acetyltransferase KAT7	O95251	S	57	0.53873	0.3951	0.58645	NaN	NaN	NaN	0.74281	0.66343	1.08587	0.30477	NaN	NaN	0.50404	0.61399	1.217
KAT7	Histone acetyltransferase KAT7	O95251	S	124	NaN	NaN	NaN	NaN	NaN	NaN	NaN	NaN	NaN	NaN	NaN	NaN	NaN	NaN	NaN
KAT7	Histone acetyltransferase KAT7	O95251	S	135	NaN	NaN	NaN	NaN	NaN	NaN	NaN	NaN	NaN	NaN	NaN	NaN	NaN	NaN	NaN
KAT7	Histone acetyltransferase KAT7	O95251	S	10	NaN	NaN	NaN	NaN	NaN	NaN	NaN	NaN	NaN	NaN	NaN	NaN	NaN	NaN	NaN
KAT7	Histone acetyltransferase KAT7	O95251	S	11	NaN	NaN	NaN	NaN	NaN	NaN	NaN	NaN	NaN	NaN	NaN	NaN	NaN	NaN	NaN
KAT7	Histone acetyltransferase KAT7	O95251	S	12	NaN	NaN	NaN	NaN	NaN	NaN	NaN	NaN	NaN	NaN	NaN	NaN	NaN	NaN	NaN
KAT7	Histone acetyltransferase KAT7	O95251	S	102	NaN	NaN	NaN	NaN	NaN	NaN	0.72718	NaN	NaN	NaN	NaN	NaN	NaN	NaN	NaN
VAPB	Vesicle-associated membrane protein-associated protein B/C	O95292	S	156	NaN	NaN	NaN	NaN	NaN	NaN	NaN	NaN	NaN	NaN	NaN	NaN	NaN	NaN	NaN
VAPB	Vesicle-associated membrane protein-associated protein B/C	O95292	S	158	2.723	1.3574	0.42263	NaN	NaN	NaN	1.18115	1.5161	1.34821	1.21889	0.853105	0.602325	1.0576	1.1744	0.943725
VAPB	Vesicle-associated membrane protein-associated protein B/C	O95292	S	159	NaN	NaN	NaN	NaN	NaN	NaN	2.6859	3.3305	1.2241	1.9279	1.307	0.77775	0.819725	0.86116	0.995505
VAPB	Vesicle-associated membrane protein-associated protein B/C	O95292	S	160	1.90635	1.6371	0.965195	0.75143	1.1609	1.7869	NaN	NaN	NaN	1.0306	1.0685	1.0498	0.66821	0.975885	1.4869
VAPB	Vesicle-associated membrane protein-associated protein B/C	O95292	S	206	NaN	NaN	NaN	NaN	NaN	NaN	3.592	3.0046	0.91999	NaN	NaN	NaN	NaN	NaN	NaN
SNAPIN	SNARE-associated protein Snapin	O95295	S	133	0.797385	0.570795	0.723775	0.423975	0.341645	0.79043	1.4351	1.17575	0.814025	0.426865	0.45508	1.05417	0.3232	0.345765	0.947005
MPZL1	Myelin protein zero-like protein 1	O95297	S	219	0.67778	0.90071	1.2943	NaN	NaN	NaN	NaN	NaN	NaN	NaN	NaN	NaN	NaN	NaN	NaN
MPZL1	Myelin protein zero-like protein 1	O95297	S	221	1.3296	1.0399	0.90116	NaN	NaN	NaN	0.80752	1.2057	1.497	1.1024	0.63884	0.62893	1.1923	0.64175	0.87015
TACC2	Transforming acidic coiled-coil-containing protein 2	O95359	S	2512	NaN	NaN	NaN	NaN	NaN	NaN	NaN	NaN	NaN	NaN	NaN	NaN	NaN	NaN	NaN
TACC2	Transforming acidic coiled-coil-containing protein 2	O95359	S	2317	0.3366	1.7191	5.05425	0.831145	1.13625	1.31925	0.745075	2.01195	2.7223	0.988255	0.33357	0.34337	1.24838	1.37485	1.00813
TACC2	Transforming acidic coiled-coil-containing protein 2	O95359	S	2321	NaN	NaN	NaN	NaN	NaN	NaN	NaN	NaN	NaN	NaN	NaN	NaN	NaN	NaN	NaN
TACC2	Transforming acidic coiled-coil-containing protein 2	O95359	S	2086	NaN	NaN	NaN	NaN	NaN	NaN	NaN	NaN	NaN	NaN	NaN	NaN	NaN	NaN	NaN
TACC2	Transforming acidic coiled-coil-containing protein 2	O95359	S	2088	NaN	NaN	NaN	NaN	NaN	NaN	NaN	NaN	NaN	NaN	NaN	NaN	NaN	NaN	NaN
TACC2	Transforming acidic coiled-coil-containing protein 2	O95359	S	2072	0.15403	0.26262	1.536	0.98315	0.794185	0.953825	0.27774	0.1582	0.66501	1.3156	0.67071	0.6048	1.3205	1.0953	0.7337
TACC2	Transforming acidic coiled-coil-containing protein 2	O95359	S	2256	NaN	NaN	NaN	1.0761	NaN	NaN	NaN	NaN	NaN	NaN	NaN	NaN	NaN	NaN	NaN
TACC2	Transforming acidic coiled-coil-containing protein 2	O95359	S	2226	0.35733	0.78503	1.7162	0.408165	1.14855	2.9165	NaN	NaN	NaN	NaN	NaN	NaN	NaN	NaN	NaN
TRIM16	Tripartite motif-containing protein 16	O95361	S	60	NaN	NaN	NaN	4.4223	4.2272	2.47255	NaN	NaN	NaN	5.77905	5.18355	1.35283	2.53255	2.3626	0.98359
TRIM16	Tripartite motif-containing protein 16	O95361	S	62	NaN	NaN	NaN	NaN	NaN	NaN	NaN	NaN	NaN	3.2038	8.2583	2.6547	2.2404	2.2762	1.1189
ZBTB7A	Zinc finger and BTB domain-containing protein 7A	O95365	S	525	1.07715	0.94665	0.86533	1.2749	1.16255	0.86677	0.802205	1.1127	1.5474	1.5631	1.4866	0.85223	1.42495	1.21085	0.930685
ZBTB7A	Zinc finger and BTB domain-containing protein 7A	O95365	S	526	1.0687	0.90767	0.86579	1.3462	1.2271	0.82011	0.68624	1.0618	1.4872	1.75465	1.5133	0.907955	1.6018	1.2647	0.89484
ZBTB7A	Zinc finger and BTB domain-containing protein 7A	O95365	S	549	NaN	NaN	NaN	1.9555	2.64445	1.6568	1.07826	1.65655	1.2945	2.4972	2.2345	1.046	2.5336	1.923	0.86109
SLU7	Pre-mRNA-splicing factor SLU7	O95391	S	235	1.20843	0.76826	0.74374	0.688515	0.89039	1.2706	1.0476	1.9249	2.0606	1.3563	1.00888	0.6118	0.88703	1.23822	0.92196
PGM3	Phosphoacetylglucosamine mutase	O95394	S	64	0.55938	0.345575	0.475865	0.599925	0.59251	0.934055	1.4519	0.916795	0.640555	0.79535	0.81389	1.00912	0.89343	0.913245	1.0581
CD2BP2	CD2 antigen cytoplasmic tail-binding protein 2	O95400	S	194	0.886735	0.679795	0.848175	1.06405	1.0684	1.05158	0.876565	0.77478	1.01011	0.95085	0.956875	1.06905	0.737705	0.74258	1.00408
CD2BP2	CD2 antigen cytoplasmic tail-binding protein 2	O95400	S	195	0.901405	0.75901	0.84889	0.830185	0.765065	1.0355	0.935225	0.745755	0.939755	0.988095	1.0072	0.927315	0.84028	0.810225	1.00137
CD2BP2	CD2 antigen cytoplasmic tail-binding protein 2	O95400	S	46	0.86777	0.48957	0.59	0.83288	0.84436	1.2839	NaN	NaN	NaN	NaN	NaN	NaN	NaN	NaN	NaN
CD2BP2	CD2 antigen cytoplasmic tail-binding protein 2	O95400	S	49	0.793915	0.63776	0.775875	0.963565	0.81254	0.9579	0.697	0.667635	1.1286	0.83264	0.736305	0.903065	0.775035	0.829455	1.01181
CD2BP2	CD2 antigen cytoplasmic tail-binding protein 2	O95400	S	60	NaN	NaN	NaN	NaN	NaN	NaN	NaN	NaN	NaN	NaN	NaN	NaN	NaN	NaN	NaN
CD2BP2	CD2 antigen cytoplasmic tail-binding protein 2	O95400	S	61	NaN	NaN	NaN	NaN	NaN	NaN	NaN	NaN	NaN	NaN	NaN	NaN	NaN	NaN	NaN
MED26	Mediator of RNA polymerase II transcription subunit 26	O95402	S	447	NaN	NaN	NaN	NaN	NaN	NaN	0.86737	1.9871	2.0082	NaN	NaN	NaN	NaN	NaN	NaN
MED26	Mediator of RNA polymerase II transcription subunit 26	O95402	S	7	NaN	NaN	NaN	1.0506	1.4466	1.3031	NaN	NaN	NaN	NaN	NaN	NaN	NaN	NaN	NaN
SVIL	Supervillin	O95425	S	245	NaN	NaN	NaN	NaN	NaN	NaN	NaN	NaN	NaN	NaN	NaN	NaN	NaN	NaN	NaN
SVIL	Supervillin	O95425	S	707	0.87155	0.085968	0.10115	NaN	NaN	NaN	NaN	NaN	NaN	NaN	NaN	NaN	NaN	NaN	NaN
SVIL	Supervillin	O95425	S	968	NaN	NaN	NaN	NaN	NaN	NaN	NaN	NaN	NaN	NaN	NaN	NaN	NaN	NaN	NaN
PIGN	GPI ethanolamine phosphate transferase 1	O95427	S	94	NaN	NaN	NaN	NaN	NaN	NaN	NaN	NaN	NaN	3.8949	NaN	NaN	NaN	NaN	NaN
BAG4	BAG family molecular chaperone regulator 4	O95429	S	283	NaN	NaN	NaN	NaN	NaN	NaN	NaN	NaN	NaN	NaN	NaN	NaN	NaN	NaN	NaN
BAG4	BAG family molecular chaperone regulator 4	O95429	S	289	NaN	NaN	NaN	NaN	NaN	NaN	0.5501	0.96595	2.5909	NaN	NaN	NaN	NaN	NaN	NaN
PARN	Poly(A)-specific ribonuclease PARN	O95453	S	619	1.01368	0.79777	0.78425	0.821075	0.723705	0.939415	0.71379	0.885465	1.2142	0.845085	1.014	1.10072	0.661065	0.672225	1.04605
PARN	Poly(A)-specific ribonuclease PARN	O95453	S	623	NaN	NaN	NaN	NaN	NaN	NaN	NaN	NaN	NaN	NaN	NaN	NaN	NaN	NaN	NaN
PARN	Poly(A)-specific ribonuclease PARN	O95453	S	557	0.747225	1.5174	2.2386	0.83648	1.5857	2.0989	1.5674	1.2347	0.88533	1.00382	1.01717	1.33803	0.64961	0.69778	1.05784
PARN	Poly(A)-specific ribonuclease PARN	O95453	S	628	NaN	NaN	NaN	NaN	NaN	NaN	NaN	NaN	NaN	NaN	NaN	NaN	NaN	NaN	NaN
PARN	Poly(A)-specific ribonuclease PARN	O95453	S	570	NaN	NaN	NaN	NaN	NaN	NaN	NaN	NaN	NaN	NaN	NaN	NaN	NaN	NaN	NaN
PARN	Poly(A)-specific ribonuclease PARN	O95453	S	583	NaN	NaN	NaN	NaN	NaN	NaN	NaN	NaN	NaN	NaN	NaN	NaN	NaN	NaN	NaN
PARN	Poly(A)-specific ribonuclease PARN	O95453	S	587	NaN	NaN	NaN	NaN	NaN	NaN	NaN	NaN	NaN	NaN	NaN	NaN	NaN	NaN	NaN
SGPL1	Sphingosine-1-phosphate lyase 1	O95470	S	559	NaN	NaN	NaN	NaN	NaN	NaN	NaN	NaN	NaN	NaN	NaN	NaN	NaN	NaN	NaN
SGPL1	Sphingosine-1-phosphate lyase 1	O95470	S	564	NaN	NaN	NaN	NaN	NaN	NaN	NaN	NaN	NaN	NaN	NaN	NaN	NaN	NaN	NaN
LPHN2	Latrophilin-2	O95490	S	1430	0.0888505	0.051696	0.6996	0.17088	0.0388805	0.296685	0.130709	0.11172	1.2348	0.113425	0.198235	1.43585	0.102215	0.0758105	0.66574
LPHN2	Latrophilin-2	O95490	S	1275	NaN	NaN	NaN	NaN	NaN	NaN	NaN	NaN	NaN	NaN	NaN	NaN	NaN	NaN	NaN
LPHN2	Latrophilin-2	O95490	S	1276	NaN	NaN	NaN	NaN	NaN	NaN	0.25478	1.1654	3.8959	NaN	NaN	NaN	NaN	NaN	NaN
NADK	NAD kinase	O95544	S	48	0.50519	0.46411	0.90083	NaN	NaN	NaN	NaN	NaN	NaN	NaN	NaN	NaN	NaN	NaN	NaN
ACSL3	Long-chain-fatty-acid--CoA ligase 3	O95573	S	683	NaN	NaN	NaN	NaN	NaN	NaN	1.4339	1.7181	1.4503	NaN	NaN	NaN	NaN	NaN	NaN
POLR1A	DNA-directed RNA polymerase I subunit RPA1	O95602	S	1489	2.618	11.121	4.0103	NaN	NaN	NaN	NaN	NaN	NaN	NaN	NaN	NaN	NaN	NaN	NaN
POLR1A	DNA-directed RNA polymerase I subunit RPA1	O95602	S	1429	NaN	NaN	NaN	NaN	NaN	NaN	0.653535	0.62438	1.1941	1.0138	1.6593	1.2971	0.8934	0.92348	1.0705
ZBTB11	Zinc finger and BTB domain-containing protein 11	O95625	S	1050	NaN	NaN	NaN	NaN	NaN	NaN	NaN	NaN	NaN	NaN	NaN	NaN	NaN	NaN	NaN
CNOT4	CCR4-NOT transcription complex subunit 4	O95628	S	432	1.7736	0.87369	0.36426	NaN	NaN	NaN	2.00475	1.04169	0.639205	NaN	NaN	NaN	NaN	NaN	NaN
CNOT4	CCR4-NOT transcription complex subunit 4	O95628	S	435	NaN	NaN	NaN	NaN	NaN	NaN	NaN	NaN	NaN	NaN	NaN	NaN	NaN	NaN	NaN
CNOT4	CCR4-NOT transcription complex subunit 4	O95628	S	316	NaN	NaN	NaN	NaN	NaN	NaN	NaN	NaN	NaN	NaN	NaN	NaN	NaN	NaN	NaN
CNOT4	CCR4-NOT transcription complex subunit 4	O95628	S	317	NaN	NaN	NaN	NaN	NaN	NaN	NaN	NaN	NaN	NaN	NaN	NaN	NaN	NaN	NaN
CNOT4	CCR4-NOT transcription complex subunit 4	O95628	S	318	NaN	NaN	NaN	NaN	NaN	NaN	NaN	NaN	NaN	NaN	NaN	NaN	NaN	NaN	NaN
CNOT4	CCR4-NOT transcription complex subunit 4	O95628	S	321	NaN	NaN	NaN	NaN	NaN	NaN	NaN	NaN	NaN	NaN	NaN	NaN	NaN	NaN	NaN
CNOT4	CCR4-NOT transcription complex subunit 4	O95628	S	324	NaN	NaN	NaN	NaN	NaN	NaN	NaN	NaN	NaN	NaN	NaN	NaN	NaN	NaN	NaN
CPSF4	Cleavage and polyadenylation specificity factor subunit 4	O95639	S	200	NaN	NaN	NaN	NaN	NaN	NaN	NaN	NaN	NaN	NaN	NaN	NaN	NaN	NaN	NaN
CPSF4	Cleavage and polyadenylation specificity factor subunit 4	O95639	S	201	NaN	NaN	NaN	NaN	NaN	NaN	NaN	NaN	NaN	NaN	NaN	NaN	NaN	NaN	NaN
CPSF4	Cleavage and polyadenylation specificity factor subunit 4	O95639	S	202	NaN	NaN	NaN	NaN	NaN	NaN	1.5592	2.1838	1.448	NaN	NaN	NaN	NaN	NaN	NaN
CPSF4	Cleavage and polyadenylation specificity factor subunit 4	O95639	S	211	0.82399	0.82026	1.0729	NaN	NaN	NaN	NaN	NaN	NaN	NaN	NaN	NaN	NaN	NaN	NaN
CPSF4	Cleavage and polyadenylation specificity factor subunit 4	O95639	S	212	NaN	NaN	NaN	NaN	NaN	NaN	NaN	NaN	NaN	NaN	NaN	NaN	NaN	NaN	NaN
ASMTL	N-acetylserotonin O-methyltransferase-like protein	O95671	S	239	1.07272	0.97574	0.879095	0.16013	0.070356	0.38334	0.585935	0.37979	0.72154	0.30003	0.46982	2.5278	0.15926	0.17686	0.89844
CDS2	Phosphatidate cytidylyltransferase 2	O95674	S	21	2.5926	3.6841	1.60015	0.726725	0.99678	1.31655	1.54795	2.19925	1.751	0.98536	0.79865	1.14317	0.959335	1.06047	1.01202
CDS2	Phosphatidate cytidylyltransferase 2	O95674	S	23	2.40655	3.84725	1.761	0.663905	0.832305	1.648	1.4851	2.9801	2.8204	NaN	NaN	NaN	0.91922	0.81578	0.84766
CDS2	Phosphatidate cytidylyltransferase 2	O95674	S	33	2.25765	2.34115	0.939795	0.862955	0.72827	0.863565	1.4067	1.64105	1.1505	0.96502	0.917145	1.00574	0.730275	0.732895	1.00975
CDS2	Phosphatidate cytidylyltransferase 2	O95674	S	35	NaN	NaN	NaN	NaN	NaN	NaN	NaN	NaN	NaN	NaN	NaN	NaN	NaN	NaN	NaN
CDS2	Phosphatidate cytidylyltransferase 2	O95674	S	37	NaN	NaN	NaN	NaN	NaN	NaN	NaN	NaN	NaN	NaN	NaN	NaN	NaN	NaN	NaN
CDS2	Phosphatidate cytidylyltransferase 2	O95674	S	41	NaN	NaN	NaN	NaN	NaN	NaN	NaN	NaN	NaN	NaN	NaN	NaN	NaN	NaN	NaN
FGFR1OP	FGFR1 oncogene partner	O95684	S	152	NaN	NaN	NaN	NaN	NaN	NaN	NaN	NaN	NaN	NaN	NaN	NaN	NaN	NaN	NaN
FGFR1OP	FGFR1 oncogene partner	O95684	S	156	NaN	NaN	NaN	NaN	NaN	NaN	NaN	NaN	NaN	NaN	NaN	NaN	NaN	NaN	NaN
FGFR1OP	FGFR1 oncogene partner	O95684	S	160	NaN	NaN	NaN	NaN	NaN	NaN	NaN	NaN	NaN	NaN	NaN	NaN	NaN	NaN	NaN
PPP1R3D	Protein phosphatase 1 regulatory subunit 3D	O95685	S	74	NaN	NaN	NaN	NaN	NaN	NaN	NaN	NaN	NaN	NaN	NaN	NaN	NaN	NaN	NaN
PPP1R3D	Protein phosphatase 1 regulatory subunit 3D	O95685	S	77	NaN	NaN	NaN	NaN	NaN	NaN	NaN	NaN	NaN	NaN	NaN	NaN	NaN	NaN	NaN
PPP1R3D	Protein phosphatase 1 regulatory subunit 3D	O95685	S	78	NaN	NaN	NaN	NaN	NaN	NaN	NaN	NaN	NaN	NaN	NaN	NaN	NaN	NaN	NaN
BRD1	Bromodomain-containing protein 1	O95696	S	25	NaN	NaN	NaN	0.4063	2.0235	3.9375	0.563855	0.82702	1.45695	NaN	NaN	NaN	0.65664	0.53314	1.126
BRD1	Bromodomain-containing protein 1	O95696	S	128	NaN	NaN	NaN	NaN	NaN	NaN	NaN	NaN	NaN	1.47965	1.24055	0.84539	1.002	1.0134	0.91978
BRD1	Bromodomain-containing protein 1	O95696	S	1052	NaN	NaN	NaN	NaN	NaN	NaN	NaN	NaN	NaN	NaN	NaN	NaN	NaN	NaN	NaN
BRD1	Bromodomain-containing protein 1	O95696	S	1055	NaN	NaN	NaN	NaN	NaN	NaN	NaN	NaN	NaN	NaN	NaN	NaN	NaN	NaN	NaN
HERC2	E3 ubiquitin-protein ligase HERC2	O95714	S	2928	1.30795	1.0061	0.669755	0.63208	0.38671	0.68559	0.853495	0.766625	0.74959	0.737455	0.574845	0.861155	0.54357	0.419335	0.80981
HERC2	E3 ubiquitin-protein ligase HERC2	O95714	S	1938	NaN	NaN	NaN	NaN	NaN	NaN	NaN	NaN	NaN	NaN	NaN	NaN	NaN	NaN	NaN
HERC2	E3 ubiquitin-protein ligase HERC2	O95714	S	1942	NaN	NaN	NaN	NaN	NaN	NaN	NaN	NaN	NaN	NaN	NaN	NaN	NaN	NaN	NaN
OXSR1	Serine/threonine-protein kinase OSR1	O95747	S	339	0.47826	0.526585	1.07425	0.7099	1.0727	1.542	0.4933	0.46201	0.9531	0.74917	1.0606	1.2184	0.93395	0.89744	0.97048
STARD3NL	MLN64 N-terminal domain homolog	O95772	S	204	NaN	NaN	NaN	NaN	NaN	NaN	NaN	NaN	NaN	NaN	NaN	NaN	NaN	NaN	NaN
STARD3NL	MLN64 N-terminal domain homolog	O95772	S	214	NaN	NaN	NaN	NaN	NaN	NaN	NaN	NaN	NaN	NaN	NaN	NaN	NaN	NaN	NaN
STARD3NL	MLN64 N-terminal domain homolog	O95772	S	218	NaN	NaN	NaN	NaN	NaN	NaN	NaN	NaN	NaN	NaN	NaN	NaN	NaN	NaN	NaN
STARD3NL	MLN64 N-terminal domain homolog	O95772	S	193	NaN	NaN	NaN	NaN	NaN	NaN	2.11505	3.60735	1.91345	NaN	NaN	NaN	NaN	NaN	NaN
STARD3NL	MLN64 N-terminal domain homolog	O95772	S	15	NaN	NaN	NaN	NaN	NaN	NaN	NaN	NaN	NaN	NaN	NaN	NaN	NaN	NaN	NaN
STARD3NL	MLN64 N-terminal domain homolog	O95772	S	17	NaN	NaN	NaN	NaN	NaN	NaN	NaN	NaN	NaN	NaN	NaN	NaN	NaN	NaN	NaN
STARD3NL	MLN64 N-terminal domain homolog	O95772	S	18	NaN	NaN	NaN	NaN	NaN	NaN	NaN	NaN	NaN	NaN	NaN	NaN	NaN	NaN	NaN
STARD3NL	MLN64 N-terminal domain homolog	O95772	S	21	NaN	NaN	NaN	NaN	NaN	NaN	NaN	NaN	NaN	NaN	NaN	NaN	NaN	NaN	NaN
AP2A1	AP-2 complex subunit alpha-1	O95782	S	655	NaN	NaN	NaN	NaN	NaN	NaN	0.482245	NaN	NaN	NaN	NaN	NaN	NaN	NaN	NaN
WIZ	Protein Wiz	O95785	S	982	NaN	NaN	NaN	NaN	NaN	NaN	NaN	NaN	NaN	NaN	NaN	NaN	0.51951	NaN	NaN
WIZ	Protein Wiz	O95785	S	983	NaN	NaN	NaN	NaN	NaN	NaN	NaN	NaN	NaN	0.54602	0.33551	0.63629	NaN	NaN	NaN
WIZ	Protein Wiz	O95785	S	1006	NaN	NaN	NaN	NaN	NaN	NaN	NaN	NaN	NaN	NaN	NaN	NaN	NaN	NaN	NaN
WIZ	Protein Wiz	O95785	S	1010	NaN	NaN	NaN	NaN	NaN	NaN	NaN	NaN	NaN	0.77804	0.57027	0.63212	0.98141	0.71573	0.78324
WIZ	Protein Wiz	O95785	S	1012	1.2722	0.88634	0.60881	0.96953	1.10307	1.42439	NaN	NaN	NaN	NaN	NaN	NaN	NaN	NaN	NaN
WIZ	Protein Wiz	O95785	S	1017	1.15735	1.3513	1.05453	0.99393	1.23212	1.56422	0.623755	0.92651	1.50905	0.87436	0.82953	0.93812	0.981215	1.00191	1.02203
WIZ	Protein Wiz	O95785	S	996	1.3765	0.723175	0.579425	1.07859	0.59688	0.5908	0.74913	0.909885	1.30315	1.02471	0.858315	0.75642	1.0043	0.74715	0.73699
WIZ	Protein Wiz	O95785	S	1106	NaN	NaN	NaN	NaN	NaN	NaN	1.35829	1.28499	0.947135	0.61382	0.48077	0.78593	NaN	NaN	NaN
STAU1	Double-stranded RNA-binding protein Staufen homolog 1	O95793	S	176	NaN	NaN	NaN	0.53314	NaN	NaN	0.97427	1.2411	0.81526	0.34848	0.2493	0.65797	0.29512	NaN	NaN
STAU1	Double-stranded RNA-binding protein Staufen homolog 1	O95793	S	390	0.48655	0.24902	0.47894	0.35652	0.22914	0.68557	0.631285	0.31666	0.6197	0.45534	0.540385	1.17728	0.36134	0.2581	0.73543
SDPR	Serum deprivation-response protein	O95810	S	361	NaN	NaN	NaN	NaN	NaN	NaN	NaN	NaN	NaN	NaN	NaN	NaN	NaN	NaN	NaN
SDPR	Serum deprivation-response protein	O95810	S	364	NaN	NaN	NaN	NaN	NaN	NaN	NaN	NaN	NaN	2.9451	7.5723	2.2238	NaN	NaN	NaN
SDPR	Serum deprivation-response protein	O95810	S	366	NaN	NaN	NaN	NaN	NaN	NaN	NaN	NaN	NaN	NaN	NaN	NaN	NaN	NaN	NaN
SDPR	Serum deprivation-response protein	O95810	S	370	NaN	NaN	NaN	NaN	NaN	NaN	NaN	NaN	NaN	NaN	NaN	NaN	8.126	5.2161	0.64412
SDPR	Serum deprivation-response protein	O95810	S	192	NaN	NaN	NaN	NaN	NaN	NaN	NaN	NaN	NaN	NaN	NaN	NaN	NaN	NaN	NaN
SDPR	Serum deprivation-response protein	O95810	S	203	NaN	NaN	NaN	NaN	NaN	NaN	NaN	NaN	NaN	NaN	NaN	NaN	NaN	NaN	NaN
SDPR	Serum deprivation-response protein	O95810	S	204	NaN	NaN	NaN	NaN	NaN	NaN	NaN	NaN	NaN	NaN	NaN	NaN	NaN	NaN	NaN
SDPR	Serum deprivation-response protein	O95810	S	218	NaN	NaN	NaN	NaN	NaN	NaN	NaN	NaN	NaN	NaN	NaN	NaN	NaN	NaN	NaN
SDPR	Serum deprivation-response protein	O95810	S	288	NaN	NaN	NaN	NaN	NaN	NaN	NaN	NaN	NaN	NaN	NaN	NaN	NaN	NaN	NaN
SDPR	Serum deprivation-response protein	O95810	S	293	NaN	NaN	NaN	NaN	NaN	NaN	NaN	NaN	NaN	1.50535	5.34745	3.3902	NaN	NaN	NaN
SDPR	Serum deprivation-response protein	O95810	S	398	NaN	NaN	NaN	NaN	NaN	NaN	NaN	NaN	NaN	NaN	NaN	NaN	NaN	NaN	NaN
SDPR	Serum deprivation-response protein	O95810	S	403	NaN	NaN	NaN	NaN	NaN	NaN	NaN	NaN	NaN	NaN	NaN	NaN	NaN	NaN	NaN
SDPR	Serum deprivation-response protein	O95810	S	409	NaN	NaN	NaN	0.65913	NaN	NaN	0.6821	NaN	NaN	3.3907	4.2529	1.3508	1.8745	0.84744	0.31913
BAG3	BAG family molecular chaperone regulator 3	O95817	S	171	NaN	NaN	NaN	NaN	NaN	NaN	NaN	NaN	NaN	NaN	NaN	NaN	NaN	NaN	NaN
BAG3	BAG family molecular chaperone regulator 3	O95817	S	173	NaN	NaN	NaN	NaN	NaN	NaN	0.5425	0.62854	1.3689	0.37018	0.41348	1.0113	NaN	NaN	NaN
BAG3	BAG family molecular chaperone regulator 3	O95817	S	177	NaN	NaN	NaN	NaN	NaN	NaN	NaN	NaN	NaN	NaN	NaN	NaN	NaN	NaN	NaN
BAG3	BAG family molecular chaperone regulator 3	O95817	S	136	NaN	NaN	NaN	NaN	NaN	NaN	0.97663	0.71176	0.66428	NaN	NaN	NaN	NaN	NaN	NaN
BAG3	BAG family molecular chaperone regulator 3	O95817	S	194	NaN	NaN	NaN	NaN	NaN	NaN	NaN	NaN	NaN	NaN	NaN	NaN	NaN	NaN	NaN
BAG3	BAG family molecular chaperone regulator 3	O95817	S	195	NaN	NaN	NaN	NaN	NaN	NaN	NaN	NaN	NaN	NaN	NaN	NaN	NaN	NaN	NaN
BAG3	BAG family molecular chaperone regulator 3	O95817	S	283	NaN	NaN	NaN	NaN	NaN	NaN	NaN	NaN	NaN	NaN	NaN	NaN	NaN	NaN	NaN
BAG3	BAG family molecular chaperone regulator 3	O95817	S	284	NaN	NaN	NaN	NaN	NaN	NaN	NaN	NaN	NaN	NaN	NaN	NaN	NaN	NaN	NaN
BAG3	BAG family molecular chaperone regulator 3	O95817	S	289	0.52519	0.249785	0.51004	0.179074	0.12375	2.2224	1.0984	0.933125	0.83435	0.085755	0.13842	1.3033	0.11994	0.15791	1.2373
BAG3	BAG family molecular chaperone regulator 3	O95817	S	291	NaN	NaN	NaN	NaN	NaN	NaN	NaN	NaN	NaN	0.090694	0.18741	1.9874	NaN	NaN	NaN
BAG3	BAG family molecular chaperone regulator 3	O95817	S	268	NaN	NaN	NaN	NaN	NaN	NaN	NaN	NaN	NaN	NaN	NaN	NaN	NaN	NaN	NaN
BAG3	BAG family molecular chaperone regulator 3	O95817	S	269	NaN	NaN	NaN	NaN	NaN	NaN	NaN	NaN	NaN	NaN	NaN	NaN	NaN	NaN	NaN
BAG3	BAG family molecular chaperone regulator 3	O95817	S	274	NaN	NaN	NaN	NaN	NaN	NaN	NaN	NaN	NaN	NaN	NaN	NaN	NaN	NaN	NaN
BAG3	BAG family molecular chaperone regulator 3	O95817	S	275	NaN	NaN	NaN	NaN	NaN	NaN	NaN	NaN	NaN	NaN	NaN	NaN	NaN	NaN	NaN
BAG3	BAG family molecular chaperone regulator 3	O95817	S	279	NaN	NaN	NaN	NaN	NaN	NaN	NaN	NaN	NaN	NaN	NaN	NaN	NaN	NaN	NaN
BAG3	BAG family molecular chaperone regulator 3	O95817	S	377	NaN	NaN	NaN	NaN	NaN	NaN	NaN	NaN	NaN	NaN	NaN	NaN	NaN	NaN	NaN
BAG3	BAG family molecular chaperone regulator 3	O95817	S	385	NaN	NaN	NaN	NaN	NaN	NaN	NaN	NaN	NaN	NaN	NaN	NaN	NaN	NaN	NaN
BAG3	BAG family molecular chaperone regulator 3	O95817	S	386	NaN	NaN	NaN	NaN	NaN	NaN	NaN	NaN	NaN	NaN	NaN	NaN	NaN	NaN	NaN
MAP4K4	Mitogen-activated protein kinase kinase kinase kinase 4	O95819	S	324	NaN	NaN	NaN	NaN	NaN	NaN	NaN	NaN	NaN	NaN	NaN	NaN	NaN	NaN	NaN
MAP4K4	Mitogen-activated protein kinase kinase kinase kinase 4	O95819	S	326	NaN	NaN	NaN	NaN	NaN	NaN	NaN	NaN	NaN	NaN	NaN	NaN	NaN	NaN	NaN
MAP4K4	Mitogen-activated protein kinase kinase kinase kinase 4	O95819	S	639	0.849195	1.13425	1.3976	0.4512	0.48769	1.0179	1.6372	1.36453	1.0321	NaN	NaN	NaN	NaN	NaN	NaN
MAP4K4	Mitogen-activated protein kinase kinase kinase kinase 4	O95819	S	715	0.57771	0.99632	1.5753	0.29774	0.47004	1.374	1.16175	1.1543	1.0022	0.25441	0.399285	1.46875	0.325685	0.3297	0.964215
MAP4K4	Mitogen-activated protein kinase kinase kinase kinase 4	O95819	S	852	NaN	NaN	NaN	NaN	NaN	NaN	NaN	NaN	NaN	NaN	NaN	NaN	NaN	NaN	NaN
MAP4K4	Mitogen-activated protein kinase kinase kinase kinase 4	O95819	S	853	NaN	NaN	NaN	NaN	NaN	NaN	NaN	NaN	NaN	NaN	NaN	NaN	NaN	NaN	NaN
MAP4K4	Mitogen-activated protein kinase kinase kinase kinase 4	O95819	S	854	NaN	NaN	NaN	NaN	NaN	NaN	NaN	NaN	NaN	NaN	NaN	NaN	NaN	NaN	NaN
MAP4K4	Mitogen-activated protein kinase kinase kinase kinase 4	O95819	S	629	0.66174	0.42258	0.74265	NaN	NaN	NaN	NaN	NaN	NaN	NaN	NaN	NaN	NaN	NaN	NaN
MAP4K4	Mitogen-activated protein kinase kinase kinase kinase 4	O95819	S	631	0.56743	0.78248	1.0489	1.1099	1.0389	1.0158	NaN	NaN	NaN	0.95539	0.7871	0.71318	NaN	NaN	NaN
AIFM1	Apoptosis-inducing factor 1, mitochondrial	O95831	S	266	NaN	NaN	NaN	NaN	NaN	NaN	1.1149	0.82209	0.97602	NaN	NaN	NaN	NaN	NaN	NaN
AIFM1	Apoptosis-inducing factor 1, mitochondrial	O95831	S	268	0.775105	0.877075	1.0987	0.640725	0.7582	0.99517	0.68067	0.84828	1.4819	1.3313	1.6025	1.28745	0.47842	0.57146	1.3122
LATS1	Serine/threonine-protein kinase LATS1	O95835	S	1104	NaN	NaN	NaN	NaN	NaN	NaN	NaN	NaN	NaN	NaN	NaN	NaN	NaN	NaN	NaN
LATS1	Serine/threonine-protein kinase LATS1	O95835	S	1111	NaN	NaN	NaN	NaN	NaN	NaN	NaN	NaN	NaN	NaN	NaN	NaN	NaN	NaN	NaN
LATS1	Serine/threonine-protein kinase LATS1	O95835	S	613	NaN	NaN	NaN	NaN	NaN	NaN	NaN	NaN	NaN	0.46836	NaN	NaN	0.36968	NaN	NaN
LATS1	Serine/threonine-protein kinase LATS1	O95835	S	462	0.48036	0.52237	0.73768	0.33917	0.38805	1.1091	NaN	NaN	NaN	NaN	NaN	NaN	NaN	NaN	NaN
LATS1	Serine/threonine-protein kinase LATS1	O95835	S	464	0.586695	0.529405	0.92664	0.4212	0.33872	1.20354	1.21555	0.87933	0.772465	0.37949	0.425165	1.08744	0.380985	0.353225	0.99945
C6orf47	Uncharacterized protein C6orf47	O95873	S	103	NaN	NaN	NaN	NaN	NaN	NaN	NaN	NaN	NaN	NaN	NaN	NaN	NaN	NaN	NaN
C6orf47	Uncharacterized protein C6orf47	O95873	S	112	NaN	NaN	NaN	NaN	NaN	NaN	1.18611	0.9264	0.98469	NaN	NaN	NaN	NaN	NaN	NaN
SYF2	Pre-mRNA-splicing factor SYF2	O95926	S	13	0.41423	0.33233	0.73906	0.347975	0.19528	0.49809	NaN	NaN	NaN	NaN	NaN	NaN	NaN	NaN	NaN
MBD3	Methyl-CpG-binding domain protein 3	O95983	S	85	3.5978	6.5382	1.7659	NaN	NaN	NaN	NaN	NaN	NaN	NaN	NaN	NaN	NaN	NaN	NaN
MBD3	Methyl-CpG-binding domain protein 3	O95983	S	86	5.8902	9.7036	1.4268	NaN	NaN	NaN	NaN	NaN	NaN	NaN	NaN	NaN	NaN	NaN	NaN
MBD3	Methyl-CpG-binding domain protein 3	O95983	S	56	NaN	NaN	NaN	NaN	NaN	NaN	0.61423	1.9053	2.85165	0.36981	NaN	NaN	0.66751	0.32992	0.51425
PTTG2;PTTG1	Securin-2;Securin	Q9NZH5	S	165;165	0.240725	0.218285	0.956565	0.20396	0.23894	1.28479	0.170385	0.15389	1.24014	0.22268	0.2294	1.0605	0.24497	0.246535	1.10048
PAK4	Serine/threonine-protein kinase PAK 4	O96013	S	181	0.526525	0.61952	1.13	0.47489	0.502785	1.33473	0.56274	0.52498	0.865595	0.89398	0.89545	0.98204	1.0775	0.822275	0.86109
PAK4	Serine/threonine-protein kinase PAK 4	O96013	S	474	1.00359	1.136	1.1407	0.73508	0.75341	0.98154	1.25785	1.10159	1.00147	0.9292	0.747775	0.85347	0.751455	0.710285	0.98189
PAK4	Serine/threonine-protein kinase PAK 4	O96013	S	97	NaN	NaN	NaN	NaN	NaN	NaN	NaN	NaN	NaN	NaN	NaN	NaN	NaN	NaN	NaN
PAK4	Serine/threonine-protein kinase PAK 4	O96013	S	99	NaN	NaN	NaN	NaN	NaN	NaN	NaN	NaN	NaN	NaN	NaN	NaN	NaN	NaN	NaN
PAK4	Serine/threonine-protein kinase PAK 4	O96013	S	104	1.25595	1.42485	0.943775	0.61655	0.68809	1.1398	1.1788	1.1418	0.88584	0.50798	0.83075	1.90661	0.52703	0.47445	0.84276
ACTL6A	Actin-like protein 6A	O96019	S	233	NaN	NaN	NaN	1.31265	1.93085	1.37935	0.75573	0.739855	0.94349	1.76635	1.72755	0.99708	2.01265	1.9514	0.967625
CCNE2	G1/S-specific cyclin-E2	O96020	S	21	NaN	NaN	NaN	0.539655	0.46219	0.847665	NaN	NaN	NaN	NaN	NaN	NaN	NaN	NaN	NaN
ALDH1A1	Retinal dehydrogenase 1	P00352	S	2	NaN	NaN	NaN	NaN	NaN	NaN	NaN	NaN	NaN	NaN	NaN	NaN	NaN	NaN	NaN
ALDH1A1	Retinal dehydrogenase 1	P00352	S	3	NaN	NaN	NaN	NaN	NaN	NaN	NaN	NaN	NaN	NaN	NaN	NaN	NaN	NaN	NaN
ALDH1A1	Retinal dehydrogenase 1	P00352	S	4	NaN	NaN	NaN	NaN	NaN	NaN	NaN	NaN	NaN	NaN	NaN	NaN	NaN	NaN	NaN
SOD1	Superoxide dismutase [Cu-Zn]	P00441	S	99	NaN	NaN	NaN	1.8818	1.7778	1.1761	NaN	NaN	NaN	2.9421	4.39315	1.3422	4.49775	4.2966	0.84018
HPRT1	Hypoxanthine-guanine phosphoribosyltransferase	P00492	S	104	NaN	NaN	NaN	NaN	NaN	NaN	NaN	NaN	NaN	NaN	NaN	NaN	NaN	NaN	NaN
HPRT1	Hypoxanthine-guanine phosphoribosyltransferase	P00492	S	110	NaN	NaN	NaN	NaN	NaN	NaN	NaN	NaN	NaN	NaN	NaN	NaN	NaN	NaN	NaN
ABL1	Tyrosine-protein kinase ABL1	P00519	S	569	0.880105	1.33265	1.76495	NaN	NaN	NaN	1.36	1.5223	1.0742	NaN	NaN	NaN	0.18664	0.66821	3.5389
EGFR	Epidermal growth factor receptor	P00533	S	1166	0.16914	0.195145	1.3586	0.14167	0.22179	1.3628	0.15667	NaN	NaN	0.159225	0.20835	1.073	0.15863	0.18951	1.1124
EGFR	Epidermal growth factor receptor	P00533	S	1081	NaN	NaN	NaN	NaN	NaN	NaN	NaN	NaN	NaN	NaN	NaN	NaN	NaN	NaN	NaN
PGK1	Phosphoglycerate kinase 1	P00558	S	203	0.51474	0.680005	1.34285	0.354835	0.4252	1.4605	0.90962	0.726715	0.93214	0.842185	0.87089	0.9765	0.591215	0.55891	1.03805
CFB	Complement factor B;Complement factor B Ba fragment;Complement factor B Bb fragment	P00751	S	186	NaN	NaN	NaN	NaN	NaN	NaN	NaN	NaN	NaN	NaN	NaN	NaN	NaN	NaN	NaN
CFB	Complement factor B;Complement factor B Ba fragment;Complement factor B Bb fragment	P00751	S	192	NaN	NaN	NaN	NaN	NaN	NaN	NaN	NaN	NaN	NaN	NaN	NaN	NaN	NaN	NaN
FOS	Proto-oncogene c-Fos	P01100	S	364	NaN	NaN	NaN	NaN	NaN	NaN	NaN	NaN	NaN	NaN	NaN	NaN	NaN	NaN	NaN
FOS	Proto-oncogene c-Fos	P01100	S	373	NaN	NaN	NaN	NaN	NaN	NaN	NaN	NaN	NaN	NaN	NaN	NaN	NaN	NaN	NaN
MYC	Myc proto-oncogene protein	P01106	S	62	NaN	NaN	NaN	NaN	NaN	NaN	NaN	NaN	NaN	NaN	NaN	NaN	NaN	NaN	NaN
MYC	Myc proto-oncogene protein	P01106	S	277	NaN	NaN	NaN	NaN	NaN	NaN	NaN	NaN	NaN	NaN	NaN	NaN	NaN	NaN	NaN
MYC	Myc proto-oncogene protein	P01106	S	279	NaN	NaN	NaN	NaN	NaN	NaN	NaN	NaN	NaN	NaN	NaN	NaN	NaN	NaN	NaN
MYC	Myc proto-oncogene protein	P01106	S	281	NaN	NaN	NaN	NaN	NaN	NaN	NaN	NaN	NaN	NaN	NaN	NaN	NaN	NaN	NaN
MYC	Myc proto-oncogene protein	P01106	S	288	NaN	NaN	NaN	NaN	NaN	NaN	NaN	NaN	NaN	NaN	NaN	NaN	NaN	NaN	NaN
MYC	Myc proto-oncogene protein	P01106	S	293	NaN	NaN	NaN	NaN	NaN	NaN	NaN	NaN	NaN	NaN	NaN	NaN	NaN	NaN	NaN
NRAS;KRAS;HRAS	GTPase NRas;GTPase KRas;GTPase KRas, N-terminally processed;GTPase HRas;GTPase HRas, N-terminally processed	P01111	S	39;39;39	NaN	NaN	NaN	NaN	NaN	NaN	NaN	NaN	NaN	NaN	NaN	NaN	NaN	NaN	NaN
PENK	Proenkephalin-A;Synenkephalin;Met-enkephalin;PENK(114-133);PENK(143-183);Met-enkephalin-Arg-Gly-Leu;Leu-enkephalin;PENK(237-258);Met-enkephalin-Arg-Phe	P01210	S	249	NaN	NaN	NaN	NaN	NaN	NaN	NaN	NaN	NaN	0.1522	1.8994	11.353	NaN	NaN	NaN
PENK	Proenkephalin-A;Synenkephalin;Met-enkephalin;PENK(114-133);PENK(143-183);Met-enkephalin-Arg-Gly-Leu;Leu-enkephalin;PENK(237-258);Met-enkephalin-Arg-Phe	P01210	S	251	NaN	NaN	NaN	NaN	NaN	NaN	NaN	NaN	NaN	0.26508	1.88175	7.9041	NaN	NaN	NaN
PDYN	Proenkephalin-B;Alpha-neoendorphin;Beta-neoendorphin;Big dynorphin;Dynorphin A(1-17);Dynorphin A(1-13);Dynorphin A(1-8);Leu-enkephalin;Rimorphin;Leumorphin	P01213	S	99	NaN	NaN	NaN	NaN	NaN	NaN	0.37015	0.13422	0.44165	0.183495	0.24405	1.8818	0.22615	0.20444	0.87276
PDYN	Proenkephalin-B;Alpha-neoendorphin;Beta-neoendorphin;Big dynorphin;Dynorphin A(1-17);Dynorphin A(1-13);Dynorphin A(1-8);Leu-enkephalin;Rimorphin;Leumorphin	P01213	S	101	0.79729	1.0028	1.3368	NaN	NaN	NaN	0.54245	0.8131	1.8042	0.16808	0.092014	0.45162	0.33461	0.386275	1.0778
LMNA	Prelamin-A/C;Lamin-A/C	P02545	S	301	NaN	NaN	NaN	NaN	NaN	NaN	14.2913	17.661	1.7372	NaN	NaN	NaN	NaN	NaN	NaN
LMNA	Prelamin-A/C;Lamin-A/C	P02545	S	277	NaN	NaN	NaN	NaN	NaN	NaN	NaN	NaN	NaN	NaN	NaN	NaN	NaN	NaN	NaN
LMNA	Prelamin-A/C;Lamin-A/C	P02545	S	282	2.51745	6.34155	2.0045	NaN	NaN	NaN	NaN	NaN	NaN	NaN	NaN	NaN	NaN	NaN	NaN
LMNA	Prelamin-A/C;Lamin-A/C	P02545	S	423	NaN	NaN	NaN	NaN	NaN	NaN	NaN	NaN	NaN	NaN	NaN	NaN	NaN	NaN	NaN
LMNA	Prelamin-A/C;Lamin-A/C	P02545	S	426	NaN	NaN	NaN	NaN	NaN	NaN	8.9142	12.026	1.4149	NaN	NaN	NaN	NaN	NaN	NaN
LMNA	Prelamin-A/C;Lamin-A/C	P02545	S	428	NaN	NaN	NaN	NaN	NaN	NaN	8.18495	11.827	1.6236	2.2197	6.2852	2.5727	2.66455	2.7205	0.99927
LMNA	Prelamin-A/C;Lamin-A/C	P02545	S	429	NaN	NaN	NaN	3.4081	0.99565	0.44546	8.0695	11.956	1.5342	2.9729	10.031	3.121	NaN	NaN	NaN
LMNA	Prelamin-A/C;Lamin-A/C	P02545	S	390	1.06198	0.62756	0.73865	0.67298	0.88424	1.2618	0.525405	0.69216	1.66665	1.0043	3.208	3.4104	0.89813	0.936145	1.0784
LMNA	Prelamin-A/C;Lamin-A/C	P02545	S	392	0.82346	0.549795	0.637405	0.93535	0.88074	0.81145	0.56574	0.76009	1.5205	3.19275	1.0377	0.366945	NaN	NaN	NaN
LMNA	Prelamin-A/C;Lamin-A/C	P02545	S	12	4.26395	1.2668	0.280435	NaN	NaN	NaN	NaN	NaN	NaN	NaN	NaN	NaN	NaN	NaN	NaN
LMNA	Prelamin-A/C;Lamin-A/C	P02545	S	22	0.627925	0.46307	0.77477	0.50963	0.22468	0.723965	0.78871	0.53444	0.67743	0.50179	1.1381	2.2895	0.45866	0.36015	1.1299
LMNA	Prelamin-A/C;Lamin-A/C	P02545	S	458	3.64045	1.48277	0.3617	NaN	NaN	NaN	NaN	NaN	NaN	2.64545	3.2775	2.5502	1.81435	1.7645	1.06982
LMNA	Prelamin-A/C;Lamin-A/C	P02545	S	632	NaN	NaN	NaN	NaN	NaN	NaN	NaN	NaN	NaN	NaN	NaN	NaN	NaN	NaN	NaN
LMNA	Prelamin-A/C;Lamin-A/C	P02545	S	636	3.275	0.668885	0.21229	NaN	NaN	NaN	NaN	NaN	NaN	1.7772	2.0633	0.98798	1.30835	1.74225	1.18005
FN1	Fibronectin;Anastellin;Ugl-Y1;Ugl-Y2;Ugl-Y3	P02751	S	2384	0.220565	NaN	NaN	NaN	NaN	NaN	NaN	NaN	NaN	NaN	NaN	NaN	NaN	NaN	NaN
FTH1	Ferritin heavy chain;Ferritin heavy chain, N-terminally processed	P02794	S	179	NaN	NaN	NaN	NaN	NaN	NaN	2.8597	3.6537	1.3177	1.1182	1.0481	0.97276	NaN	NaN	NaN
FTH1	Ferritin heavy chain;Ferritin heavy chain, N-terminally processed	P02794	S	183	NaN	NaN	NaN	NaN	NaN	NaN	2.6687	2.3101	1.5457	NaN	NaN	NaN	NaN	NaN	NaN
RAF1;BRAF	RAF proto-oncogene serine/threonine-protein kinase;Serine/threonine-protein kinase B-raf	P15056	S	357;465	NaN	NaN	NaN	NaN	NaN	NaN	4.456	3.1044	0.78138	NaN	NaN	NaN	NaN	NaN	NaN
RAF1;ARAF	RAF proto-oncogene serine/threonine-protein kinase;Serine/threonine-protein kinase A-Raf	P04049	S	621;582	0.907035	0.68579	0.8241	0.7509	0.577575	0.844345	0.99449	0.51195	0.55246	1.0945	3.112	2.1272	0.923495	0.69037	0.85217
RAF1	RAF proto-oncogene serine/threonine-protein kinase	P04049	S	295	0.88625	0.54986	0.64328	NaN	NaN	NaN	NaN	NaN	NaN	0.951965	1.0101	1.03499	1.3572	1.0515	0.71642
RAF1	RAF proto-oncogene serine/threonine-protein kinase	P04049	S	296	NaN	NaN	NaN	NaN	NaN	NaN	1.1086	1.12884	1.13635	NaN	NaN	NaN	1.4671	1.2858	0.96166
RAF1	RAF proto-oncogene serine/threonine-protein kinase	P04049	S	301	0.74804	0.25307	0.30925	1.0377	NaN	NaN	0.69887	0.40344	0.37946	0.916745	0.328845	0.338305	0.94604	0.58412	0.406935
RAF1	RAF proto-oncogene serine/threonine-protein kinase	P04049	S	257	NaN	NaN	NaN	NaN	NaN	NaN	NaN	NaN	NaN	NaN	NaN	NaN	NaN	NaN	NaN
RAF1	RAF proto-oncogene serine/threonine-protein kinase	P04049	S	259	0.561285	0.37184	0.71571	NaN	NaN	NaN	0.57652	0.56783	0.93498	0.719295	0.972545	1.11065	0.86235	0.69788	0.79722
RAF1	RAF proto-oncogene serine/threonine-protein kinase	P04049	S	244	NaN	NaN	NaN	NaN	NaN	NaN	NaN	NaN	NaN	0.55143	NaN	NaN	NaN	NaN	NaN
ALDOA	Fructose-bisphosphate aldolase A	P04075	S	36	NaN	NaN	NaN	NaN	NaN	NaN	2.24154	1.22759	0.83757	NaN	NaN	NaN	NaN	NaN	NaN
ALDOA	Fructose-bisphosphate aldolase A	P04075	S	39	0.68733	1.12259	1.44525	1.2618	0.980085	0.86201	1.6259	1.4253	1.0638	1.3624	2.0188	1.4273	1.3646	1.4445	1.1421
ALDOA	Fructose-bisphosphate aldolase A	P04075	S	46	NaN	NaN	NaN	NaN	NaN	NaN	1.42585	1.49475	0.66467	0.83228	0.97724	1.4413	0.75277	NaN	NaN
ANXA1	Annexin A1	P04083	S	170	NaN	NaN	NaN	NaN	NaN	NaN	NaN	NaN	NaN	NaN	NaN	NaN	NaN	NaN	NaN
ANXA1	Annexin A1	P04083	S	173	NaN	NaN	NaN	NaN	NaN	NaN	NaN	NaN	NaN	NaN	NaN	NaN	NaN	NaN	NaN
ANXA1	Annexin A1	P04083	S	34	3.9704	1.8941	0.49574	NaN	NaN	NaN	NaN	NaN	NaN	NaN	NaN	NaN	NaN	NaN	NaN
ANXA1	Annexin A1	P04083	S	37	0.91498	1.45775	1.5237	NaN	NaN	NaN	1.7872	1.5943	0.80142	NaN	NaN	NaN	NaN	NaN	NaN
ANXA1	Annexin A1	P04083	S	143	NaN	NaN	NaN	NaN	NaN	NaN	NaN	NaN	NaN	NaN	NaN	NaN	NaN	NaN	NaN
APOB	Apolipoprotein B-100;Apolipoprotein B-48	P04114	S	1257	2.1433	8.3146	3.7552	NaN	NaN	NaN	NaN	NaN	NaN	NaN	NaN	NaN	NaN	NaN	NaN
NR3C1	Glucocorticoid receptor	P04150	S	200	NaN	NaN	NaN	NaN	NaN	NaN	NaN	NaN	NaN	NaN	NaN	NaN	NaN	NaN	NaN
NR3C1	Glucocorticoid receptor	P04150	S	203	0.27966	0.32204	0.63369	0.531265	0.65622	1.26255	NaN	NaN	NaN	NaN	NaN	NaN	NaN	NaN	NaN
TK1	Thymidine kinase, cytosolic	P04183	S	13	0.501815	0.952285	2.11937	0.40966	0.613055	1.66637	1.1437	0.65586	0.61623	0.40806	0.31017	0.62705	0.27964	0.43396	1.5415
TK1	Thymidine kinase, cytosolic	P04183	S	15	0.38695	1.2148	3.3997	0.5214	0.51507	0.968995	0.76416	0.50294	0.74549	0.4319	0.28934	0.64435	0.26357	0.43269	1.6855
GAPDH	Glyceraldehyde-3-phosphate dehydrogenase	P04406	S	210	NaN	NaN	NaN	NaN	NaN	NaN	0.3681	0.20769	0.6701	NaN	NaN	NaN	NaN	NaN	NaN
GAPDH	Glyceraldehyde-3-phosphate dehydrogenase	P04406	S	83	0.29166	0.30386	1.04072	0.42776	0.44659	1.00376	0.52782	0.35959	0.864275	0.65047	0.82431	1.15865	0.520195	0.586775	1.04885
ERBB2	Receptor tyrosine-protein kinase erbB-2	P04626	S	1054	NaN	NaN	NaN	NaN	NaN	NaN	NaN	NaN	NaN	NaN	NaN	NaN	NaN	NaN	NaN
HSPB1	Heat shock protein beta-1	P04792	S	78	NaN	NaN	NaN	NaN	NaN	NaN	NaN	NaN	NaN	NaN	NaN	NaN	NaN	NaN	NaN
HSPB1	Heat shock protein beta-1	P04792	S	82	0.34219	0.28744	0.87045	0.025408	0.043334	2.64855	0.48706	0.30049	0.63843	0.146654	0.22106	4.89325	0.030006	0.065283	2.1891
HSPB1	Heat shock protein beta-1	P04792	S	83	NaN	NaN	NaN	NaN	NaN	NaN	NaN	NaN	NaN	NaN	NaN	NaN	NaN	NaN	NaN
HSPB1	Heat shock protein beta-1	P04792	S	15	0.22535	NaN	NaN	NaN	NaN	NaN	0.27843	0.131168	0.54555	0.37785	0.36998	27.715	0.15822	NaN	NaN
SLC4A2	Anion exchange protein 2	P04920	S	170	2.8953	3.6338	1.3052	NaN	NaN	NaN	4.0894	5.5532	1.1013	NaN	NaN	NaN	0.5284	0.250205	0.669315
SLC4A2	Anion exchange protein 2	P04920	S	172	NaN	NaN	NaN	NaN	NaN	NaN	2.0211	1.8885	0.93058	NaN	NaN	NaN	NaN	NaN	NaN
SLC4A2	Anion exchange protein 2	P04920	S	173	0.83486	0.59018	0.6631	0.60826	0.28285	0.55207	2.1368	2.00395	0.98768	0.294215	0.31385	1.1553	0.204955	0.137905	0.80892
SLC4A2	Anion exchange protein 2	P04920	S	144	3.07145	1.57575	0.495965	0.66539	0.37537	0.5346	2.85335	2.2676	0.7732	0.79214	0.73526	0.87494	0.84025	0.18282	0.23376
SLC4A2	Anion exchange protein 2	P04920	S	243	NaN	NaN	NaN	NaN	NaN	NaN	3.44995	3.3342	1.10139	NaN	NaN	NaN	NaN	NaN	NaN
SLC4A2	Anion exchange protein 2	P04920	S	443	0.99452	0.84018	0.82393	NaN	NaN	NaN	0.73807	1.18235	1.86245	0.171585	0.252285	1.30135	0.22882	0.3876	1.6123
SLC4A2	Anion exchange protein 2	P04920	S	446	NaN	NaN	NaN	NaN	NaN	NaN	NaN	NaN	NaN	NaN	NaN	NaN	NaN	NaN	NaN
SLC4A2	Anion exchange protein 2	P04920	S	449	NaN	NaN	NaN	NaN	NaN	NaN	NaN	NaN	NaN	NaN	NaN	NaN	NaN	NaN	NaN
SLC4A2	Anion exchange protein 2	P04920	S	461	0.43741	0.90189	2.5613	NaN	NaN	NaN	0.76146	1.309	1.8127	NaN	NaN	NaN	0.25486	NaN	NaN
SLC4A2	Anion exchange protein 2	P04920	S	113	2.0101	1.1104	0.47415	NaN	NaN	NaN	1.8262	2.4323	0.98464	NaN	NaN	NaN	0.40459	NaN	NaN
SLC4A2	Anion exchange protein 2	P04920	S	132	2.5835	3.4347	1.3074	0.43259	0.423775	0.846765	1.53455	1.8365	0.93787	0.426115	0.466575	1.7186	0.2107	0.29539	1.3669
ATP1A1	Sodium/potassium-transporting ATPase subunit alpha-1	P05023	S	16	2.62845	4.40135	1.29921	2.1328	3.8402	1.4283	NaN	NaN	NaN	4.4281	2.9136	0.98217	NaN	NaN	NaN
CHGB	Secretogranin-1;PE-11;GAWK peptide;CCB peptide	P05060	S	259	NaN	NaN	NaN	NaN	NaN	NaN	NaN	NaN	NaN	NaN	NaN	NaN	NaN	NaN	NaN
CHGB	Secretogranin-1;PE-11;GAWK peptide;CCB peptide	P05060	S	263	NaN	NaN	NaN	NaN	NaN	NaN	NaN	NaN	NaN	NaN	NaN	NaN	NaN	NaN	NaN
HMGN1	Non-histone chromosomal protein HMG-14	P05114	S	86	NaN	NaN	NaN	NaN	NaN	NaN	NaN	NaN	NaN	NaN	NaN	NaN	NaN	NaN	NaN
HMGN1	Non-histone chromosomal protein HMG-14	P05114	S	89	NaN	NaN	NaN	NaN	NaN	NaN	NaN	NaN	NaN	NaN	NaN	NaN	NaN	NaN	NaN
RPLP1;RPLP2	60S acidic ribosomal protein P1;60S acidic ribosomal protein P2	P05387	S	101;102	0.751815	0.763385	0.946225	0.40989	0.68926	1.6367	0.62196	1.11381	2.0206	0.66045	1.01832	1.47385	0.53934	0.52336	0.96282
RPLP1;RPLP2	60S acidic ribosomal protein P1;60S acidic ribosomal protein P2	P05387	S	104;105	0.758065	0.71776	0.922175	0.506955	0.540265	1.5478	0.57523	1.07052	1.9835	0.713805	0.71305	1.02368	0.523985	0.50082	0.96744
RPLP2	60S acidic ribosomal protein P2	P05387	S	79	NaN	NaN	NaN	NaN	NaN	NaN	2.4098	1.4873	0.8142	NaN	NaN	NaN	NaN	NaN	NaN
RPLP2	60S acidic ribosomal protein P2	P05387	S	16	0.75997	0.90597	1.2078	0.39489	0.42787	0.9738	1.9699	1.55415	0.934625	0.77984	0.6716	0.7744	0.7168	0.66195	0.84236
RPLP2	60S acidic ribosomal protein P2	P05387	S	17	0.96207	0.55183	0.53586	0.50291	0.44612	0.91698	2.0784	1.66765	0.97999	0.751425	0.6893	0.806845	0.71582	0.58382	0.80099
RPLP0;RPLP0P6	60S acidic ribosomal protein P0;60S acidic ribosomal protein P0-like	P05388	S	304;304	0.95389	1.1342	1.06563	0.67988	0.62329	1.08143	0.67716	1.17437	1.80095	0.86925	1.1071	1.328	0.619845	0.617815	0.911325
RPLP0;RPLP0P6	60S acidic ribosomal protein P0;60S acidic ribosomal protein P0-like	P05388	S	307;307	0.79532	0.79739	1.01204	0.64359	0.53807	0.98232	0.61449	1.07561	1.76405	0.903415	0.860685	0.91903	0.59579	0.57351	0.97029
JUN	Transcription factor AP-1	P05412	S	243	NaN	NaN	NaN	NaN	NaN	NaN	NaN	NaN	NaN	0.51709	NaN	NaN	0.62672	0.56208	0.97907
JUN;JUND	Transcription factor AP-1;Transcription factor jun-D	P05412	S	73;100	0.56414	0.194925	0.439435	0.156865	0.163335	0.9313	0.246955	0.30772	1.3042	0.21308	0.158975	0.765805	0.15645	0.15439	0.97525
JUN	Transcription factor AP-1	P05412	S	63	0.16178	NaN	NaN	0.23454	0.26456	1.0766	NaN	NaN	NaN	0.247445	0.248955	1.09519	0.30415	0.2178	0.795075
SSB	Lupus La protein	P05455	S	366	0.830405	0.69695	0.837735	0.566665	0.56504	0.927235	0.849685	0.68918	0.832365	1.11975	1.12355	0.991675	0.819655	0.86327	0.95741
TFAP2A;TFAP2E;TFAP2C;TFAP2D;TFAP2B	Transcription factor AP-2-alpha;Transcription factor AP-2-epsilon;Transcription factor AP-2 gamma;Transcription factor AP-2-delta;Transcription factor AP-2-beta	P05549	S	223;230;236;223;242	3.339	4.6103	1.4293	NaN	NaN	NaN	NaN	NaN	NaN	NaN	NaN	NaN	NaN	NaN	NaN
KRT18	Keratin, type I cytoskeletal 18	P05783	S	399	NaN	NaN	NaN	NaN	NaN	NaN	NaN	NaN	NaN	NaN	NaN	NaN	2.4153	4.8239	2.024
KRT18	Keratin, type I cytoskeletal 18	P05783	S	51	NaN	NaN	NaN	NaN	NaN	NaN	NaN	NaN	NaN	NaN	NaN	NaN	NaN	NaN	NaN
KRT18	Keratin, type I cytoskeletal 18	P05783	S	53	NaN	NaN	NaN	NaN	NaN	NaN	NaN	NaN	NaN	NaN	NaN	NaN	NaN	NaN	NaN
KRT18	Keratin, type I cytoskeletal 18	P05783	S	60	NaN	NaN	NaN	NaN	NaN	NaN	NaN	NaN	NaN	NaN	NaN	NaN	NaN	NaN	NaN
RB1	Retinoblastoma-associated protein	P06400	S	608	NaN	NaN	NaN	NaN	NaN	NaN	NaN	NaN	NaN	NaN	NaN	NaN	NaN	NaN	NaN
RB1	Retinoblastoma-associated protein	P06400	S	612	NaN	NaN	NaN	NaN	NaN	NaN	NaN	NaN	NaN	NaN	NaN	NaN	NaN	NaN	NaN
RB1	Retinoblastoma-associated protein	P06400	S	794	0.49589	0.86789	1.7172	NaN	NaN	NaN	NaN	NaN	NaN	NaN	NaN	NaN	0.674875	0.52649	0.838645
RB1	Retinoblastoma-associated protein	P06400	S	795	0.51354	0.74508	1.4351	0.478985	0.61176	1.44	0.43896	0.472315	1.15467	0.70363	0.600665	0.78438	0.55127	0.50266	0.95423
RB1	Retinoblastoma-associated protein	P06400	S	807	1.18425	1.51725	1.2415	1.07823	1.25575	1.11902	0.362855	0.43273	1.2965	0.742965	0.5776	0.90721	0.706145	0.484685	0.73182
RB1	Retinoblastoma-associated protein	P06400	S	811	NaN	NaN	NaN	NaN	NaN	NaN	NaN	NaN	NaN	NaN	NaN	NaN	NaN	NaN	NaN
RB1	Retinoblastoma-associated protein	P06400	S	37	1.0447	1.2882	1.2405	0.98866	1.05762	1.1007	0.57359	0.66215	1.14075	0.86822	0.81838	1.00878	0.85343	0.94824	1.15505
RB1	Retinoblastoma-associated protein	P06400	S	249	0.557455	0.639305	1.189	0.776525	0.63306	0.85151	0.641765	0.85378	1.20935	0.62645	0.50761	0.87246	0.568125	0.465865	0.805935
RB1	Retinoblastoma-associated protein	P06400	S	350	NaN	NaN	NaN	NaN	NaN	NaN	NaN	NaN	NaN	NaN	NaN	NaN	NaN	NaN	NaN
RB1	Retinoblastoma-associated protein	P06400	S	780	NaN	NaN	NaN	NaN	NaN	NaN	NaN	NaN	NaN	NaN	NaN	NaN	NaN	NaN	NaN
RB1	Retinoblastoma-associated protein	P06400	S	788	NaN	NaN	NaN	NaN	NaN	NaN	NaN	NaN	NaN	NaN	NaN	NaN	NaN	NaN	NaN
PTMA	Prothymosin alpha;Prothymosin alpha, N-terminally processed;Thymosin alpha-1	P06454	S	2	0.6952	0.708195	0.9962	0.58651	0.46944	0.92593	0.541815	0.42322	0.89793	0.874625	1.33973	1.5922	1.1435	0.807455	0.836155
PTMA	Prothymosin alpha;Prothymosin alpha, N-terminally processed;Thymosin alpha-1	P06454	S	9	0.79247	0.32426	0.42222	1.03696	0.444805	0.543255	0.97407	0.39555	0.52231	0.922385	0.858125	0.9923	1.09604	0.874865	0.80942
EIF4E	Eukaryotic translation initiation factor 4E	P06730	S	24	NaN	NaN	NaN	1.37625	1.37705	1.23258	NaN	NaN	NaN	NaN	NaN	NaN	NaN	NaN	NaN
ENO1	Alpha-enolase	P06733	S	27	0.27629	0.243605	0.98443	NaN	NaN	NaN	NaN	NaN	NaN	0.55292	0.87157	1.4495	0.2893	0.31248	1.0868
ENO1	Alpha-enolase	P06733	S	419	0.28967	0.41078	1.3881	0.42914	0.516785	1.49235	NaN	NaN	NaN	NaN	NaN	NaN	NaN	NaN	NaN
NPM1	Nucleophosmin	P06748	S	125	0.583375	0.449875	0.726495	1.14465	1.02219	1.06344	0.741125	0.763765	1.10315	1.13875	1.08	0.979025	0.96972	0.93235	0.99753
NPM1	Nucleophosmin	P06748	S	70	0.486945	0.432515	0.83805	0.975635	0.820965	0.966245	0.639115	0.607545	1.055	1.1998	1.10464	0.970725	1.2855	1.1984	0.95201
NPM1	Nucleophosmin	P06748	S	243	0.4736	0.5927	1.0299	0.57243	0.77469	1.3811	2.65965	1.7324	0.750245	1.64045	1.478	0.984105	1.7864	1.4394	0.95753
NPM1	Nucleophosmin	P06748	S	4	NaN	NaN	NaN	NaN	NaN	NaN	1.40595	1.29195	1.04085	1.5912	1.6967	1.21775	1.08117	1.23495	1.0611
NPM1	Nucleophosmin	P06748	S	254	NaN	NaN	NaN	0.658735	0.85379	2.55303	NaN	NaN	NaN	1.3059	2.0916	1.40155	1.18325	1.83795	1.41845
LDHB	L-lactate dehydrogenase B chain	P07195	S	44	0.31475	0.33422	1.14522	NaN	NaN	NaN	NaN	NaN	NaN	NaN	NaN	NaN	NaN	NaN	NaN
ANXA2;ANXA2P2	Annexin A2;Putative annexin A2-like protein	P07355	S	12;12	0.628795	0.498175	0.968785	0.69602	0.99676	1.622	NaN	NaN	NaN	1.037	1.7054	1.3174	0.85206	1.253	1.5601
ANXA2;ANXA2P2	Annexin A2;Putative annexin A2-like protein	P07355	S	26;26	0.419535	0.741585	1.75325	NaN	NaN	NaN	NaN	NaN	NaN	NaN	NaN	NaN	NaN	NaN	NaN
EPRS	Bifunctional glutamate/proline--tRNA ligase;Glutamate--tRNA ligase;Proline--tRNA ligase	P07814	S	880	NaN	NaN	NaN	NaN	NaN	NaN	NaN	NaN	NaN	NaN	NaN	NaN	NaN	NaN	NaN
EPRS	Bifunctional glutamate/proline--tRNA ligase;Glutamate--tRNA ligase;Proline--tRNA ligase	P07814	S	882	NaN	NaN	NaN	NaN	NaN	NaN	NaN	NaN	NaN	NaN	NaN	NaN	NaN	NaN	NaN
EPRS	Bifunctional glutamate/proline--tRNA ligase;Glutamate--tRNA ligase;Proline--tRNA ligase	P07814	S	883	NaN	NaN	NaN	NaN	NaN	NaN	NaN	NaN	NaN	NaN	NaN	NaN	NaN	NaN	NaN
EPRS	Bifunctional glutamate/proline--tRNA ligase;Glutamate--tRNA ligase;Proline--tRNA ligase	P07814	S	885	0.550135	0.518435	0.777075	0.517915	0.26461	0.549905	0.709825	0.498685	0.71444	0.59154	0.69631	1.2624	0.57964	0.51842	0.97422
EPRS	Bifunctional glutamate/proline--tRNA ligase;Glutamate--tRNA ligase;Proline--tRNA ligase	P07814	S	886	0.54138	0.57188	1.0628	0.2307	0.40853	1.9245	0.76246	0.53955	0.7772	0.723675	0.689205	1.01843	0.600115	0.56685	0.910735
EPRS	Bifunctional glutamate/proline--tRNA ligase;Glutamate--tRNA ligase;Proline--tRNA ligase	P07814	S	891	NaN	NaN	NaN	NaN	NaN	NaN	NaN	NaN	NaN	NaN	NaN	NaN	NaN	NaN	NaN
HSP90AA1	Heat shock protein HSP 90-alpha	P07900	S	231	0.846545	0.759905	1.02729	0.661655	0.416545	1.21423	1.7655	1.23435	0.804955	0.96081	0.88411	1.06903	0.797235	0.730425	0.86697
HSP90AA1	Heat shock protein HSP 90-alpha	P07900	S	252	0.55963	1.1247	1.4389	NaN	NaN	NaN	NaN	NaN	NaN	NaN	NaN	NaN	NaN	NaN	NaN
HSP90AA1	Heat shock protein HSP 90-alpha	P07900	S	263	0.693685	0.73865	1.14601	0.485785	0.42917	1.1343	1.61795	1.25475	0.970385	0.857365	0.91174	1.10935	0.69996	0.674185	0.960645
HSP90AA1	Heat shock protein HSP 90-alpha	P07900	S	726	NaN	NaN	NaN	NaN	NaN	NaN	3.36415	2.3418	0.80446	NaN	NaN	NaN	NaN	NaN	NaN
HSP90AA1;HSP90AB1	Heat shock protein HSP 90-alpha;Heat shock protein HSP 90-beta	P08238	S	315;307	1.14472	0.34759	0.72592	NaN	NaN	NaN	1.20735	1.3468	0.874195	NaN	NaN	NaN	0.52984	0.619625	1.06736
HSP90AA1	Heat shock protein HSP 90-alpha	P07900	S	476	NaN	NaN	NaN	NaN	NaN	NaN	2.2239	4.5241	1.989	NaN	NaN	NaN	NaN	NaN	NaN
HNRNPC	Heterogeneous nuclear ribonucleoproteins C1/C2	P07910	S	253	3.4125	4.8431	1.2136	4.03545	2.6713	0.755905	NaN	NaN	NaN	2.159	1.27168	0.519805	3.1537	3.438	1.2664
HNRNPC	Heterogeneous nuclear ribonucleoproteins C1/C2	P07910	S	260	5.02185	4.4666	0.98086	3.98075	3.5827	0.96063	2.5931	3.38415	1.1896	2.72775	1.89365	0.94283	3.61915	4.25385	1.11265
HNRNPC	Heterogeneous nuclear ribonucleoproteins C1/C2	P07910	S	299	2.9835	2.53735	1.24748	1.87285	2.55115	1.45644	1.6614	2.6473	1.9691	2.5604	0.803415	0.30471	2.1394	2.5018	1.2287
HNRNPC	Heterogeneous nuclear ribonucleoproteins C1/C2	P07910	S	233	3.1061	11.174	3.8455	NaN	NaN	NaN	NaN	NaN	NaN	NaN	NaN	NaN	NaN	NaN	NaN
HNRNPC	Heterogeneous nuclear ribonucleoproteins C1/C2	P07910	S	238	NaN	NaN	NaN	NaN	NaN	NaN	NaN	NaN	NaN	NaN	NaN	NaN	NaN	NaN	NaN
HNRNPC	Heterogeneous nuclear ribonucleoproteins C1/C2	P07910	S	239	NaN	NaN	NaN	NaN	NaN	NaN	NaN	NaN	NaN	NaN	NaN	NaN	NaN	NaN	NaN
HNRNPC	Heterogeneous nuclear ribonucleoproteins C1/C2	P07910	S	240	NaN	NaN	NaN	NaN	NaN	NaN	NaN	NaN	NaN	NaN	NaN	NaN	NaN	NaN	NaN
HNRNPC	Heterogeneous nuclear ribonucleoproteins C1/C2	P07910	S	241	NaN	NaN	NaN	NaN	NaN	NaN	1.98215	3.37605	1.8285	NaN	NaN	NaN	NaN	NaN	NaN
HNRNPC	Heterogeneous nuclear ribonucleoproteins C1/C2	P07910	S	113	NaN	NaN	NaN	NaN	NaN	NaN	3.4907	1.7326	0.57972	NaN	NaN	NaN	NaN	NaN	NaN
HNRNPC	Heterogeneous nuclear ribonucleoproteins C1/C2	P07910	S	115	NaN	NaN	NaN	NaN	NaN	NaN	NaN	NaN	NaN	NaN	NaN	NaN	NaN	NaN	NaN
LYN	Tyrosine-protein kinase Lyn	P07948	S	11	NaN	NaN	NaN	NaN	NaN	NaN	NaN	NaN	NaN	NaN	NaN	NaN	NaN	NaN	NaN
LYN	Tyrosine-protein kinase Lyn	P07948	S	13	NaN	NaN	NaN	1.8443	1.98415	1.30216	0.167335	0.12039	0.82881	2.5325	2.246	1.019	1.7478	1.9006	1.1008
SP1	Transcription factor Sp1	P08047	S	2	NaN	NaN	NaN	NaN	NaN	NaN	NaN	NaN	NaN	0.84785	1.0063	1.0298	0.98611	1.9085	2.1004
SP1	Transcription factor Sp1	P08047	S	7	NaN	NaN	NaN	2.04415	1.9099	1.84677	0.92851	0.56773	0.69249	1.8749	1.097	0.50795	1.65175	1.82875	1.13022
ZFY;ZFX	Zinc finger Y-chromosomal protein;Zinc finger X-chromosomal protein	P08048	S	270;274	0.83248	NaN	NaN	1.3729	0.72536	0.46727	0.73439	0.592375	0.799885	0.82888	0.4663	0.549335	0.54136	0.79285	1.455
NGFR	Tumor necrosis factor receptor superfamily member 16	P08138	S	308	NaN	NaN	NaN	NaN	NaN	NaN	NaN	NaN	NaN	NaN	NaN	NaN	NaN	NaN	NaN
NGFR	Tumor necrosis factor receptor superfamily member 16	P08138	S	311	NaN	NaN	NaN	9.6833	2.4613	0.25318	NaN	NaN	NaN	NaN	NaN	NaN	1.98785	3.1822	1.4403
NGFR	Tumor necrosis factor receptor superfamily member 16	P08138	S	313	1.7106	1.8995	1.0089	8.5024	3.0948	0.32326	NaN	NaN	NaN	2.2955	0.930965	0.381125	2.1245	2.837	1.3792
HSP90AB1;HSP90AB2P	Heat shock protein HSP 90-beta;Putative heat shock protein HSP 90-beta 2	P08238	S	255;177	0.52127	0.480575	1.14825	0.26793	0.22454	1.24732	1.0722	0.90395	0.88762	0.318765	0.3338	1.00442	0.3043	0.26228	0.85247
HSP90AB1;HSP90AB2P	Heat shock protein HSP 90-beta;Putative heat shock protein HSP 90-beta 2	P08238	S	261;183	NaN	NaN	NaN	NaN	NaN	NaN	1.0033	0.65418	0.72535	0.43006	NaN	NaN	NaN	NaN	NaN
HSP90AB1;HSP90AB3P	Heat shock protein HSP 90-beta;Putative heat shock protein HSP 90-beta-3	P08238	S	226;205	0.514255	0.512025	1.1169	0.286215	0.23484	1.27244	1.1252	0.88857	0.9387	0.39062	0.386775	1.14705	0.317495	0.31199	0.943065
SRPR	Signal recognition particle receptor subunit alpha	P08240	S	296	NaN	NaN	NaN	NaN	NaN	NaN	NaN	NaN	NaN	NaN	NaN	NaN	NaN	NaN	NaN
SRPR	Signal recognition particle receptor subunit alpha	P08240	S	297	NaN	NaN	NaN	NaN	NaN	NaN	NaN	NaN	NaN	NaN	NaN	NaN	NaN	NaN	NaN
SRPR	Signal recognition particle receptor subunit alpha	P08240	S	298	NaN	NaN	NaN	NaN	NaN	NaN	NaN	NaN	NaN	NaN	NaN	NaN	NaN	NaN	NaN
GSTA3;GSTA2;GSTA1	Glutathione S-transferase A3;Glutathione S-transferase A2;Glutathione S-transferase A1;Glutathione S-transferase A1, N-terminally processed	Q16772	S	202;202;202	NaN	NaN	NaN	NaN	NaN	NaN	NaN	NaN	NaN	5.86745	5.04603	1.09216	NaN	NaN	NaN
MME	Neprilysin	P08473	S	4	NaN	NaN	NaN	NaN	NaN	NaN	NaN	NaN	NaN	NaN	NaN	NaN	NaN	NaN	NaN
MME	Neprilysin	P08473	S	6	NaN	NaN	NaN	1.643	4.80875	2.653	NaN	NaN	NaN	NaN	NaN	NaN	2.0373	2.8984	1.4312
PDHA1	Pyruvate dehydrogenase E1 component subunit alpha, somatic form, mitochondrial	P08559	S	232	0.47191	0.59876	1.237	1.00478	1.27953	2.37568	0.565365	0.64389	1.3441	1.00476	1.7305	1.78777	0.677655	0.95965	1.34155
PDHA1;PDHA2	Pyruvate dehydrogenase E1 component subunit alpha, somatic form, mitochondrial;Pyruvate dehydrogenase E1 component subunit alpha, testis-specific form, mitochondrial	P08559	S	293;291	1.15995	1.14555	0.95769	0.810565	0.926805	2.05242	1.0575	0.777995	0.73464	1.04601	1.02711	1.28776	0.942275	0.86239	0.92959
PDHA1;PDHA2	Pyruvate dehydrogenase E1 component subunit alpha, somatic form, mitochondrial;Pyruvate dehydrogenase E1 component subunit alpha, testis-specific form, mitochondrial	P08559	S	295;293	1.0998	1.1103	0.977985	1.4055	0.73944	0.5318	1.0625	0.83095	0.8567	1.1165	0.92346	0.95768	0.60816	0.54393	0.91331
PDHA1;PDHA2	Pyruvate dehydrogenase E1 component subunit alpha, somatic form, mitochondrial;Pyruvate dehydrogenase E1 component subunit alpha, testis-specific form, mitochondrial	P08559	S	300;298	NaN	NaN	NaN	NaN	NaN	NaN	NaN	NaN	NaN	NaN	NaN	NaN	NaN	NaN	NaN
SNRNP70	U1 small nuclear ribonucleoprotein 70 kDa	P08621	S	226	1.68505	1.5637	0.90112	0.901295	0.934965	1.21805	1.52645	2.2011	1.54665	0.637025	0.79068	1.11265	0.868525	0.826915	1.0527
SNRNP70	U1 small nuclear ribonucleoprotein 70 kDa	P08621	S	320	2.0914	1.63875	0.79002	0.738165	0.700115	1.05065	2.04915	3.429	1.682	0.25527	0.50495	1.7995	0.16391	0.34473	2.2326
ITGA5	Integrin alpha-5;Integrin alpha-5 heavy chain;Integrin alpha-5 light chain	P08648	S	127	NaN	NaN	NaN	NaN	NaN	NaN	NaN	NaN	NaN	NaN	NaN	NaN	NaN	NaN	NaN
NFIC	Nuclear factor 1 C-type	P08651	S	322	0.70797	1.1344	1.1992	1.28585	1.2164	1.11206	NaN	NaN	NaN	1.1736	1.1883	0.9268	1.5243	1.4312	1.0064
NFIC	Nuclear factor 1 C-type	P08651	S	323	0.79676	1.23412	2.09292	1.2622	1.32	1.13141	0.52305	0.61793	1.33335	1.2188	1.0126	0.72213	1.29755	1.2799	1.0049
NFIC	Nuclear factor 1 C-type	P08651	S	473	NaN	NaN	NaN	NaN	NaN	NaN	NaN	NaN	NaN	NaN	NaN	NaN	NaN	NaN	NaN
NFIC	Nuclear factor 1 C-type	P08651	S	294	NaN	NaN	NaN	NaN	NaN	NaN	NaN	NaN	NaN	NaN	NaN	NaN	NaN	NaN	NaN
NFIC	Nuclear factor 1 C-type	P08651	S	305	1.112	1.1389	0.84593	1.17974	0.902735	0.848135	0.47155	0.66151	1.2138	1.0713	1.23895	1.10926	1.20795	1.6274	1.4903
NFIC	Nuclear factor 1 C-type	P08651	S	333	0.781865	0.70774	0.90328	1.13825	0.83797	0.7821	0.57895	0.44038	0.741785	1.27558	1.13121	0.938185	1.44695	1.20855	0.868115
NFIC	Nuclear factor 1 C-type	P08651	S	337	NaN	NaN	NaN	NaN	NaN	NaN	NaN	NaN	NaN	NaN	NaN	NaN	1.45165	1.4546	1.06579
NFIC	Nuclear factor 1 C-type	P08651	S	339	0.79324	0.95961	1.25581	1.2545	1.39495	1.25509	0.34042	0.476555	1.45295	1.4427	1.46545	0.996765	1.2868	1.585	1.2317
NFIC	Nuclear factor 1 C-type	P08651	S	343	0.30772	1.5272	4.9765	2.5358	1.09049	0.42915	NaN	NaN	NaN	1.17638	1.3828	1.33125	NaN	NaN	NaN
VIM	Vimentin	P08670	S	459	2.49885	3.47245	1.288	NaN	NaN	NaN	NaN	NaN	NaN	NaN	NaN	NaN	NaN	NaN	NaN
VIM	Vimentin	P08670	S	214	3.1187	3.111	1.14747	NaN	NaN	NaN	0.51284	1.644	1.4083	NaN	NaN	NaN	NaN	NaN	NaN
VIM	Vimentin	P08670	S	430	3.6039	4.5029	1.41016	NaN	NaN	NaN	2.5127	2.50985	1.05663	NaN	NaN	NaN	NaN	NaN	NaN
VIM	Vimentin	P08670	S	438	2.3505	3.57245	1.6321	NaN	NaN	NaN	NaN	NaN	NaN	NaN	NaN	NaN	NaN	NaN	NaN
VIM	Vimentin	P08670	S	412	NaN	NaN	NaN	NaN	NaN	NaN	4.2018	2.1954	0.428085	NaN	NaN	NaN	NaN	NaN	NaN
VIM	Vimentin	P08670	S	419	3.02885	2.08055	0.67633	NaN	NaN	NaN	NaN	NaN	NaN	NaN	NaN	NaN	NaN	NaN	NaN
VIM	Vimentin	P08670	S	420	3.4942	2.5962	0.7406	NaN	NaN	NaN	NaN	NaN	NaN	NaN	NaN	NaN	NaN	NaN	NaN
VIM	Vimentin	P08670	S	409	NaN	NaN	NaN	NaN	NaN	NaN	7.3647	3.3207	0.52055	0.29803	0.93732	2.9531	NaN	NaN	NaN
VIM	Vimentin	P08670	S	83	1.82785	1.75475	0.964275	0.416785	0.55659	1.2049	NaN	NaN	NaN	NaN	NaN	NaN	NaN	NaN	NaN
VIM	Vimentin	P08670	S	87	NaN	NaN	NaN	NaN	NaN	NaN	NaN	NaN	NaN	NaN	NaN	NaN	NaN	NaN	NaN
VIM	Vimentin	P08670	S	72	4.1721	1.9719	0.47857	NaN	NaN	NaN	1.47195	1.788	1.27425	NaN	NaN	NaN	NaN	NaN	NaN
VIM	Vimentin	P08670	S	73	4.23215	3.8026	0.942015	NaN	NaN	NaN	1.3402	1.6934	1.408	NaN	NaN	NaN	NaN	NaN	NaN
VIM	Vimentin	P08670	S	25	NaN	NaN	NaN	NaN	NaN	NaN	NaN	NaN	NaN	NaN	NaN	NaN	NaN	NaN	NaN
VIM	Vimentin	P08670	S	26	NaN	NaN	NaN	NaN	NaN	NaN	NaN	NaN	NaN	NaN	NaN	NaN	NaN	NaN	NaN
VIM	Vimentin	P08670	S	27	NaN	NaN	NaN	NaN	NaN	NaN	NaN	NaN	NaN	NaN	NaN	NaN	NaN	NaN	NaN
VIM	Vimentin	P08670	S	51	NaN	NaN	NaN	NaN	NaN	NaN	NaN	NaN	NaN	NaN	NaN	NaN	NaN	NaN	NaN
VIM	Vimentin	P08670	S	55	2.82645	1.90395	0.79445	0.073919	0.061189	0.81294	3.8319	2.17455	0.625415	0.1567	0.21867	1.4049	0.169605	0.13119	0.7719
VIM	Vimentin	P08670	S	56	2.8682	2.1126	0.77378	0.0896605	0.0591905	0.778565	3.65445	2.12685	0.56296	0.103229	0.157235	1.5483	0.13605	0.150875	1.01407
VIM	Vimentin	P08670	S	65	NaN	NaN	NaN	NaN	NaN	NaN	2.0702	2.8397	1.5287	NaN	NaN	NaN	NaN	NaN	NaN
VIM	Vimentin	P08670	S	66	NaN	NaN	NaN	NaN	NaN	NaN	NaN	NaN	NaN	NaN	NaN	NaN	NaN	NaN	NaN
VIM	Vimentin	P08670	S	39	4.33465	2.7154	0.96212	NaN	NaN	NaN	3.35525	4.90095	1.581	NaN	NaN	NaN	NaN	NaN	NaN
VIM	Vimentin	P08670	S	42	7.504	1.61435	0.218925	NaN	NaN	NaN	5.48655	4.12155	0.78972	NaN	NaN	NaN	NaN	NaN	NaN
VIM	Vimentin	P08670	S	47	NaN	NaN	NaN	NaN	NaN	NaN	NaN	NaN	NaN	NaN	NaN	NaN	NaN	NaN	NaN
VIM	Vimentin	P08670	S	49	NaN	NaN	NaN	NaN	NaN	NaN	NaN	NaN	NaN	NaN	NaN	NaN	NaN	NaN	NaN
RPS17	40S ribosomal protein S17	P08708	S	113	1.6506	1.3001	0.729805	NaN	NaN	NaN	0.430795	0.39238	1.2253	1.11927	1.4748	0.98606	0.745875	0.792355	1.0316
KRT19	Keratin, type I cytoskeletal 19	P08727	S	72	NaN	NaN	NaN	6.7621	4.9495	0.768845	NaN	NaN	NaN	1.571	4.4887	2.7419	NaN	NaN	NaN
ABHD2	Abhydrolase domain-containing protein 2	P08910	S	415	NaN	NaN	NaN	NaN	NaN	NaN	NaN	NaN	NaN	NaN	NaN	NaN	NaN	NaN	NaN
GSTP1	Glutathione S-transferase P	P09211	S	43	NaN	NaN	NaN	NaN	NaN	NaN	NaN	NaN	NaN	2.1937	2.40585	1.67844	NaN	NaN	NaN
CLTA	Clathrin light chain A	P09496	S	105	0.269095	0.35849	1.25575	0.045199	0.12321	3.3244	0.509505	0.26934	0.600265	0.0089673	0.24776	24.486	NaN	NaN	NaN
CNP	2',3'-cyclic-nucleotide 3'-phosphodiesterase	P09543	S	170	NaN	NaN	NaN	1.3132	0.934035	0.706635	NaN	NaN	NaN	NaN	NaN	NaN	2.3336	2.373	1.0473
CNP	2',3'-cyclic-nucleotide 3'-phosphodiesterase	P09543	S	9	0.14548	0.158512	1.05518	NaN	NaN	NaN	NaN	NaN	NaN	NaN	NaN	NaN	NaN	NaN	NaN
HMOX1	Heme oxygenase 1	P09601	S	229	0.10653	0.141205	1.51981	1.17314	0.0657895	0.093551	0.601205	0.775255	1.46015	1.0975	0.137847	0.132815	1.10068	0.122385	0.106626
HNRNPA1;HNRNPA1L2	Heterogeneous nuclear ribonucleoprotein A1;Heterogeneous nuclear ribonucleoprotein A1, N-terminally processed;Heterogeneous nuclear ribonucleoprotein A1-like 2	P09651	S	337;285	NaN	NaN	NaN	NaN	NaN	NaN	2.963	1.79815	0.761125	NaN	NaN	NaN	NaN	NaN	NaN
HNRNPA1;HNRNPA1L2	Heterogeneous nuclear ribonucleoprotein A1;Heterogeneous nuclear ribonucleoprotein A1, N-terminally processed;Heterogeneous nuclear ribonucleoprotein A1-like 2	P09651	S	338;286	NaN	NaN	NaN	NaN	NaN	NaN	2.963	1.79815	0.761125	NaN	NaN	NaN	NaN	NaN	NaN
HNRNPA1	Heterogeneous nuclear ribonucleoprotein A1;Heterogeneous nuclear ribonucleoprotein A1, N-terminally processed	P09651	S	361	NaN	NaN	NaN	1.1893	0.87874	0.6044	NaN	NaN	NaN	NaN	NaN	NaN	NaN	NaN	NaN
HNRNPA1	Heterogeneous nuclear ribonucleoprotein A1;Heterogeneous nuclear ribonucleoprotein A1, N-terminally processed	P09651	S	362	NaN	NaN	NaN	NaN	NaN	NaN	NaN	NaN	NaN	NaN	NaN	NaN	NaN	NaN	NaN
HNRNPA1	Heterogeneous nuclear ribonucleoprotein A1;Heterogeneous nuclear ribonucleoprotein A1, N-terminally processed	P09651	S	363	1.6581	3.0953	1.8938	0.929925	1.14086	1.68494	NaN	NaN	NaN	NaN	NaN	NaN	NaN	NaN	NaN
HNRNPA1	Heterogeneous nuclear ribonucleoprotein A1;Heterogeneous nuclear ribonucleoprotein A1, N-terminally processed	P09651	S	364	NaN	NaN	NaN	NaN	NaN	NaN	NaN	NaN	NaN	NaN	NaN	NaN	NaN	NaN	NaN
HNRNPA1	Heterogeneous nuclear ribonucleoprotein A1;Heterogeneous nuclear ribonucleoprotein A1, N-terminally processed	P09651	S	365	NaN	NaN	NaN	1.1323	1.6389	1.2183	NaN	NaN	NaN	NaN	NaN	NaN	NaN	NaN	NaN
HNRNPA1	Heterogeneous nuclear ribonucleoprotein A1;Heterogeneous nuclear ribonucleoprotein A1, N-terminally processed	P09651	S	368	NaN	NaN	NaN	NaN	NaN	NaN	0.57561	0.56349	0.77382	NaN	NaN	NaN	0.080734	0.078181	1.0447
HNRNPA1	Heterogeneous nuclear ribonucleoprotein A1;Heterogeneous nuclear ribonucleoprotein A1, N-terminally processed	P09651	S	4	2.6135	4.2462	2.4682	NaN	NaN	NaN	1.4683	2.2686	1.2263	NaN	NaN	NaN	NaN	NaN	NaN
HNRNPA1	Heterogeneous nuclear ribonucleoprotein A1;Heterogeneous nuclear ribonucleoprotein A1, N-terminally processed	P09651	S	6	4.80745	5.60405	1.27339	2.3908	2.69195	1.42742	2.0212	3.2229	1.53765	1.7871	1.578	0.940765	2.45945	3.24905	1.2355
HNRNPA1	Heterogeneous nuclear ribonucleoprotein A1;Heterogeneous nuclear ribonucleoprotein A1, N-terminally processed	P09651	S	2	NaN	NaN	NaN	NaN	NaN	NaN	NaN	NaN	NaN	NaN	NaN	NaN	NaN	NaN	NaN
SNRPA1	U2 small nuclear ribonucleoprotein A'	P09661	S	197	NaN	NaN	NaN	NaN	NaN	NaN	3.4954	2.4113	0.79434	NaN	NaN	NaN	NaN	NaN	NaN
SNRPA1	U2 small nuclear ribonucleoprotein A'	P09661	S	236	NaN	NaN	NaN	NaN	NaN	NaN	NaN	NaN	NaN	NaN	NaN	NaN	NaN	NaN	NaN
POLA1	DNA polymerase alpha catalytic subunit	P09884	S	186	NaN	NaN	NaN	NaN	NaN	NaN	NaN	NaN	NaN	0.32099	NaN	NaN	NaN	NaN	NaN
TFPT	TCF3 fusion partner	P0C1Z6	S	145	NaN	NaN	NaN	NaN	NaN	NaN	NaN	NaN	NaN	NaN	NaN	NaN	NaN	NaN	NaN
TFPT	TCF3 fusion partner	P0C1Z6	S	249	NaN	NaN	NaN	NaN	NaN	NaN	NaN	NaN	NaN	NaN	NaN	NaN	NaN	NaN	NaN
TFPT	TCF3 fusion partner	P0C1Z6	S	252	NaN	NaN	NaN	NaN	NaN	NaN	NaN	NaN	NaN	NaN	NaN	NaN	NaN	NaN	NaN
TFPT	TCF3 fusion partner	P0C1Z6	S	180	0.78153	0.70266	0.85478	1.5169	1.7307	0.96489	0.48704	0.53116	0.984125	0.14345	0.13003	1.1417	0.174245	0.189855	0.955785
FAM163B	Protein FAM163B	P0C2L3	S	125	NaN	NaN	NaN	NaN	NaN	NaN	NaN	NaN	NaN	2.33905	1.03582	0.36988	2.146	2.5686	0.92529
FAM163B	Protein FAM163B	P0C2L3	S	127	NaN	NaN	NaN	NaN	NaN	NaN	NaN	NaN	NaN	2.9776	1.266	0.34358	2.146	2.6012	0.92529
ATXN1L	Ataxin-1-like	P0C7T5	S	206	NaN	NaN	NaN	NaN	NaN	NaN	NaN	NaN	NaN	1.0526	2.964	2.2754	NaN	NaN	NaN
ELFN1	Protein ELFN1	P0C7U0	S	629	NaN	NaN	NaN	NaN	NaN	NaN	NaN	NaN	NaN	NaN	NaN	NaN	NaN	NaN	NaN
GCOM2;POLR2M	Putative GRINL1B complex locus protein 2;DNA-directed RNA polymerase II subunit GRINL1A	Q9BZD3	S	364;364	NaN	NaN	NaN	NaN	NaN	NaN	NaN	NaN	NaN	NaN	NaN	NaN	NaN	NaN	NaN
GCOM2;POLR2M	Putative GRINL1B complex locus protein 2;DNA-directed RNA polymerase II subunit GRINL1A	Q9BZD3	S	365;365	NaN	NaN	NaN	NaN	NaN	NaN	NaN	NaN	NaN	NaN	NaN	NaN	NaN	NaN	NaN
ZNF853	Zinc finger protein 853	P0CG23	S	62	NaN	NaN	NaN	1.0037	1.2394	1.1552	NaN	NaN	NaN	NaN	NaN	NaN	NaN	NaN	NaN
SP9	Transcription factor Sp9	P0CG40	S	424	NaN	NaN	NaN	NaN	NaN	NaN	NaN	NaN	NaN	NaN	NaN	NaN	NaN	NaN	NaN
SP9	Transcription factor Sp9	P0CG40	S	426	NaN	NaN	NaN	NaN	NaN	NaN	NaN	NaN	NaN	NaN	NaN	NaN	NaN	NaN	NaN
SP9	Transcription factor Sp9	P0CG40	S	431	NaN	NaN	NaN	NaN	NaN	NaN	NaN	NaN	NaN	NaN	NaN	NaN	NaN	NaN	NaN
SP9	Transcription factor Sp9	P0CG40	S	438	NaN	NaN	NaN	NaN	NaN	NaN	NaN	NaN	NaN	NaN	NaN	NaN	NaN	NaN	NaN
SP9	Transcription factor Sp9	P0CG40	S	440	NaN	NaN	NaN	NaN	NaN	NaN	NaN	NaN	NaN	NaN	NaN	NaN	NaN	NaN	NaN
UBA52;RPS27A;UBB;UBC	Ubiquitin-60S ribosomal protein L40;Ubiquitin;60S ribosomal protein L40;Ubiquitin-40S ribosomal protein S27a;Ubiquitin;40S ribosomal protein S27a;Polyubiquitin-B;Ubiquitin;Polyubiquitin-C;Ubiquitin	P62987	S	65;65;65;65	NaN	NaN	NaN	2.37459	2.51794	5.22485	0.707405	0.73117	1.15874	1.10432	1.91795	1.8495	0.93113	1.8396	1.65875
UBA52;RPS27A;UBB;UBC	Ubiquitin-60S ribosomal protein L40;Ubiquitin;60S ribosomal protein L40;Ubiquitin-40S ribosomal protein S27a;Ubiquitin;40S ribosomal protein S27a;Polyubiquitin-B;Ubiquitin;Polyubiquitin-C;Ubiquitin	P62987	S	57;57;57;57	NaN	NaN	NaN	NaN	NaN	NaN	NaN	NaN	NaN	NaN	NaN	NaN	0.472845	0.90421	1.8828
SMIM13	Small integral membrane protein 13	P0DJ93	S	50	1.20795	2.24655	1.629	NaN	NaN	NaN	NaN	NaN	NaN	NaN	NaN	NaN	NaN	NaN	NaN
SMIM13	Small integral membrane protein 13	P0DJ93	S	58	1.0745	1.8968	1.458	NaN	NaN	NaN	NaN	NaN	NaN	0.18726	NaN	NaN	NaN	NaN	NaN
SMIM13	Small integral membrane protein 13	P0DJ93	S	60	0.8949	1.0392	1.239	NaN	NaN	NaN	NaN	NaN	NaN	NaN	NaN	NaN	NaN	NaN	NaN
HSPA1B;HSPA1A	Heat shock 70 kDa protein 1B;Heat shock 70 kDa protein 1A	P0DMV9	S	631;631	NaN	NaN	NaN	NaN	NaN	NaN	NaN	NaN	NaN	NaN	NaN	NaN	NaN	NaN	NaN
HSPA1B;HSPA1A	Heat shock 70 kDa protein 1B;Heat shock 70 kDa protein 1A	P0DMV9	S	633;633	NaN	NaN	NaN	NaN	NaN	NaN	NaN	NaN	NaN	NaN	NaN	NaN	NaN	NaN	NaN
GLI4	Zinc finger protein GLI4	P10075	S	86	0.56153	1.1835	2.0982	NaN	NaN	NaN	NaN	NaN	NaN	NaN	NaN	NaN	NaN	NaN	NaN
MYBL2	Myb-related protein B	P10244	S	241	0.857775	1.47305	1.92074	NaN	NaN	NaN	0.75222	1.10856	2.09965	NaN	NaN	NaN	NaN	NaN	NaN
MYBL2	Myb-related protein B	P10244	S	282	1.1195	2.3564	2.3439	NaN	NaN	NaN	1.0574	0.82713	0.79271	NaN	NaN	NaN	NaN	NaN	NaN
ARAF	Serine/threonine-protein kinase A-Raf	P10398	S	257	1.14015	0.512095	0.36693	1.44456	1.1225	0.42279	1.7359	0.49437	0.284525	0.17867	0.17697	1.04131	0.252485	0.140285	0.53602
ARAF	Serine/threonine-protein kinase A-Raf	P10398	S	259	NaN	NaN	NaN	NaN	NaN	NaN	NaN	NaN	NaN	NaN	NaN	NaN	NaN	NaN	NaN
ARAF	Serine/threonine-protein kinase A-Raf	P10398	S	212	NaN	NaN	NaN	NaN	NaN	NaN	NaN	NaN	NaN	NaN	NaN	NaN	NaN	NaN	NaN
ARAF	Serine/threonine-protein kinase A-Raf	P10398	S	214	NaN	NaN	NaN	NaN	NaN	NaN	NaN	NaN	NaN	NaN	NaN	NaN	NaN	NaN	NaN
ARAF	Serine/threonine-protein kinase A-Raf	P10398	S	222	NaN	NaN	NaN	NaN	NaN	NaN	NaN	NaN	NaN	NaN	NaN	NaN	NaN	NaN	NaN
ARAF	Serine/threonine-protein kinase A-Raf	P10398	S	229	NaN	NaN	NaN	NaN	NaN	NaN	NaN	NaN	NaN	NaN	NaN	NaN	NaN	NaN	NaN
HIST1H1E;HIST1H1D;HIST1H1C	Histone H1.4;Histone H1.3;Histone H1.2	P10412	S	36;37;36	NaN	NaN	NaN	NaN	NaN	NaN	1.8089	NaN	NaN	NaN	NaN	NaN	0.33813	0.88608	2.4465
SPP1	Osteopontin	P10451	S	219	NaN	NaN	NaN	0.134742	NaN	NaN	NaN	NaN	NaN	NaN	NaN	NaN	NaN	NaN	NaN
SPP1	Osteopontin	P10451	S	224	NaN	NaN	NaN	NaN	NaN	NaN	NaN	NaN	NaN	NaN	NaN	NaN	NaN	NaN	NaN
SPP1	Osteopontin	P10451	S	234	NaN	NaN	NaN	NaN	NaN	NaN	NaN	NaN	NaN	0.14667	0.53411	3.9523	0.23012	0.36779	1.7004
SPP1	Osteopontin	P10451	S	254	0.34934	NaN	NaN	0.16328	0.24922	1.7083	0.067611	NaN	NaN	0.178255	0.469545	3.0108	0.196385	0.21996	1.17385
SPP1	Osteopontin	P10451	S	263	NaN	NaN	NaN	NaN	NaN	NaN	NaN	NaN	NaN	NaN	NaN	NaN	0.692375	0.369975	0.53231
SPP1	Osteopontin	P10451	S	275	NaN	NaN	NaN	NaN	NaN	NaN	NaN	NaN	NaN	NaN	NaN	NaN	NaN	NaN	NaN
SPP1	Osteopontin	P10451	S	280	NaN	NaN	NaN	NaN	NaN	NaN	NaN	NaN	NaN	NaN	NaN	NaN	NaN	NaN	NaN
SPP1	Osteopontin	P10451	S	303	NaN	NaN	NaN	NaN	NaN	NaN	NaN	NaN	NaN	NaN	NaN	NaN	NaN	NaN	NaN
SPP1	Osteopontin	P10451	S	308	NaN	NaN	NaN	0.050731	0.12832	2.7083	NaN	NaN	NaN	NaN	NaN	NaN	NaN	NaN	NaN
SPP1	Osteopontin	P10451	S	310	NaN	NaN	NaN	0.060959	0.112388	1.7267	0.25114	0.703535	2.78235	0.126095	0.315345	2.24375	0.12274	0.20197	1.73765
SPP1	Osteopontin	P10451	S	311	NaN	NaN	NaN	NaN	NaN	NaN	NaN	NaN	NaN	NaN	NaN	NaN	0.082878	0.2448	3.1111
SPP1	Osteopontin	P10451	S	169	NaN	NaN	NaN	NaN	NaN	NaN	0.43727	0.1081	0.2584	0.38375	0.22304	0.58476	0.38694	0.17522	0.48595
SPP1	Osteopontin	P10451	S	62	NaN	NaN	NaN	NaN	NaN	NaN	NaN	NaN	NaN	NaN	NaN	NaN	0.37736	NaN	NaN
SPP1	Osteopontin	P10451	S	63	NaN	NaN	NaN	NaN	NaN	NaN	NaN	NaN	NaN	NaN	NaN	NaN	0.264855	0.23151	0.85954
NR2F1	COUP transcription factor 1	P10589	S	46	NaN	NaN	NaN	NaN	NaN	NaN	NaN	NaN	NaN	NaN	NaN	NaN	NaN	NaN	NaN
MAPT	Microtubule-associated protein tau	P10636	S	238	1.4202	2.9448	2.1689	NaN	NaN	NaN	NaN	NaN	NaN	NaN	NaN	NaN	NaN	NaN	NaN
MAPT	Microtubule-associated protein tau	P10636	S	227	NaN	NaN	NaN	NaN	NaN	NaN	NaN	NaN	NaN	NaN	NaN	NaN	NaN	NaN	NaN
MAPT	Microtubule-associated protein tau	P10636	S	232	0.1532	0.23805	1.5204	NaN	NaN	NaN	NaN	NaN	NaN	NaN	NaN	NaN	NaN	NaN	NaN
MAPT	Microtubule-associated protein tau	P10636	S	729	NaN	NaN	NaN	NaN	NaN	NaN	NaN	NaN	NaN	NaN	NaN	NaN	NaN	NaN	NaN
MAPT	Microtubule-associated protein tau	P10636	S	730	NaN	NaN	NaN	NaN	NaN	NaN	NaN	NaN	NaN	NaN	NaN	NaN	NaN	NaN	NaN
MAPT	Microtubule-associated protein tau	P10636	S	733	NaN	NaN	NaN	0.44491	0.17906	0.49776	NaN	NaN	NaN	NaN	NaN	NaN	NaN	NaN	NaN
MAPT	Microtubule-associated protein tau	P10636	S	437	1.56965	1.8747	1.13855	NaN	NaN	NaN	0.90837	0.50549	0.64186	0.32207	0.085762	0.24827	NaN	NaN	NaN
MAPT	Microtubule-associated protein tau	P10636	S	438	1.56965	1.8747	1.13855	NaN	NaN	NaN	0.90837	0.50549	0.64186	0.32207	0.085762	0.24827	NaN	NaN	NaN
MAPT	Microtubule-associated protein tau	P10636	S	515	1.02827	1.34024	1.17814	NaN	NaN	NaN	NaN	NaN	NaN	NaN	NaN	NaN	1.20655	0.23497	0.19928
MAPT	Microtubule-associated protein tau	P10636	S	516	0.88199	1.06132	1.22763	0.286315	0.23605	0.92461	1.6928	1.061	0.57612	0.17756	0.23249	1.1882	1.0373	0.091493	0.092903
MAPT	Microtubule-associated protein tau	P10636	S	519	1.3823	1.0389	0.72298	NaN	NaN	NaN	1.70145	1.2915	0.72409	0.40169	0.16518	0.4895	0.63433	0.14539	0.20574
MAPT	Microtubule-associated protein tau	P10636	S	713	NaN	NaN	NaN	NaN	NaN	NaN	NaN	NaN	NaN	NaN	NaN	NaN	NaN	NaN	NaN
MAPT	Microtubule-associated protein tau	P10636	S	717	1.4601	1.3364	0.87365	NaN	NaN	NaN	1.8371	2.21085	1.15475	NaN	NaN	NaN	NaN	NaN	NaN
MAPT	Microtubule-associated protein tau	P10636	S	721	0.88433	2.0922	2.5555	0.202955	0.24746	1.0149	1.94645	1.2664	0.65995	NaN	NaN	NaN	0.21596	0.20757	0.96946
MAPT	Microtubule-associated protein tau	P10636	S	527	NaN	NaN	NaN	NaN	NaN	NaN	NaN	NaN	NaN	NaN	NaN	NaN	NaN	NaN	NaN
MAPT	Microtubule-associated protein tau	P10636	S	552	NaN	NaN	NaN	NaN	NaN	NaN	NaN	NaN	NaN	NaN	NaN	NaN	NaN	NaN	NaN
MAPT	Microtubule-associated protein tau	P10636	S	554	NaN	NaN	NaN	NaN	NaN	NaN	NaN	NaN	NaN	NaN	NaN	NaN	NaN	NaN	NaN
PRKAR1A	cAMP-dependent protein kinase type I-alpha regulatory subunit;cAMP-dependent protein kinase type I-alpha regulatory subunit, N-terminally processed	P10644	S	77	NaN	NaN	NaN	NaN	NaN	NaN	1.0968	0.68117	0.50084	NaN	NaN	NaN	NaN	NaN	NaN
PRKAR1A	cAMP-dependent protein kinase type I-alpha regulatory subunit;cAMP-dependent protein kinase type I-alpha regulatory subunit, N-terminally processed	P10644	S	83	0.83479	1.4967	1.8105	0.80094	1.8661	2.93935	0.989685	0.956335	0.92626	1.26635	1.50695	1.24715	1.1289	1.146	1.03894
CHGA	Chromogranin-A;Vasostatin-1;Vasostatin-2;EA-92;ES-43;Pancreastatin;SS-18;WA-8;WE-14;LF-19;Catestatin;AL-11;GV-19;GR-44;ER-37;GE-25;Serpinin-RRG;Serpinin;p-Glu serpinin precursor	P10645	S	322	NaN	NaN	NaN	NaN	NaN	NaN	NaN	NaN	NaN	NaN	NaN	NaN	NaN	NaN	NaN
CHGA	Chromogranin-A;Vasostatin-1;Vasostatin-2;EA-92;ES-43;Pancreastatin;SS-18;WA-8;WE-14;LF-19;Catestatin;AL-11;GV-19;GR-44;ER-37;GE-25;Serpinin-RRG;Serpinin;p-Glu serpinin precursor	P10645	S	333	NaN	NaN	NaN	NaN	NaN	NaN	NaN	NaN	NaN	NaN	NaN	NaN	NaN	NaN	NaN
HSPD1	60 kDa heat shock protein, mitochondrial	P10809	S	67	NaN	NaN	NaN	NaN	NaN	NaN	NaN	NaN	NaN	2.5806	3.8574	1.2266	NaN	NaN	NaN
HSPD1	60 kDa heat shock protein, mitochondrial	P10809	S	70	1.13525	1.2391	1.03469	1.10539	1.29945	1.37761	1.96825	3.4137	1.9267	1.56875	1.54595	1.00323	1.57445	1.6226	1.02955
HSPD1	60 kDa heat shock protein, mitochondrial	P10809	S	410	NaN	NaN	NaN	0.18805	NaN	NaN	0.66793	0.26187	0.39307	NaN	NaN	NaN	NaN	NaN	NaN
MAP2	Microtubule-associated protein 2	P11137	S	1782	0.027111	0.0456395	1.57245	0.818395	0.76948	0.967215	0.089528	0.056928	1.00164	0.433715	0.38593	0.94879	0.74412	0.705965	0.92566
MAP2	Microtubule-associated protein 2	P11137	S	1786	NaN	NaN	NaN	NaN	NaN	NaN	NaN	NaN	NaN	NaN	NaN	NaN	NaN	NaN	NaN
MAP2	Microtubule-associated protein 2	P11137	S	1787	NaN	NaN	NaN	NaN	NaN	NaN	NaN	NaN	NaN	NaN	NaN	NaN	NaN	NaN	NaN
MAP2	Microtubule-associated protein 2	P11137	S	1790	NaN	NaN	NaN	NaN	NaN	NaN	NaN	NaN	NaN	NaN	NaN	NaN	NaN	NaN	NaN
MAP2	Microtubule-associated protein 2	P11137	S	1347	NaN	NaN	NaN	NaN	NaN	NaN	NaN	NaN	NaN	NaN	NaN	NaN	0.49157	NaN	NaN
MAP2	Microtubule-associated protein 2	P11137	S	1353	NaN	NaN	NaN	NaN	NaN	NaN	NaN	NaN	NaN	NaN	NaN	NaN	NaN	NaN	NaN
MAP2	Microtubule-associated protein 2	P11137	S	1133	NaN	NaN	NaN	NaN	NaN	NaN	NaN	NaN	NaN	NaN	NaN	NaN	NaN	NaN	NaN
MAP2	Microtubule-associated protein 2	P11137	S	1134	NaN	NaN	NaN	NaN	NaN	NaN	NaN	NaN	NaN	NaN	NaN	NaN	NaN	NaN	NaN
MAP2	Microtubule-associated protein 2	P11137	S	653	0.52854	NaN	NaN	NaN	NaN	NaN	NaN	NaN	NaN	0.17535	0.20521	0.96359	0.217665	0.1512	0.74135
MAP2	Microtubule-associated protein 2	P11137	S	654	NaN	NaN	NaN	NaN	NaN	NaN	NaN	NaN	NaN	0.26663	NaN	NaN	NaN	NaN	NaN
MAP2	Microtubule-associated protein 2	P11137	S	1155	NaN	NaN	NaN	NaN	NaN	NaN	NaN	NaN	NaN	NaN	NaN	NaN	0.44564	0.32918	0.76195
MAP2	Microtubule-associated protein 2	P11137	S	1158	NaN	NaN	NaN	NaN	NaN	NaN	NaN	NaN	NaN	NaN	NaN	NaN	NaN	NaN	NaN
MAP2	Microtubule-associated protein 2	P11137	S	1159	NaN	NaN	NaN	NaN	NaN	NaN	NaN	NaN	NaN	NaN	NaN	NaN	NaN	NaN	NaN
MAP2	Microtubule-associated protein 2	P11137	S	736	NaN	NaN	NaN	NaN	NaN	NaN	NaN	NaN	NaN	NaN	NaN	NaN	NaN	NaN	NaN
MAP2	Microtubule-associated protein 2	P11137	S	738	NaN	NaN	NaN	NaN	NaN	NaN	NaN	NaN	NaN	NaN	NaN	NaN	0.34739	0.27202	0.7826
MAP2	Microtubule-associated protein 2	P11137	S	1555	0.182059	0.21958	1.0997	0.65717	1.437	2.7685	NaN	NaN	NaN	0.477615	0.580865	1.12691	0.31706	0.659465	1.86915
MAP2	Microtubule-associated protein 2	P11137	S	1562	NaN	NaN	NaN	NaN	NaN	NaN	NaN	NaN	NaN	NaN	NaN	NaN	NaN	NaN	NaN
MAP2	Microtubule-associated protein 2	P11137	S	821	0.19352	NaN	NaN	NaN	NaN	NaN	0.50527	0.42137	0.80898	NaN	NaN	NaN	0.9065	0.254805	0.288115
MAP2	Microtubule-associated protein 2	P11137	S	1798	NaN	NaN	NaN	NaN	NaN	NaN	NaN	NaN	NaN	NaN	NaN	NaN	NaN	NaN	NaN
MAP2	Microtubule-associated protein 2	P11137	S	1799	NaN	NaN	NaN	NaN	NaN	NaN	NaN	NaN	NaN	NaN	NaN	NaN	NaN	NaN	NaN
MAP2	Microtubule-associated protein 2	P11137	S	1800	NaN	NaN	NaN	NaN	NaN	NaN	NaN	NaN	NaN	NaN	NaN	NaN	NaN	NaN	NaN
MAP2	Microtubule-associated protein 2	P11137	S	1802	NaN	NaN	NaN	NaN	NaN	NaN	NaN	NaN	NaN	NaN	NaN	NaN	NaN	NaN	NaN
MAP2	Microtubule-associated protein 2	P11137	S	833	0.115974	0.044358	0.558165	0.11681	0.024253	0.18338	0.028125	0.11821	4.1156	0.050646	0.12439	3.0163	0.0416645	0.0775795	1.98075
MAP2	Microtubule-associated protein 2	P11137	S	1621	NaN	NaN	NaN	NaN	NaN	NaN	NaN	NaN	NaN	NaN	NaN	NaN	NaN	NaN	NaN
MAP2	Microtubule-associated protein 2	P11137	S	1653	NaN	NaN	NaN	NaN	NaN	NaN	NaN	NaN	NaN	NaN	NaN	NaN	NaN	NaN	NaN
SLC2A1	Solute carrier family 2, facilitated glucose transporter member 1	P11166	S	490	NaN	NaN	NaN	NaN	NaN	NaN	NaN	NaN	NaN	NaN	NaN	NaN	NaN	NaN	NaN
SLC2A3	Solute carrier family 2, facilitated glucose transporter member 3	P11169	S	485	NaN	NaN	NaN	NaN	NaN	NaN	0.48418	0.38631	0.85237	NaN	NaN	NaN	0.71783	0.38249	0.53644
EPB41	Protein 4.1	P11171	S	188	1.00514	1.4934	1.38195	0.27221	0.31131	0.98521	0.691355	0.62244	1.0623	0.33945	NaN	NaN	0.528005	0.459585	0.876375
EPB41	Protein 4.1	P11171	S	191	NaN	NaN	NaN	NaN	NaN	NaN	NaN	NaN	NaN	NaN	NaN	NaN	NaN	NaN	NaN
EPB41	Protein 4.1	P11171	S	84	0.95548	4.5594	5.6852	NaN	NaN	NaN	NaN	NaN	NaN	NaN	NaN	NaN	NaN	NaN	NaN
EPB41	Protein 4.1	P11171	S	709	NaN	NaN	NaN	NaN	NaN	NaN	NaN	NaN	NaN	NaN	NaN	NaN	NaN	NaN	NaN
EPB41	Protein 4.1	P11171	S	712	NaN	NaN	NaN	NaN	NaN	NaN	NaN	NaN	NaN	NaN	NaN	NaN	NaN	NaN	NaN
EPB41	Protein 4.1	P11171	S	542	0.4106	0.36748	0.86481	NaN	NaN	NaN	NaN	NaN	NaN	NaN	NaN	NaN	NaN	NaN	NaN
EPB41	Protein 4.1	P11171	S	551	NaN	NaN	NaN	NaN	NaN	NaN	NaN	NaN	NaN	2.70195	0.99152	0.43772	1.5499	1.6336	0.81744
EPB41	Protein 4.1	P11171	S	555	NaN	NaN	NaN	NaN	NaN	NaN	0.53414	0.37499	0.65494	1.82485	0.868535	0.570955	2.03645	1.6502	0.8222
EPB41	Protein 4.1	P11171	S	560	NaN	NaN	NaN	NaN	NaN	NaN	NaN	NaN	NaN	NaN	NaN	NaN	NaN	NaN	NaN
EPB41	Protein 4.1	P11171	S	104	0.38069	1.4145	4.5178	NaN	NaN	NaN	NaN	NaN	NaN	NaN	NaN	NaN	NaN	NaN	NaN
EPB41	Protein 4.1	P11171	S	144	NaN	NaN	NaN	NaN	NaN	NaN	NaN	NaN	NaN	NaN	NaN	NaN	NaN	NaN	NaN
EPB41	Protein 4.1	P11171	S	149	NaN	NaN	NaN	NaN	NaN	NaN	NaN	NaN	NaN	NaN	NaN	NaN	NaN	NaN	NaN
EPB41	Protein 4.1	P11171	S	151	NaN	NaN	NaN	NaN	NaN	NaN	NaN	NaN	NaN	NaN	NaN	NaN	NaN	NaN	NaN
EPB41	Protein 4.1	P11171	S	152	NaN	NaN	NaN	NaN	NaN	NaN	NaN	NaN	NaN	NaN	NaN	NaN	NaN	NaN	NaN
EPB41	Protein 4.1	P11171	S	776	NaN	NaN	NaN	NaN	NaN	NaN	NaN	NaN	NaN	NaN	NaN	NaN	2.1134	2.2977	1.0333
UMPS	Uridine 5'-monophosphate synthase;Orotate phosphoribosyltransferase;Orotidine 5'-phosphate decarboxylase	P11172	S	214	NaN	NaN	NaN	NaN	NaN	NaN	NaN	NaN	NaN	NaN	NaN	NaN	1.1599	0.9471	1.0104
BCR	Breakpoint cluster region protein	P11274	S	122	0.62895	0.48452	0.88	0.795535	NaN	NaN	0.72904	0.810675	0.84535	0.38068	0.979	2.427	0.24535	0.278185	0.9621
BCR	Breakpoint cluster region protein	P11274	S	459	0.63511	0.2989	0.47451	0.80498	NaN	NaN	0.457445	0.71492	1.3187	0.948115	1.0489	1.09313	0.59071	0.54738	0.95708
BCR	Breakpoint cluster region protein	P11274	S	461	NaN	NaN	NaN	NaN	NaN	NaN	NaN	NaN	NaN	NaN	NaN	NaN	NaN	NaN	NaN
BCR	Breakpoint cluster region protein	P11274	S	462	NaN	NaN	NaN	NaN	NaN	NaN	NaN	NaN	NaN	NaN	NaN	NaN	NaN	NaN	NaN
BCR	Breakpoint cluster region protein	P11274	S	463	NaN	NaN	NaN	NaN	NaN	NaN	NaN	NaN	NaN	NaN	NaN	NaN	NaN	NaN	NaN
BCR	Breakpoint cluster region protein	P11274	S	215	0.409735	0.264085	0.704535	NaN	NaN	NaN	0.272745	0.209275	0.73354	0.134965	0.45249	2.951	0.098441	0.14972	1.8956
FGFR1	Fibroblast growth factor receptor 1	P11362	S	450	NaN	NaN	NaN	NaN	NaN	NaN	NaN	NaN	NaN	NaN	NaN	NaN	NaN	NaN	NaN
FGFR1	Fibroblast growth factor receptor 1	P11362	S	451	NaN	NaN	NaN	NaN	NaN	NaN	NaN	NaN	NaN	NaN	NaN	NaN	NaN	NaN	NaN
FGFR1	Fibroblast growth factor receptor 1	P11362	S	452	NaN	NaN	NaN	NaN	NaN	NaN	NaN	NaN	NaN	NaN	NaN	NaN	NaN	NaN	NaN
TOP1	DNA topoisomerase 1	P11387	S	10	NaN	NaN	NaN	NaN	NaN	NaN	2.4323	2.3573	0.94015	NaN	NaN	NaN	NaN	NaN	NaN
TOP2A	DNA topoisomerase 2-alpha	P11388	S	1391	NaN	NaN	NaN	NaN	NaN	NaN	3.2698	4.5882	1.5611	NaN	NaN	NaN	NaN	NaN	NaN
TOP2A	DNA topoisomerase 2-alpha	P11388	S	1393	NaN	NaN	NaN	NaN	NaN	NaN	2.121	3.1245	1.7375	NaN	NaN	NaN	1.7308	2.1625	1.2224
TOP2A	DNA topoisomerase 2-alpha	P11388	S	1247	NaN	NaN	NaN	3.457	1.3434	0.443175	3.81135	3.85595	1.1203	1.6703	1.8729	1.36402	2.01575	2.426	1.02281
TOP2A	DNA topoisomerase 2-alpha	P11388	S	1374	NaN	NaN	NaN	NaN	NaN	NaN	NaN	NaN	NaN	NaN	NaN	NaN	NaN	NaN	NaN
TOP2A	DNA topoisomerase 2-alpha	P11388	S	1377	0.406075	0.299725	0.604895	1.0026	0.537555	1.40906	1.27395	0.958955	0.86976	0.695825	0.741725	1.22514	0.899895	0.886925	0.958295
TOP2A	DNA topoisomerase 2-alpha	P11388	S	1351	NaN	NaN	NaN	NaN	NaN	NaN	NaN	NaN	NaN	NaN	NaN	NaN	NaN	NaN	NaN
TOP2A	DNA topoisomerase 2-alpha	P11388	S	1354	NaN	NaN	NaN	NaN	NaN	NaN	NaN	NaN	NaN	NaN	NaN	NaN	NaN	NaN	NaN
TOP2A	DNA topoisomerase 2-alpha	P11388	S	1213	NaN	NaN	NaN	NaN	NaN	NaN	1.1872	1.09661	1.02059	NaN	NaN	NaN	NaN	NaN	NaN
TOP2A	DNA topoisomerase 2-alpha	P11388	S	1106	0.82721	0.372875	0.373005	1.6265	1.3406	1.875	0.61212	1.0752	2.4752	NaN	NaN	NaN	NaN	NaN	NaN
TOP2A	DNA topoisomerase 2-alpha	P11388	S	1525	NaN	NaN	NaN	NaN	NaN	NaN	NaN	NaN	NaN	NaN	NaN	NaN	NaN	NaN	NaN
IGF2R	Cation-independent mannose-6-phosphate receptor	P11717	S	2400	NaN	NaN	NaN	NaN	NaN	NaN	NaN	NaN	NaN	NaN	NaN	NaN	NaN	NaN	NaN
IGF2R	Cation-independent mannose-6-phosphate receptor	P11717	S	2401	NaN	NaN	NaN	NaN	NaN	NaN	NaN	NaN	NaN	NaN	NaN	NaN	NaN	NaN	NaN
IGF2R	Cation-independent mannose-6-phosphate receptor	P11717	S	2409	0.5672	0.42302	0.649125	0.579275	0.75709	1.3381	0.751335	0.61284	0.910435	0.76757	0.731015	0.970035	0.54966	0.667355	1.1928
IGF2R	Cation-independent mannose-6-phosphate receptor	P11717	S	2479	NaN	NaN	NaN	NaN	NaN	NaN	NaN	NaN	NaN	NaN	NaN	NaN	NaN	NaN	NaN
IGF2R	Cation-independent mannose-6-phosphate receptor	P11717	S	2484	NaN	NaN	NaN	NaN	NaN	NaN	NaN	NaN	NaN	NaN	NaN	NaN	NaN	NaN	NaN
NEFH	Neurofilament heavy polypeptide	P12036	S	540	NaN	NaN	NaN	NaN	NaN	NaN	NaN	NaN	NaN	NaN	NaN	NaN	NaN	NaN	NaN
NEFH	Neurofilament heavy polypeptide	P12036	S	546	NaN	NaN	NaN	NaN	NaN	NaN	NaN	NaN	NaN	NaN	NaN	NaN	NaN	NaN	NaN
IMPDH2	Inosine-5'-monophosphate dehydrogenase 2	P12268	S	159	NaN	NaN	NaN	NaN	NaN	NaN	1.66415	0.94251	0.91911	NaN	NaN	NaN	NaN	NaN	NaN
IMPDH2	Inosine-5'-monophosphate dehydrogenase 2	P12268	S	160	NaN	NaN	NaN	NaN	NaN	NaN	1.6013	0.97967	0.97111	NaN	NaN	NaN	0.2968	0.3655	1.3015
IMPDH2	Inosine-5'-monophosphate dehydrogenase 2	P12268	S	496	NaN	NaN	NaN	NaN	NaN	NaN	NaN	NaN	NaN	NaN	NaN	NaN	NaN	NaN	NaN
IMPDH2	Inosine-5'-monophosphate dehydrogenase 2	P12268	S	508	NaN	NaN	NaN	NaN	NaN	NaN	NaN	NaN	NaN	NaN	NaN	NaN	NaN	NaN	NaN
TPR	Nucleoprotein TPR	P12270	S	2037	1.0951	2.2951	1.7309	NaN	NaN	NaN	NaN	NaN	NaN	NaN	NaN	NaN	NaN	NaN	NaN
TPR	Nucleoprotein TPR	P12270	S	1185	NaN	NaN	NaN	1.4728	0.4357	0.36492	2.29415	1.4918	0.654795	NaN	NaN	NaN	NaN	NaN	NaN
TPR	Nucleoprotein TPR	P12270	S	379	1.1609	1.56975	1.4729	NaN	NaN	NaN	1.5847	1.5178	1.0766	2.1295	2.20375	0.80132	2.1933	1.5859	0.82559
TPR	Nucleoprotein TPR	P12270	S	1676	NaN	NaN	NaN	NaN	NaN	NaN	NaN	NaN	NaN	NaN	NaN	NaN	NaN	NaN	NaN
TPR	Nucleoprotein TPR	P12270	S	522	NaN	NaN	NaN	NaN	NaN	NaN	NaN	NaN	NaN	NaN	NaN	NaN	0.54689	0.26645	0.58504
TPR	Nucleoprotein TPR	P12270	S	523	2.02105	3.9194	1.65437	0.394255	0.583115	1.7111	0.84712	1.5372	1.896	0.68147	0.50333	0.80161	0.71015	0.65013	0.89473
TPR	Nucleoprotein TPR	P12270	S	527	NaN	NaN	NaN	NaN	NaN	NaN	NaN	NaN	NaN	NaN	NaN	NaN	NaN	NaN	NaN
TPR	Nucleoprotein TPR	P12270	S	528	NaN	NaN	NaN	NaN	NaN	NaN	NaN	NaN	NaN	NaN	NaN	NaN	NaN	NaN	NaN
TPR	Nucleoprotein TPR	P12270	S	529	NaN	NaN	NaN	NaN	NaN	NaN	NaN	NaN	NaN	NaN	NaN	NaN	NaN	NaN	NaN
TPR	Nucleoprotein TPR	P12270	S	530	NaN	NaN	NaN	NaN	NaN	NaN	NaN	NaN	NaN	NaN	NaN	NaN	NaN	NaN	NaN
TPR	Nucleoprotein TPR	P12270	S	631	NaN	NaN	NaN	NaN	NaN	NaN	NaN	NaN	NaN	NaN	NaN	NaN	0.94518	0.95102	1.4155
TPR	Nucleoprotein TPR	P12270	S	632	NaN	NaN	NaN	NaN	NaN	NaN	0.38551	0.35072	1.2136	1.0715	1.1795	1.3888	NaN	NaN	NaN
TPR	Nucleoprotein TPR	P12270	S	637	NaN	NaN	NaN	NaN	NaN	NaN	NaN	NaN	NaN	NaN	NaN	NaN	NaN	NaN	NaN
TPR	Nucleoprotein TPR	P12270	S	640	NaN	NaN	NaN	NaN	NaN	NaN	NaN	NaN	NaN	NaN	NaN	NaN	NaN	NaN	NaN
TPR	Nucleoprotein TPR	P12270	S	646	NaN	NaN	NaN	NaN	NaN	NaN	NaN	NaN	NaN	NaN	NaN	NaN	NaN	NaN	NaN
TPR	Nucleoprotein TPR	P12270	S	648	NaN	NaN	NaN	NaN	NaN	NaN	NaN	NaN	NaN	NaN	NaN	NaN	NaN	NaN	NaN
TPR	Nucleoprotein TPR	P12270	S	1847	2.1171	2.10465	0.92093	0.941995	0.692235	0.82364	0.71339	0.73756	0.86053	0.54659	0.55385	1.0066	0.600735	0.822945	1.03036
TPR	Nucleoprotein TPR	P12270	S	2155	2.07695	0.44753	0.221645	1.25145	1.2077	0.92869	1.6876	0.392075	0.25241	1.25825	1.3227	1.01345	1.5008	0.640455	0.537285
CKMT1A	Creatine kinase U-type, mitochondrial	P12532	S	196	NaN	NaN	NaN	NaN	NaN	NaN	NaN	NaN	NaN	NaN	NaN	NaN	0.095854	NaN	NaN
BCKDHA	2-oxoisovalerate dehydrogenase subunit alpha, mitochondrial	P12694	S	337	0.375455	0.436975	0.92127	0.73148	0.796965	0.943075	0.18247	0.20137	1.3612	1.1226	1.12195	1.1567	0.677795	0.77329	1.12395
BCKDHA	2-oxoisovalerate dehydrogenase subunit alpha, mitochondrial	P12694	S	339	NaN	NaN	NaN	NaN	NaN	NaN	NaN	NaN	NaN	NaN	NaN	NaN	NaN	NaN	NaN
BCKDHA	2-oxoisovalerate dehydrogenase subunit alpha, mitochondrial	P12694	S	342	NaN	NaN	NaN	NaN	NaN	NaN	NaN	NaN	NaN	NaN	NaN	NaN	NaN	NaN	NaN
BCKDHA	2-oxoisovalerate dehydrogenase subunit alpha, mitochondrial	P12694	S	343	NaN	NaN	NaN	NaN	NaN	NaN	NaN	NaN	NaN	1.4293	1.5918	1.1218	2.249	1.0477	0.79955
BCKDHA	2-oxoisovalerate dehydrogenase subunit alpha, mitochondrial	P12694	S	347	NaN	NaN	NaN	NaN	NaN	NaN	NaN	NaN	NaN	1.593	1.9552	1.2262	1.2653	1.0485	0.88931
SRC	Proto-oncogene tyrosine-protein kinase Src	P12931	S	75	NaN	NaN	NaN	NaN	NaN	NaN	2.785	2.5621	0.95971	NaN	NaN	NaN	NaN	NaN	NaN
SRC	Proto-oncogene tyrosine-protein kinase Src	P12931	S	17	0.965905	1.0558	1.0736	0.826505	0.536885	1.21687	0.97326	1.1707	1.43185	0.703425	0.881425	1.1098	0.791155	0.91924	1.2099
XRCC6	X-ray repair cross-complementing protein 6	P12956	S	475	NaN	NaN	NaN	NaN	NaN	NaN	0.22011	NaN	NaN	NaN	NaN	NaN	NaN	NaN	NaN
XRCC6	X-ray repair cross-complementing protein 6	P12956	S	477	NaN	NaN	NaN	NaN	NaN	NaN	0.22011	NaN	NaN	NaN	NaN	NaN	NaN	NaN	NaN
XRCC6	X-ray repair cross-complementing protein 6	P12956	S	27	0.8211	0.977525	1.13355	1.2072	1.1839	1.02469	1.3071	1.3509	1.1784	1.9167	1.88225	1.02424	1.7728	1.79965	1.01312
UNG	Uracil-DNA glycosylase	P13051	S	63	NaN	NaN	NaN	NaN	NaN	NaN	NaN	NaN	NaN	NaN	NaN	NaN	NaN	NaN	NaN
UNG	Uracil-DNA glycosylase	P13051	S	64	NaN	NaN	NaN	NaN	NaN	NaN	NaN	NaN	NaN	NaN	NaN	NaN	NaN	NaN	NaN
UNG	Uracil-DNA glycosylase	P13051	S	23	0.583485	0.86039	1.5274	0.60083	0.368595	0.711035	NaN	NaN	NaN	0.48903	0.33699	1.18079	0.62243	1.0735	1.8509
SCG2	Secretogranin-2;Secretoneurin;Manserin	P13521	S	268	NaN	NaN	NaN	NaN	NaN	NaN	NaN	NaN	NaN	NaN	NaN	NaN	NaN	NaN	NaN
SCG2	Secretogranin-2;Secretoneurin;Manserin	P13521	S	532	NaN	NaN	NaN	NaN	NaN	NaN	NaN	NaN	NaN	8.9703	NaN	NaN	NaN	NaN	NaN
SCG2	Secretogranin-2;Secretoneurin;Manserin	P13521	S	533	NaN	NaN	NaN	NaN	NaN	NaN	NaN	NaN	NaN	NaN	NaN	NaN	NaN	NaN	NaN
EEF2	Elongation factor 2	P13639	S	502	NaN	NaN	NaN	NaN	NaN	NaN	NaN	NaN	NaN	NaN	NaN	NaN	NaN	NaN	NaN
APEH	Acylamino-acid-releasing enzyme	P13798	S	185	NaN	NaN	NaN	NaN	NaN	NaN	0.5968	0.17958	0.32293	0.52287	0.23246	0.63744	0.38128	0.40207	0.81631
APEH	Acylamino-acid-releasing enzyme	P13798	S	187	0.466465	0.350175	0.856115	0.28296	0.2256	0.69074	0.43042	0.19696	0.41387	0.51746	0.85942	1.499	0.57114	0.48405	0.91086
ETFA	Electron transfer flavoprotein subunit alpha, mitochondrial	P13804	S	172	NaN	NaN	NaN	NaN	NaN	NaN	NaN	NaN	NaN	NaN	NaN	NaN	0.17809	NaN	NaN
GYS1	Glycogen [starch] synthase, muscle	P13807	S	641	NaN	NaN	NaN	NaN	NaN	NaN	NaN	NaN	NaN	NaN	NaN	NaN	NaN	NaN	NaN
GYS1	Glycogen [starch] synthase, muscle	P13807	S	645	NaN	NaN	NaN	NaN	NaN	NaN	NaN	NaN	NaN	NaN	NaN	NaN	NaN	NaN	NaN
GYS1	Glycogen [starch] synthase, muscle	P13807	S	647	NaN	NaN	NaN	NaN	NaN	NaN	NaN	NaN	NaN	NaN	NaN	NaN	NaN	NaN	NaN
GYS1	Glycogen [starch] synthase, muscle	P13807	S	649	NaN	NaN	NaN	NaN	NaN	NaN	NaN	NaN	NaN	NaN	NaN	NaN	NaN	NaN	NaN
GYS1	Glycogen [starch] synthase, muscle	P13807	S	652	NaN	NaN	NaN	NaN	NaN	NaN	NaN	NaN	NaN	NaN	NaN	NaN	NaN	NaN	NaN
GYS1	Glycogen [starch] synthase, muscle	P13807	S	653	NaN	NaN	NaN	NaN	NaN	NaN	NaN	NaN	NaN	NaN	NaN	NaN	NaN	NaN	NaN
GYS1	Glycogen [starch] synthase, muscle	P13807	S	657	NaN	NaN	NaN	NaN	NaN	NaN	NaN	NaN	NaN	NaN	NaN	NaN	NaN	NaN	NaN
GYS1	Glycogen [starch] synthase, muscle	P13807	S	710	0.386445	0.226925	0.789955	NaN	NaN	NaN	0.241885	NaN	NaN	NaN	NaN	NaN	NaN	NaN	NaN
GYS1	Glycogen [starch] synthase, muscle	P13807	S	716	NaN	NaN	NaN	NaN	NaN	NaN	NaN	NaN	NaN	NaN	NaN	NaN	NaN	NaN	NaN
GYS1	Glycogen [starch] synthase, muscle	P13807	S	717	NaN	NaN	NaN	NaN	NaN	NaN	NaN	NaN	NaN	NaN	NaN	NaN	NaN	NaN	NaN
GYS1	Glycogen [starch] synthase, muscle	P13807	S	718	NaN	NaN	NaN	NaN	NaN	NaN	NaN	NaN	NaN	NaN	NaN	NaN	NaN	NaN	NaN
GYS1	Glycogen [starch] synthase, muscle	P13807	S	727	0.71473	NaN	NaN	1.812	1.6549	0.675405	0.70577	0.461105	0.63389	1.63615	1.32245	0.637065	2.1758	1.31265	0.70897
GYS1	Glycogen [starch] synthase, muscle	P13807	S	730	NaN	NaN	NaN	NaN	NaN	NaN	NaN	NaN	NaN	NaN	NaN	NaN	NaN	NaN	NaN
GYS1	Glycogen [starch] synthase, muscle	P13807	S	731	NaN	NaN	NaN	NaN	NaN	NaN	NaN	NaN	NaN	NaN	NaN	NaN	NaN	NaN	NaN
PRKAR2A	cAMP-dependent protein kinase type II-alpha regulatory subunit	P13861	S	78	0.78822	0.43188	0.56852	0.657315	0.432915	0.90039	1.15696	1.12127	1.28992	NaN	NaN	NaN	0.39463	0.50453	1.3281
PRKAR2A	cAMP-dependent protein kinase type II-alpha regulatory subunit	P13861	S	80	NaN	NaN	NaN	0.35103	0.45155	1.2563	0.72102	1.3585	2.0221	NaN	NaN	NaN	NaN	NaN	NaN
PKM	Pyruvate kinase PKM	P14618	S	37	NaN	NaN	NaN	0.734945	0.615305	0.93347	0.763715	0.45344	0.61869	1.19495	0.95838	0.838265	1.5793	1.14504	0.785635
HSP90B1	Endoplasmin	P14625	S	306	0.0814855	0.145085	1.48945	0.141605	0.089379	0.731135	0.38507	0.35665	1.05826	0.21729	0.243163	2.35593	0.13591	0.18497	1.3474
POU2F1;POU2F3;POU2F2	POU domain, class 2, transcription factor 1;POU domain, class 2, transcription factor 3;POU domain, class 2, transcription factor 2	P14859	S	335;238;250	NaN	NaN	NaN	NaN	NaN	NaN	NaN	NaN	NaN	NaN	NaN	NaN	NaN	NaN	NaN
POU2F1	POU domain, class 2, transcription factor 1	P14859	S	442	NaN	NaN	NaN	NaN	NaN	NaN	NaN	NaN	NaN	NaN	NaN	NaN	NaN	NaN	NaN
POU2F1	POU domain, class 2, transcription factor 1	P14859	S	446	NaN	NaN	NaN	NaN	NaN	NaN	NaN	NaN	NaN	NaN	NaN	NaN	NaN	NaN	NaN
POU2F1	POU domain, class 2, transcription factor 1	P14859	S	447	NaN	NaN	NaN	1.3214	2.4195	2.2365	NaN	NaN	NaN	1.3558	0.7218	0.51415	0.96843	1.0775	1.1954
POU2F1	POU domain, class 2, transcription factor 1	P14859	S	448	1.75	6.4504	4.50005	2.0373	2.939	1.3557	1.00478	4.00075	4.39505	1.3402	25.907	19.397	0.77818	4.6165	9.1933
HNRNPL	Heterogeneous nuclear ribonucleoprotein L	P14866	S	101	0.69768	1.3104	1.2539	1.1715	1.07931	1.0464	0.72719	1.1905	1.4303	1.3327	1.1498	0.87645	1.488	1.4305	1.0314
HNRNPL	Heterogeneous nuclear ribonucleoprotein L	P14866	S	52	0.85235	2.4381	2.4005	0.606825	0.54759	1.03246	0.925035	1.23203	1.36492	NaN	NaN	NaN	NaN	NaN	NaN
DARS	Aspartate--tRNA ligase, cytoplasmic	P14868	S	249	0.79217	0.984505	1.21385	NaN	NaN	NaN	1.9291	1.45465	0.865175	0.50313	NaN	NaN	0.56699	0.54734	1.0129
ETS1	Protein C-ets-1	P14921	S	282	NaN	NaN	NaN	NaN	NaN	NaN	NaN	NaN	NaN	NaN	NaN	NaN	NaN	NaN	NaN
ETS1	Protein C-ets-1	P14921	S	285	NaN	NaN	NaN	NaN	NaN	NaN	NaN	NaN	NaN	NaN	NaN	NaN	NaN	NaN	NaN
BRAF	Serine/threonine-protein kinase B-raf	P15056	S	363	NaN	NaN	NaN	NaN	NaN	NaN	NaN	NaN	NaN	NaN	NaN	NaN	NaN	NaN	NaN
BRAF	Serine/threonine-protein kinase B-raf	P15056	S	364	NaN	NaN	NaN	NaN	NaN	NaN	NaN	NaN	NaN	NaN	NaN	NaN	NaN	NaN	NaN
BRAF	Serine/threonine-protein kinase B-raf	P15056	S	365	NaN	NaN	NaN	NaN	NaN	NaN	1.77065	1.48855	0.86275	1.4104	1.6338	1.2572	0.67873	0.70767	1.2107
BRAF	Serine/threonine-protein kinase B-raf	P15056	S	446	0.98098	0.67745	0.741645	0.28437	0.33294	1.3482	1.255	1.24873	0.851845	0.3543	0.614465	2.00625	0.436095	0.346	0.68184
BRAF	Serine/threonine-protein kinase B-raf	P15056	S	447	1.1375	0.54213	0.43174	0.718055	NaN	NaN	NaN	NaN	NaN	NaN	NaN	NaN	0.58826	NaN	NaN
BRAF	Serine/threonine-protein kinase B-raf	P15056	S	729	0.84243	0.588865	0.70823	0.84647	0.37291	0.363	1.4797	1.1378	0.82522	0.54302	1.1875	2.3799	0.831505	0.64923	0.85462
BRAF	Serine/threonine-protein kinase B-raf	P15056	S	151	1.08095	0.41466	0.397035	0.431942	0.26194	4.009	NaN	NaN	NaN	0.19765	0.25438	1.1708	NaN	NaN	NaN
ATF2	Cyclic AMP-dependent transcription factor ATF-2	P15336	S	136	NaN	NaN	NaN	2.5761	2.0942	0.68763	NaN	NaN	NaN	NaN	NaN	NaN	NaN	NaN	NaN
ATF2	Cyclic AMP-dependent transcription factor ATF-2	P15336	S	112	NaN	NaN	NaN	NaN	NaN	NaN	NaN	NaN	NaN	NaN	NaN	NaN	1.166	1.64245	1.1872
ATF2	Cyclic AMP-dependent transcription factor ATF-2	P15336	S	437	NaN	NaN	NaN	NaN	NaN	NaN	NaN	NaN	NaN	NaN	NaN	NaN	NaN	NaN	NaN
ATF2	Cyclic AMP-dependent transcription factor ATF-2	P15336	S	438	NaN	NaN	NaN	NaN	NaN	NaN	NaN	NaN	NaN	NaN	NaN	NaN	NaN	NaN	NaN
ATF2	Cyclic AMP-dependent transcription factor ATF-2	P15336	S	442	NaN	NaN	NaN	NaN	NaN	NaN	NaN	NaN	NaN	NaN	NaN	NaN	NaN	NaN	NaN
ATF2	Cyclic AMP-dependent transcription factor ATF-2	P15336	S	445	NaN	NaN	NaN	NaN	NaN	NaN	NaN	NaN	NaN	NaN	NaN	NaN	NaN	NaN	NaN
ATF2	Cyclic AMP-dependent transcription factor ATF-2	P15336	S	446	NaN	NaN	NaN	NaN	NaN	NaN	NaN	NaN	NaN	NaN	NaN	NaN	NaN	NaN	NaN
ATF2	Cyclic AMP-dependent transcription factor ATF-2	P15336	S	307	0.42049	0.31338	0.88112	NaN	NaN	NaN	0.27823	0.61377	1.7094	0.24711	NaN	NaN	0.284655	0.26131	0.92716
ATF2	Cyclic AMP-dependent transcription factor ATF-2	P15336	S	310	0.46931	0.43148	0.81299	0.21828	0.30527	1.0991	NaN	NaN	NaN	0.21479	NaN	NaN	0.25697	0.36111	1.516
ATF2	Cyclic AMP-dependent transcription factor ATF-2	P15336	S	314	NaN	NaN	NaN	NaN	NaN	NaN	NaN	NaN	NaN	NaN	NaN	NaN	NaN	NaN	NaN
ATF2	Cyclic AMP-dependent transcription factor ATF-2	P15336	S	328	2.8343	2.6896	1.0469	1.8826	1.4162	0.70322	1.02115	1.46475	1.2784	1.40745	0.477195	0.275465	1.58635	1.11835	0.73068
UCHL3	Ubiquitin carboxyl-terminal hydrolase isozyme L3	P15374	S	130	NaN	NaN	NaN	NaN	NaN	NaN	NaN	NaN	NaN	1.0789	1.5253	1.28	3.4291	2.367	0.71821
FOSL2	Fos-related antigen 2	P15408	S	120	1.9438	3.3094	2.0586	NaN	NaN	NaN	1.747	2.6293	1.8472	NaN	NaN	NaN	NaN	NaN	NaN
FOSL2	Fos-related antigen 2	P15408	S	200	0.81064	1.1719	1.32775	NaN	NaN	NaN	NaN	NaN	NaN	NaN	NaN	NaN	NaN	NaN	NaN
HIVEP1	Zinc finger protein 40	P15822	S	1735	1.09836	1.28695	1.05615	NaN	NaN	NaN	NaN	NaN	NaN	NaN	NaN	NaN	NaN	NaN	NaN
HIVEP1	Zinc finger protein 40	P15822	S	65	NaN	NaN	NaN	NaN	NaN	NaN	0.97702	2.1182	2.45835	0.47903	0.52806	1.1829	NaN	NaN	NaN
HIVEP1	Zinc finger protein 40	P15822	S	531	NaN	NaN	NaN	NaN	NaN	NaN	NaN	NaN	NaN	NaN	NaN	NaN	NaN	NaN	NaN
HIVEP1	Zinc finger protein 40	P15822	S	532	NaN	NaN	NaN	NaN	NaN	NaN	NaN	NaN	NaN	NaN	NaN	NaN	NaN	NaN	NaN
HIVEP1	Zinc finger protein 40	P15822	S	536	NaN	NaN	NaN	NaN	NaN	NaN	NaN	NaN	NaN	NaN	NaN	NaN	NaN	NaN	NaN
HIVEP1	Zinc finger protein 40	P15822	S	537	NaN	NaN	NaN	NaN	NaN	NaN	NaN	NaN	NaN	NaN	NaN	NaN	NaN	NaN	NaN
HIVEP1	Zinc finger protein 40	P15822	S	1180	NaN	NaN	NaN	0.41502	0.57229	1.4298	NaN	NaN	NaN	NaN	NaN	NaN	NaN	NaN	NaN
RPS2	40S ribosomal protein S2	P15880	S	77	0.85929	0.6619	0.76911	0.764225	0.609715	1.16571	NaN	NaN	NaN	NaN	NaN	NaN	NaN	NaN	NaN
RPS2	40S ribosomal protein S2	P15880	S	264	0.67295	0.42266	0.6315	0.40452	0.507435	1.38915	0.51251	0.94179	1.5937	0.469775	0.55379	1.16665	0.43368	0.33636	1.4913
RPS2	40S ribosomal protein S2	P15880	S	281	1.41275	1.11054	0.822955	0.42641	0.33731	0.76545	2.6236	1.97685	0.70092	0.482575	0.448975	1.20276	0.19351	0.20011	0.74111
TCF4	Transcription factor 4	P15884	S	505	NaN	NaN	NaN	NaN	NaN	NaN	NaN	NaN	NaN	NaN	NaN	NaN	NaN	NaN	NaN
TCF4	Transcription factor 4	P15884	S	507	NaN	NaN	NaN	NaN	NaN	NaN	NaN	NaN	NaN	NaN	NaN	NaN	NaN	NaN	NaN
TCF4	Transcription factor 4	P15884	S	508	NaN	NaN	NaN	NaN	NaN	NaN	NaN	NaN	NaN	NaN	NaN	NaN	NaN	NaN	NaN
TCF4	Transcription factor 4	P15884	S	510	NaN	NaN	NaN	NaN	NaN	NaN	NaN	NaN	NaN	NaN	NaN	NaN	NaN	NaN	NaN
TCF4	Transcription factor 4	P15884	S	511	NaN	NaN	NaN	NaN	NaN	NaN	NaN	NaN	NaN	NaN	NaN	NaN	NaN	NaN	NaN
TCF4	Transcription factor 4	P15884	S	515	NaN	NaN	NaN	0.822235	0.70518	0.89295	NaN	NaN	NaN	1.1203	1.01827	1.19965	0.9948	1.05721	1.05071
TCF4	Transcription factor 4	P15884	S	481	NaN	NaN	NaN	NaN	NaN	NaN	NaN	NaN	NaN	NaN	NaN	NaN	NaN	NaN	NaN
TCF4	Transcription factor 4	P15884	S	484	NaN	NaN	NaN	NaN	NaN	NaN	NaN	NaN	NaN	NaN	NaN	NaN	NaN	NaN	NaN
[truncated: 45,143 more rows]

## Sheet: pYome
Gene name	Protein name	Protein ID	Amino acid	Position	H1581 DMSO / Standard	H1581 AZD / Standard	H1581 AZD / DMSO	H520 DMSO / Standard	H520 AZD / Standard	H520 AZD / DMSO	Mut DMSO / Standard	Mut AZD / Standard	Mut AZD / DMSO	C9 DMSO / Standard	C9 AZD / Standard	C9 AZD / DMSO	C11 DMSO / Standard	C11 AZD / Standard	C11 AZD / DMSO	H520DMSO / Standard	H520AZD / Standard	H520AZD / DMSO
IQCA1L	IQ and AAA domain-containing protein 1-like	A6NCM1	S	569	NaN	NaN	NaN	NaN	NaN	NaN	NaN	NaN	NaN	NaN	NaN	NaN	NaN	NaN	NaN	NaN	NaN	NaN
USP17L1;USP17L4;USP17L3	Ubiquitin carboxyl-terminal hydrolase 17-like protein 1;Inactive ubiquitin carboxyl-terminal hydrolase 17-like protein 4;Ubiquitin carboxyl-terminal hydrolase 17-like protein 3	Q7RTZ2	S	284;284;284	NaN	NaN	NaN	NaN	NaN	NaN	NaN	NaN	NaN	NaN	NaN	NaN	NaN	NaN	NaN	NaN	NaN	NaN
C5orf51	UPF0600 protein C5orf51	A6NDU8	S	6	0.70192	3.72655	8.7522	NaN	NaN	NaN	NaN	NaN	NaN	NaN	NaN	NaN	NaN	NaN	NaN	NaN	NaN	NaN
C5orf51	UPF0600 protein C5orf51	A6NDU8	S	7	0.70192	3.72655	8.7522	NaN	NaN	NaN	NaN	NaN	NaN	NaN	NaN	NaN	NaN	NaN	NaN	NaN	NaN	NaN
		CON__P01030	S	497	NaN	NaN	NaN	NaN	NaN	NaN	NaN	NaN	NaN	NaN	NaN	NaN	NaN	NaN	NaN	NaN	NaN	NaN
		CON__P01030	S	499	NaN	NaN	NaN	NaN	NaN	NaN	NaN	NaN	NaN	NaN	NaN	NaN	NaN	NaN	NaN	NaN	NaN	NaN
		CON__P02769	S	394	NaN	NaN	NaN	NaN	NaN	NaN	NaN	NaN	NaN	NaN	NaN	NaN	NaN	NaN	NaN	NaN	NaN	NaN
KRT8	Keratin, type II cytoskeletal 8	CON__P05787	S	280;280;240	NaN	NaN	NaN	NaN	NaN	NaN	NaN	NaN	NaN	NaN	NaN	NaN	NaN	NaN	NaN	NaN	NaN	NaN
KRT8	Keratin, type II cytoskeletal 8	CON__P05787	S	417;417	NaN	NaN	NaN	NaN	NaN	NaN	NaN	NaN	NaN	NaN	NaN	NaN	NaN	NaN	NaN	NaN	NaN	NaN
KRT8	Keratin, type II cytoskeletal 8	CON__P05787	S	424;424	NaN	NaN	NaN	NaN	NaN	NaN	NaN	NaN	NaN	NaN	NaN	NaN	NaN	NaN	NaN	NaN	NaN	NaN
KRT8	Keratin, type II cytoskeletal 8	CON__P05787	S	425;425	NaN	NaN	NaN	NaN	NaN	NaN	NaN	NaN	NaN	NaN	NaN	NaN	NaN	NaN	NaN	NaN	NaN	NaN
KRT8	Keratin, type II cytoskeletal 8	CON__P05787	S	432;432	NaN	NaN	NaN	NaN	NaN	NaN	NaN	NaN	NaN	NaN	NaN	NaN	NaN	NaN	NaN	NaN	NaN	NaN
		CON__P12763	S	320	0.113025	NaN	NaN	NaN	NaN	NaN	NaN	NaN	NaN	0.16092	NaN	NaN	NaN	NaN	NaN	NaN	NaN	NaN
		CON__P12763	S	323	0.15308	NaN	NaN	0.14403	NaN	NaN	0.37518	NaN	NaN	0.17507	NaN	NaN	0.263215	NaN	NaN	NaN	NaN	NaN
		CON__P12763	S	324	NaN	NaN	NaN	NaN	NaN	NaN	NaN	NaN	NaN	NaN	NaN	NaN	NaN	NaN	NaN	NaN	NaN	NaN
		CON__P12763	S	325	0.18466	NaN	NaN	0.34358	NaN	NaN	NaN	NaN	NaN	0.17331	NaN	NaN	NaN	NaN	NaN	0.31554	NaN	NaN
SDCBP	Syntenin-1	O00560	S	87	NaN	NaN	NaN	NaN	NaN	NaN	NaN	NaN	NaN	NaN	NaN	NaN	NaN	NaN	NaN	NaN	NaN	NaN
SDCBP	Syntenin-1	O00560	S	88	NaN	NaN	NaN	NaN	NaN	NaN	NaN	NaN	NaN	NaN	NaN	NaN	NaN	NaN	NaN	NaN	NaN	NaN
SDCBP	Syntenin-1	O00560	S	54	NaN	NaN	NaN	NaN	NaN	NaN	NaN	NaN	NaN	NaN	NaN	NaN	NaN	NaN	NaN	NaN	NaN	NaN
SDCBP	Syntenin-1	O00560	S	36	1.5891	1.6835	1.0998	NaN	NaN	0.90015	2.10725	3.21565	1.4857	NaN	NaN	NaN	NaN	NaN	NaN	0.80808	0.91549	NaN
NCKAP5	Nck-associated protein 5	O14513	S	279	NaN	NaN	NaN	NaN	NaN	NaN	NaN	NaN	NaN	NaN	NaN	NaN	NaN	NaN	NaN	NaN	NaN	NaN
NCKAP5	Nck-associated protein 5	O14513	S	280	NaN	NaN	NaN	NaN	NaN	NaN	NaN	NaN	NaN	NaN	NaN	NaN	NaN	NaN	NaN	NaN	NaN	NaN
NCKAP5	Nck-associated protein 5	O14513	S	285	NaN	NaN	NaN	NaN	NaN	NaN	NaN	NaN	NaN	NaN	NaN	NaN	NaN	NaN	NaN	NaN	NaN	NaN
KHNYN	Protein KHNYN	O15037	S	458	NaN	NaN	NaN	NaN	NaN	NaN	NaN	NaN	NaN	NaN	NaN	NaN	NaN	NaN	NaN	NaN	NaN	NaN
KHNYN	Protein KHNYN	O15037	S	459	NaN	NaN	NaN	NaN	NaN	NaN	NaN	NaN	NaN	NaN	NaN	NaN	NaN	NaN	NaN	NaN	NaN	NaN
SYNJ1	Synaptojanin-1	O43426	S	1228	NaN	NaN	NaN	NaN	NaN	NaN	NaN	NaN	NaN	NaN	NaN	NaN	NaN	NaN	NaN	NaN	NaN	NaN
RAD51C	DNA repair protein RAD51 homolog 3	O43502	S	271	NaN	NaN	NaN	NaN	NaN	NaN	NaN	NaN	NaN	NaN	NaN	NaN	NaN	NaN	NaN	NaN	NaN	NaN
ACTN4;ACTN1	Alpha-actinin-4;Alpha-actinin-1	O43707	S	263;244	NaN	NaN	NaN	NaN	NaN	NaN	1.0399	1.3569	1.2275	1.09115	1.2467	1.0963	NaN	NaN	NaN	NaN	NaN	NaN
AKAP8	A-kinase anchor protein 8	O43823	S	104	NaN	NaN	NaN	NaN	NaN	NaN	NaN	NaN	NaN	NaN	NaN	NaN	NaN	NaN	NaN	NaN	NaN	NaN
CTNND1	Catenin delta-1	O60716	S	905	NaN	NaN	NaN	NaN	NaN	NaN	NaN	NaN	NaN	1.5174	4.2754	2.9412	NaN	NaN	NaN	NaN	NaN	NaN
FLNB	Filamin-B	O75369	S	1529	NaN	NaN	NaN	NaN	NaN	NaN	NaN	NaN	NaN	NaN	NaN	NaN	NaN	NaN	NaN	NaN	NaN	NaN
ECI2	Enoyl-CoA delta isomerase 2, mitochondrial	O75521	S	283	NaN	NaN	NaN	NaN	NaN	NaN	NaN	NaN	NaN	NaN	NaN	NaN	NaN	NaN	NaN	NaN	NaN	NaN
ECI2	Enoyl-CoA delta isomerase 2, mitochondrial	O75521	S	284	0.95134	0.79452	0.82683	NaN	NaN	NaN	NaN	NaN	NaN	NaN	NaN	NaN	1.4361	2.0376	1.2321	NaN	NaN	NaN
STAM2	Signal transducing adapter molecule 2	O75886	S	375	2.9312	2.0998	0.698195	NaN	NaN	NaN	2.94225	1.5873	0.424485	NaN	NaN	NaN	NaN	NaN	NaN	NaN	NaN	NaN
MPZL1	Myelin protein zero-like protein 1	O95297	S	252	NaN	NaN	NaN	0.78154	NaN	NaN	NaN	NaN	NaN	NaN	NaN	NaN	NaN	NaN	NaN	NaN	NaN	NaN
SDPR	Serum deprivation-response protein	O95810	S	398	NaN	NaN	NaN	NaN	NaN	NaN	NaN	NaN	NaN	NaN	NaN	NaN	NaN	NaN	NaN	NaN	NaN	NaN
CYB5R3	NADH-cytochrome b5 reductase 3;NADH-cytochrome b5 reductase 3 membrane-bound form;NADH-cytochrome b5 reductase 3 soluble form	P00387	S	82	0.68093	0.7856	1.1658	NaN	NaN	NaN	1.0987	1.77475	1.41645	NaN	NaN	NaN	NaN	NaN	NaN	0.60241	NaN	NaN
TFRC	Transferrin receptor protein 1;Transferrin receptor protein 1, serum form	P02786	S	19	NaN	NaN	NaN	1.0766	NaN	NaN	1.4198	1.2382	0.83157	NaN	NaN	NaN	NaN	NaN	NaN	NaN	NaN	NaN
CSTB	Cystatin-B	P04080	S	83	NaN	NaN	NaN	NaN	NaN	NaN	NaN	NaN	NaN	NaN	NaN	NaN	NaN	NaN	NaN	NaN	NaN	NaN
SSB	Lupus La protein	P05455	S	366	1.00972	0.82231	0.808535	0.44895	0.71517	1.631	0.7293	0.58281	0.60761	0.94049	0.932275	0.911115	0.55501	0.60846	0.973305	0.71879	0.57547	0.73796
SSB	Lupus La protein	P05455	S	153	NaN	NaN	NaN	NaN	NaN	NaN	NaN	NaN	NaN	NaN	NaN	NaN	NaN	NaN	NaN	NaN	NaN	NaN
SSB	Lupus La protein	P05455	S	160	NaN	NaN	NaN	NaN	NaN	NaN	NaN	NaN	NaN	NaN	NaN	NaN	NaN	NaN	NaN	NaN	NaN	NaN
SSB	Lupus La protein	P05455	S	163	NaN	NaN	NaN	NaN	NaN	NaN	NaN	NaN	NaN	NaN	NaN	NaN	NaN	NaN	NaN	NaN	NaN	NaN
KRT18	Keratin, type I cytoskeletal 18	P05783	S	34	NaN	NaN	NaN	NaN	NaN	NaN	NaN	NaN	NaN	6.7447	2.0311	0.384	NaN	NaN	NaN	NaN	NaN	NaN
KRT18	Keratin, type I cytoskeletal 18	P05783	S	23	NaN	NaN	NaN	NaN	NaN	NaN	NaN	NaN	NaN	NaN	NaN	NaN	NaN	NaN	NaN	NaN	NaN	NaN
ENO1	Alpha-enolase	P06733	S	282	NaN	NaN	NaN	NaN	NaN	NaN	NaN	NaN	NaN	NaN	NaN	NaN	NaN	NaN	NaN	NaN	NaN	NaN
NPM1	Nucleophosmin	P06748	S	125	NaN	NaN	NaN	NaN	NaN	1.1604	NaN	NaN	NaN	1.48455	1.0965	0.82366	0.89975	0.69761	0.61427	0.96494	0.785705	0.66173
NPM1	Nucleophosmin	P06748	S	70	0.780545	0.720175	0.74727	1.4359	1.4297	1.0532	0.83101	0.897275	1.1237	1.887	1.93365	1.23198	2.07925	2.20215	0.82853	0.9713	1.3147	NaN
EPHX1	Epoxide hydrolase 1	P07099	S	297	NaN	NaN	NaN	NaN	NaN	NaN	NaN	NaN	NaN	NaN	NaN	NaN	NaN	NaN	NaN	NaN	NaN	NaN
EPHX1	Epoxide hydrolase 1	P07099	S	312	NaN	NaN	NaN	NaN	NaN	NaN	NaN	NaN	NaN	NaN	NaN	NaN	NaN	NaN	NaN	NaN	NaN	NaN
ANXA2;ANXA2P2	Annexin A2;Putative annexin A2-like protein	P07355	S	26;26	NaN	NaN	NaN	NaN	NaN	NaN	NaN	NaN	NaN	NaN	NaN	NaN	NaN	NaN	NaN	NaN	NaN	NaN
EPRS	Bifunctional glutamate/proline--tRNA ligase;Glutamate--tRNA ligase;Proline--tRNA ligase	P07814	S	691	NaN	NaN	NaN	NaN	NaN	NaN	NaN	NaN	NaN	NaN	NaN	NaN	NaN	NaN	NaN	NaN	NaN	NaN
EPRS	Bifunctional glutamate/proline--tRNA ligase;Glutamate--tRNA ligase;Proline--tRNA ligase	P07814	S	880	NaN	NaN	NaN	NaN	NaN	NaN	NaN	NaN	NaN	NaN	NaN	NaN	NaN	NaN	NaN	NaN	NaN	NaN
EPRS	Bifunctional glutamate/proline--tRNA ligase;Glutamate--tRNA ligase;Proline--tRNA ligase	P07814	S	882	NaN	NaN	NaN	NaN	NaN	NaN	NaN	NaN	NaN	NaN	NaN	NaN	NaN	NaN	NaN	NaN	NaN	NaN
EPRS	Bifunctional glutamate/proline--tRNA ligase;Glutamate--tRNA ligase;Proline--tRNA ligase	P07814	S	883	NaN	NaN	NaN	NaN	NaN	NaN	NaN	NaN	NaN	NaN	NaN	NaN	NaN	NaN	NaN	NaN	NaN	NaN
EPRS	Bifunctional glutamate/proline--tRNA ligase;Glutamate--tRNA ligase;Proline--tRNA ligase	P07814	S	885	NaN	NaN	NaN	NaN	NaN	NaN	NaN	NaN	NaN	NaN	NaN	NaN	NaN	NaN	NaN	NaN	NaN	NaN
EPRS	Bifunctional glutamate/proline--tRNA ligase;Glutamate--tRNA ligase;Proline--tRNA ligase	P07814	S	886	NaN	NaN	NaN	NaN	NaN	NaN	NaN	NaN	NaN	NaN	NaN	NaN	NaN	NaN	NaN	NaN	NaN	NaN
YES1	Tyrosine-protein kinase Yes	P07947	S	26	NaN	NaN	NaN	NaN	NaN	NaN	NaN	NaN	NaN	NaN	NaN	NaN	NaN	NaN	NaN	NaN	NaN	NaN
YES1	Tyrosine-protein kinase Yes	P07947	S	28	NaN	NaN	NaN	NaN	NaN	NaN	NaN	NaN	NaN	NaN	NaN	NaN	NaN	NaN	NaN	NaN	NaN	NaN
YES1	Tyrosine-protein kinase Yes	P07947	S	30	NaN	NaN	NaN	NaN	NaN	NaN	NaN	NaN	NaN	NaN	NaN	NaN	NaN	NaN	NaN	NaN	NaN	NaN
PDHA1;PDHA2	Pyruvate dehydrogenase E1 component subunit alpha, somatic form, mitochondrial;Pyruvate dehydrogenase E1 component subunit alpha, testis-specific form, mitochondrial	P08559	S	300;298	2.2942	2.1137	0.82794	1.6913	1.0523	0.6054	NaN	NaN	NaN	1.7854	3.5925	1.9046	1.6161	2.1157	0.99368	NaN	NaN	NaN
VIM	Vimentin	P08670	S	55	NaN	NaN	NaN	NaN	NaN	NaN	4.1131	1.9962	0.446025	NaN	NaN	NaN	NaN	NaN	NaN	NaN	NaN	NaN
VIM	Vimentin	P08670	S	56	2.42765	1.97615	0.84941	NaN	NaN	NaN	2.9587	1.13585	0.386255	NaN	NaN	NaN	NaN	NaN	NaN	NaN	NaN	NaN
VIM	Vimentin	P08670	S	42	NaN	NaN	NaN	NaN	NaN	NaN	NaN	NaN	NaN	NaN	NaN	NaN	NaN	NaN	NaN	NaN	NaN	NaN
RPSA	40S ribosomal protein SA	P08865	S	138	NaN	NaN	NaN	NaN	NaN	NaN	NaN	NaN	NaN	NaN	NaN	NaN	1.4989	1.4349	1.1248	NaN	NaN	NaN
HMGB1	High mobility group protein B1	P09429	S	107	NaN	NaN	NaN	0.99272	1.8124	1.9392	NaN	NaN	NaN	NaN	NaN	NaN	NaN	NaN	NaN	NaN	NaN	NaN
HSPA1B;HSPA1A	Heat shock 70 kDa protein 1B;Heat shock 70 kDa protein 1A	P0DMV9	S	608;608	NaN	NaN	NaN	NaN	NaN	NaN	3.9044	2.4022	0.58228	NaN	NaN	NaN	NaN	NaN	NaN	NaN	NaN	NaN
KIT	Mast/stem cell growth factor receptor Kit	P10721	S	937	NaN	NaN	NaN	NaN	NaN	NaN	NaN	NaN	NaN	NaN	NaN	NaN	NaN	NaN	NaN	NaN	NaN	NaN
HSPD1	60 kDa heat shock protein, mitochondrial	P10809	S	383	NaN	NaN	NaN	NaN	NaN	NaN	NaN	NaN	NaN	NaN	NaN	NaN	NaN	NaN	NaN	NaN	NaN	NaN
PDGFRA	Platelet-derived growth factor receptor alpha	P16234	S	752	NaN	NaN	NaN	NaN	NaN	NaN	NaN	NaN	NaN	NaN	NaN	NaN	NaN	NaN	NaN	NaN	NaN	NaN
PDGFRA	Platelet-derived growth factor receptor alpha	P16234	S	1013	NaN	NaN	NaN	NaN	NaN	NaN	NaN	NaN	NaN	NaN	NaN	NaN	NaN	NaN	NaN	NaN	NaN	NaN
PDGFRA	Platelet-derived growth factor receptor alpha	P16234	S	1016	0.082468	NaN	NaN	NaN	NaN	NaN	NaN	NaN	NaN	NaN	NaN	NaN	NaN	NaN	NaN	0.17361	NaN	NaN
PDGFRA	Platelet-derived growth factor receptor alpha	P16234	S	566	NaN	NaN	NaN	NaN	NaN	NaN	0.26419	NaN	NaN	NaN	NaN	NaN	NaN	NaN	NaN	NaN	NaN	NaN
HSPA6	Heat shock 70 kDa protein 6	P17066	S	543	3.2574	3.58545	1.09435	NaN	NaN	NaN	NaN	NaN	NaN	NaN	NaN	NaN	NaN	NaN	NaN	NaN	NaN	NaN
GOT1	Aspartate aminotransferase, cytoplasmic	P17174	S	66	NaN	NaN	NaN	NaN	NaN	NaN	0.9817	NaN	NaN	NaN	NaN	NaN	NaN	NaN	NaN	NaN	NaN	NaN
GJA1	Gap junction alpha-1 protein	P17302	S	262	NaN	NaN	NaN	NaN	NaN	NaN	NaN	NaN	NaN	NaN	NaN	NaN	NaN	NaN	NaN	NaN	NaN	NaN
GJA1	Gap junction alpha-1 protein	P17302	S	297	NaN	NaN	NaN	NaN	NaN	NaN	NaN	NaN	NaN	NaN	NaN	NaN	NaN	NaN	NaN	NaN	NaN	NaN
TCP1	T-complex protein 1 subunit alpha	P17987	S	544	NaN	NaN	NaN	NaN	NaN	NaN	NaN	NaN	NaN	NaN	NaN	NaN	NaN	NaN	NaN	NaN	NaN	NaN
ARF4	ADP-ribosylation factor 4	P18085	S	6	NaN	NaN	NaN	NaN	NaN	NaN	NaN	NaN	NaN	NaN	NaN	NaN	NaN	NaN	NaN	NaN	NaN	NaN
ARF4	ADP-ribosylation factor 4	P18085	S	7	NaN	NaN	NaN	NaN	NaN	NaN	NaN	NaN	NaN	NaN	NaN	NaN	NaN	NaN	NaN	NaN	NaN	NaN
ARF4	ADP-ribosylation factor 4	P18085	S	10	NaN	NaN	NaN	NaN	NaN	NaN	NaN	NaN	NaN	NaN	NaN	NaN	NaN	NaN	NaN	NaN	NaN	NaN
VCL	Vinculin	P18206	S	820	NaN	NaN	NaN	NaN	NaN	NaN	NaN	NaN	NaN	NaN	NaN	NaN	1.0691	0.76209	0.78037	0.50951	1.1285	2.1909
PGAM1;PGAM4	Phosphoglycerate mutase 1;Probable phosphoglycerate mutase 4	P18669	S	118;118	0.69222	NaN	NaN	NaN	NaN	NaN	0.464575	0.2571	0.45072	NaN	NaN	NaN	NaN	NaN	NaN	NaN	NaN	NaN
PLCG1	1-phosphatidylinositol 4,5-bisphosphate phosphodiesterase gamma-1	P19174	S	981	NaN	NaN	NaN	NaN	NaN	NaN	NaN	NaN	NaN	NaN	NaN	NaN	NaN	NaN	NaN	NaN	NaN	NaN
PLCG1	1-phosphatidylinositol 4,5-bisphosphate phosphodiesterase gamma-1	P19174	S	982	NaN	NaN	NaN	NaN	NaN	NaN	NaN	NaN	NaN	NaN	NaN	NaN	NaN	NaN	NaN	NaN	NaN	NaN
NEB	Nebulin	P20929	S	1633	NaN	NaN	NaN	NaN	NaN	NaN	NaN	NaN	NaN	NaN	NaN	NaN	NaN	NaN	NaN	NaN	NaN	NaN
STIP1	Stress-induced-phosphoprotein 1	P31948	S	28	NaN	NaN	NaN	NaN	NaN	NaN	NaN	NaN	NaN	NaN	NaN	NaN	NaN	NaN	NaN	NaN	NaN	NaN
IRS1	Insulin receptor substrate 1	P35568	S	666	NaN	NaN	NaN	NaN	NaN	NaN	NaN	NaN	NaN	NaN	NaN	NaN	NaN	NaN	NaN	NaN	NaN	NaN
IRS1	Insulin receptor substrate 1	P35568	S	629	1.1497	1.7308	1.4635	NaN	NaN	NaN	NaN	NaN	NaN	NaN	NaN	NaN	NaN	NaN	NaN	NaN	NaN	NaN
GJC1	Gap junction gamma-1 protein	P36383	S	326	2.6287	1.7797	0.67517	NaN	NaN	NaN	2.1652	2.2026	0.96647	NaN	NaN	NaN	NaN	NaN	NaN	0.70204	3.1317	3.7698
MAP2K2;MAP2K1	Dual specificity mitogen-activated protein kinase kinase 2;Dual specificity mitogen-activated protein kinase kinase 1	Q02750	S	222;218	NaN	NaN	NaN	NaN	NaN	NaN	NaN	NaN	NaN	NaN	NaN	NaN	NaN	NaN	NaN	NaN	NaN	NaN
MAP2K2;MAP2K1	Dual specificity mitogen-activated protein kinase kinase 2;Dual specificity mitogen-activated protein kinase kinase 1	Q02750	S	226;222	NaN	NaN	NaN	NaN	NaN	NaN	NaN	NaN	NaN	NaN	NaN	NaN	NaN	NaN	NaN	NaN	NaN	NaN
RBMX;RBMXL1	RNA-binding motif protein, X chromosome;RNA-binding motif protein, X chromosome, N-terminally processed;RNA binding motif protein, X-linked-like-1	P38159	S	273;273	NaN	NaN	NaN	NaN	NaN	NaN	NaN	NaN	NaN	10.952	3.9922	0.34785	NaN	NaN	NaN	NaN	NaN	NaN
RPS27;RPS27L	40S ribosomal protein S27;40S ribosomal protein S27-like	P42677	S	30;30	NaN	NaN	NaN	NaN	NaN	NaN	1.3884	1.3939	1.3148	NaN	NaN	NaN	NaN	NaN	NaN	NaN	NaN	NaN
CTSK	Cathepsin K	P43235	S	297	NaN	NaN	NaN	NaN	NaN	NaN	NaN	NaN	NaN	NaN	NaN	NaN	NaN	NaN	NaN	NaN	NaN	NaN
MATR3	Matrin-3	P43243	S	248	NaN	NaN	NaN	NaN	NaN	NaN	NaN	NaN	NaN	12.906	3.2671	0.30995	NaN	NaN	NaN	NaN	NaN	NaN
MATR3	Matrin-3	P43243	S	211	NaN	NaN	NaN	NaN	NaN	NaN	NaN	NaN	NaN	NaN	NaN	NaN	NaN	NaN	NaN	NaN	NaN	NaN
ALDH3B2;ALDH3B1	Aldehyde dehydrogenase family 3 member B2;Aldehyde dehydrogenase family 3 member B1	P48448	S	185;266	NaN	NaN	NaN	NaN	NaN	NaN	NaN	NaN	NaN	NaN	NaN	NaN	NaN	NaN	NaN	NaN	NaN	NaN
SYK	Tyrosine-protein kinase SYK	P43405	S	350	NaN	NaN	NaN	NaN	NaN	NaN	NaN	NaN	NaN	NaN	NaN	NaN	NaN	NaN	NaN	NaN	NaN	NaN
SYK	Tyrosine-protein kinase SYK	P43405	S	295	NaN	NaN	NaN	NaN	NaN	NaN	NaN	NaN	NaN	24.239	34.211	1.4335	NaN	NaN	NaN	11.068	6.4003	0.53301
SYK	Tyrosine-protein kinase SYK	P43405	S	297	NaN	NaN	NaN	3.65845	8.51035	2.16294	NaN	NaN	NaN	NaN	NaN	NaN	32.174	46.263	1.1392	NaN	NaN	NaN
ATRX	Transcriptional regulator ATRX	P46100	S	313	NaN	NaN	NaN	NaN	NaN	NaN	NaN	NaN	NaN	0.57527	0.78426	1.3899	NaN	NaN	NaN	NaN	NaN	NaN
ATRX	Transcriptional regulator ATRX	P46100	S	316	NaN	NaN	NaN	NaN	NaN	NaN	NaN	NaN	NaN	NaN	NaN	NaN	NaN	NaN	NaN	NaN	NaN	NaN
CRKL	Crk-like protein	P46109	S	107	NaN	NaN	NaN	NaN	NaN	NaN	NaN	NaN	NaN	NaN	NaN	NaN	NaN	NaN	NaN	NaN	NaN	NaN
CRKL	Crk-like protein	P46109	S	114	NaN	NaN	NaN	NaN	NaN	NaN	NaN	NaN	NaN	NaN	NaN	NaN	NaN	NaN	NaN	NaN	NaN	NaN
MAP1B	Microtubule-associated protein 1B;MAP1B heavy chain;MAP1 light chain LC1	P46821	S	1171	NaN	NaN	NaN	NaN	NaN	NaN	NaN	NaN	NaN	NaN	NaN	NaN	NaN	NaN	NaN	NaN	NaN	NaN
MAP1B	Microtubule-associated protein 1B;MAP1B heavy chain;MAP1 light chain LC1	P46821	S	1175	NaN	NaN	NaN	NaN	NaN	NaN	NaN	NaN	NaN	NaN	NaN	NaN	NaN	NaN	NaN	NaN	NaN	NaN
NES	Nestin	P48681	S	37	NaN	NaN	NaN	NaN	NaN	NaN	NaN	NaN	NaN	NaN	NaN	NaN	NaN	NaN	NaN	NaN	NaN	NaN
PXN	Paxillin	P49023	S	90	NaN	NaN	NaN	NaN	NaN	NaN	NaN	NaN	NaN	NaN	NaN	NaN	NaN	NaN	NaN	1.0888	1.8081	1.3418
PXN	Paxillin	P49023	S	91	NaN	NaN	NaN	NaN	NaN	NaN	NaN	NaN	NaN	NaN	NaN	NaN	NaN	NaN	NaN	NaN	NaN	NaN
PXN	Paxillin	P49023	S	119	0.54285	0.3973	0.79542	1.8006	2.1756	1.2833	0.28861	0.089518	0.39704	0.44466	1.0655	2.1432	1.52055	1.61785	1.11946	NaN	NaN	NaN
GSK3A;GSK3B	Glycogen synthase kinase-3 alpha;Glycogen synthase kinase-3 beta	P49840	S	278;215	0.62465	0.50252	0.92151	NaN	NaN	NaN	1.31705	1.15205	0.88877	NaN	NaN	NaN	0.81081	0.86261	1.1828	NaN	NaN	NaN
MTHFS	5-formyltetrahydrofolate cyclo-ligase	P49914	S	87	NaN	NaN	NaN	NaN	NaN	NaN	NaN	NaN	NaN	3.7055	5.9389	1.8808	NaN	NaN	NaN	NaN	NaN	NaN
FXR1	Fragile X mental retardation syndrome-related protein 1	P51114	S	478	NaN	NaN	NaN	NaN	NaN	NaN	2.7311	NaN	NaN	NaN	NaN	NaN	NaN	NaN	NaN	NaN	NaN	NaN
PMS2	Mismatch repair endonuclease PMS2	P54278	S	825	NaN	NaN	NaN	NaN	NaN	NaN	NaN	NaN	NaN	NaN	NaN	NaN	NaN	NaN	NaN	NaN	NaN	NaN
MAGOH;MAGOHB	Protein mago nashi homolog;Protein mago nashi homolog 2	P61326	S	38;40	0.87229	0.61459	0.66725	0.40856	0.31856	0.6769	NaN	NaN	NaN	0.39312	NaN	NaN	0.54791	0.79272	1.3286	NaN	NaN	NaN
RPL27	60S ribosomal protein L27	P61353	S	39	0.98324	0.5394	0.39027	0.967955	0.528385	0.56512	0.5941	0.33774	0.57979	0.59204	0.42905	0.73248	0.61422	0.341685	0.776655	0.56744	0.57887	1.2947
HNRNPK	Heterogeneous nuclear ribonucleoprotein K	P61978	S	276	NaN	NaN	NaN	NaN	NaN	NaN	NaN	NaN	NaN	NaN	NaN	NaN	NaN	NaN	NaN	10.08	5.4058	0.67101
DYNLL1;DYNLL2	Dynein light chain 1, cytoplasmic;Dynein light chain 2, cytoplasmic	P63167	S	64;64	NaN	NaN	NaN	NaN	NaN	NaN	NaN	NaN	NaN	NaN	NaN	NaN	1.2996	0.79407	0.9131	NaN	NaN	NaN
YBX1	Nuclease-sensitive element-binding protein 1	P67809	S	209	7.2585	2.3249	0.37432	3.0849	1.0316	0.39259	3.2684	NaN	NaN	NaN	NaN	NaN	NaN	NaN	NaN	2.243	0.97079	0.46585
CSNK2B	Casein kinase II subunit beta	P67870	S	209	NaN	NaN	NaN	NaN	NaN	NaN	2.07215	2.92925	1.02617	NaN	NaN	NaN	NaN	NaN	NaN	NaN	NaN	NaN
UBE2L3	Ubiquitin-conjugating enzyme E2 L3	P68036	S	130	NaN	NaN	NaN	NaN	NaN	NaN	NaN	NaN	NaN	3.6748	1.0995	0.36636	NaN	NaN	NaN	NaN	NaN	NaN
EEF1A1;EEF1A1P5	Elongation factor 1-alpha 1;Putative elongation factor 1-alpha-like 3	P68104	S	175;175	NaN	NaN	NaN	NaN	NaN	NaN	NaN	NaN	NaN	NaN	NaN	NaN	NaN	NaN	NaN	NaN	NaN	NaN
EEF1A1;EEF1A1P5	Elongation factor 1-alpha 1;Putative elongation factor 1-alpha-like 3	P68104	S	83;83	NaN	NaN	NaN	NaN	NaN	NaN	NaN	NaN	NaN	NaN	NaN	NaN	NaN	NaN	NaN	NaN	NaN	NaN
TUBA1B;TUBA4A;TUBA1A;TUBA3E	Tubulin alpha-1B chain;Tubulin alpha-4A chain;Tubulin alpha-1A chain;Tubulin alpha-3E chain	P68363	S	287;287;287;287;287;287	NaN	NaN	NaN	NaN	NaN	NaN	NaN	NaN	NaN	NaN	NaN	NaN	NaN	NaN	NaN	NaN	NaN	NaN
TUBA1B;TUBA4A;TUBA1A;TUBA3E	Tubulin alpha-1B chain;Tubulin alpha-4A chain;Tubulin alpha-1A chain;Tubulin alpha-3E chain	P68363	S	277;277;277;277;277;277	NaN	NaN	NaN	NaN	NaN	NaN	NaN	NaN	NaN	9.3737	3.8203	0.42267	NaN	NaN	NaN	NaN	NaN	NaN
SIRPA	Tyrosine-protein phosphatase non-receptor type substrate 1	P78324	S	494	0.8332	1.2863	1.7787	NaN	NaN	NaN	NaN	NaN	NaN	NaN	NaN	NaN	NaN	NaN	NaN	NaN	NaN	NaN
RBM10	RNA-binding protein 10	P98175	S	89	1.4494	0.99839	0.93534	1.3692	1.3204	0.88467	0.93422	0.88937	0.97883	1.6081	0.87198	0.64168	1.1036	1.1369	0.7305	1.11136	1.2007	1.2413
MPP1	55 kDa erythrocyte membrane protein	Q00013	S	324	NaN	NaN	NaN	NaN	NaN	NaN	NaN	NaN	NaN	5.2737	NaN	NaN	NaN	NaN	NaN	NaN	NaN	NaN
HNRNPU	Heterogeneous nuclear ribonucleoprotein U	Q00839	S	271	0.41488	NaN	NaN	NaN	NaN	NaN	NaN	NaN	NaN	1.3547	0.74651	0.45984	NaN	NaN	NaN	1.0563	NaN	NaN
HNRNPU	Heterogeneous nuclear ribonucleoprotein U	Q00839	S	267	NaN	NaN	NaN	NaN	NaN	NaN	NaN	NaN	NaN	2.3419	0.549325	0.241145	NaN	NaN	NaN	NaN	NaN	NaN
SPTBN1	Spectrin beta chain, non-erythrocytic 1	Q01082	S	778	NaN	NaN	NaN	NaN	NaN	NaN	NaN	NaN	NaN	NaN	NaN	NaN	NaN	NaN	NaN	NaN	NaN	NaN
SPTBN1	Spectrin beta chain, non-erythrocytic 1	Q01082	S	781	NaN	NaN	NaN	NaN	NaN	NaN	NaN	NaN	NaN	NaN	NaN	NaN	NaN	NaN	NaN	NaN	NaN	NaN
CAP1	Adenylyl cyclase-associated protein 1	Q01518	S	25	1.117	NaN	NaN	NaN	NaN	NaN	NaN	NaN	NaN	6.844	1.804	0.27071	NaN	NaN	NaN	NaN	NaN	NaN
CAP1	Adenylyl cyclase-associated protein 1	Q01518	S	308	0.76378	0.66352	0.76742	0.28329	0.60065	2.8473	0.9684	0.59445	0.64075	1.13963	1.21124	1.11944	1.1122	0.88059	0.80838	0.51997	0.70167	0.76023
NRG1	Pro-neuregulin-1, membrane-bound isoform;Neuregulin-1	Q02297	S	30	NaN	NaN	NaN	NaN	NaN	NaN	NaN	NaN	NaN	NaN	NaN	NaN	NaN	NaN	NaN	NaN	NaN	NaN
NRG1	Pro-neuregulin-1, membrane-bound isoform;Neuregulin-1	Q02297	S	32	NaN	NaN	NaN	NaN	NaN	NaN	NaN	NaN	NaN	NaN	NaN	NaN	NaN	NaN	NaN	NaN	NaN	NaN
PTK2	Focal adhesion kinase 1	Q05397	S	390	NaN	NaN	NaN	NaN	NaN	NaN	NaN	NaN	NaN	NaN	NaN	NaN	NaN	NaN	NaN	NaN	NaN	NaN
TJP1	Tight junction protein ZO-1	Q07157	S	1433	NaN	NaN	NaN	NaN	NaN	NaN	3.9233	1.593	0.38636	NaN	NaN	NaN	NaN	NaN	NaN	NaN	NaN	NaN
TJP1	Tight junction protein ZO-1	Q07157	S	1397	NaN	NaN	NaN	NaN	NaN	NaN	NaN	NaN	NaN	NaN	NaN	NaN	NaN	NaN	NaN	NaN	NaN	NaN
TJP1	Tight junction protein ZO-1	Q07157	S	1399	NaN	NaN	NaN	NaN	NaN	NaN	NaN	NaN	NaN	NaN	NaN	NaN	NaN	NaN	NaN	NaN	NaN	NaN
TJP1	Tight junction protein ZO-1	Q07157	S	1400	NaN	NaN	NaN	NaN	NaN	NaN	NaN	NaN	NaN	NaN	NaN	NaN	NaN	NaN	NaN	NaN	NaN	NaN
TNK2	Activated CDC42 kinase 1	Q07912	S	856	NaN	NaN	NaN	NaN	NaN	NaN	NaN	NaN	NaN	NaN	NaN	NaN	NaN	NaN	NaN	NaN	NaN	NaN
SRSF1	Serine/arginine-rich splicing factor 1	Q07955	S	199	0.94992	0.74583	1.0201	NaN	NaN	NaN	NaN	NaN	NaN	NaN	NaN	NaN	NaN	NaN	NaN	NaN	NaN	NaN
SLC20A2	Sodium-dependent phosphate transporter 2	Q08357	S	375	NaN	NaN	NaN	NaN	NaN	NaN	NaN	NaN	NaN	NaN	NaN	NaN	NaN	NaN	NaN	NaN	NaN	NaN
ILF3	Interleukin enhancer-binding factor 3	Q12906	S	765	NaN	NaN	NaN	NaN	NaN	NaN	NaN	NaN	NaN	NaN	NaN	NaN	NaN	NaN	NaN	NaN	NaN	NaN
ANK3	Ankyrin-3	Q12955	S	531	NaN	NaN	NaN	NaN	NaN	NaN	NaN	NaN	NaN	NaN	NaN	NaN	NaN	NaN	NaN	NaN	NaN	NaN
SRSF9	Serine/arginine-rich splicing factor 9	Q13242	S	211	NaN	NaN	NaN	NaN	NaN	NaN	NaN	NaN	NaN	NaN	NaN	NaN	NaN	NaN	NaN	NaN	NaN	NaN
TRIM28	Transcription intermediary factor 1-beta	Q13263	S	459	NaN	NaN	NaN	NaN	NaN	NaN	NaN	NaN	NaN	6.0832	0.98489	0.16635	NaN	NaN	NaN	NaN	NaN	NaN
TRIM28	Transcription intermediary factor 1-beta	Q13263	S	460	NaN	NaN	NaN	NaN	NaN	NaN	NaN	NaN	NaN	NaN	NaN	NaN	NaN	NaN	NaN	NaN	NaN	NaN
TCOF1	Treacle protein	Q13428	S	582	NaN	NaN	NaN	NaN	NaN	NaN	NaN	NaN	NaN	NaN	NaN	NaN	NaN	NaN	NaN	NaN	NaN	NaN
TCOF1	Treacle protein	Q13428	S	583	NaN	NaN	NaN	NaN	NaN	NaN	NaN	NaN	NaN	NaN	NaN	NaN	NaN	NaN	NaN	NaN	NaN	NaN
TCOF1	Treacle protein	Q13428	S	381	1.0747	0.80129	0.76133	NaN	NaN	1.1383	0.90284	1.0054	1.1487	NaN	NaN	NaN	1.40455	1.38766	1.4074	1.01497	1.12415	1.0912
PDAP1	28 kDa heat- and acid-stable phosphoprotein	Q13442	S	19	NaN	NaN	NaN	NaN	NaN	NaN	NaN	NaN	NaN	NaN	NaN	NaN	NaN	NaN	NaN	NaN	NaN	NaN
PRPF4B	Serine/threonine-protein kinase PRP4 homolog	Q13523	S	852	0.911135	0.906	1.0428	1.541	0.93478	1.1261	0.85309	1.02121	1.13788	0.773485	0.94629	1.13325	0.83085	0.675	0.908475	0.777275	0.924185	0.97192
SPTAN1	Spectrin alpha chain, non-erythrocytic 1	Q13813	S	1413	2.6023	2.55395	0.969325	NaN	NaN	0.83502	NaN	NaN	NaN	NaN	NaN	NaN	NaN	NaN	NaN	0.63914	0.65234	NaN
CTTN	Src substrate cortactin	Q14247	S	447	NaN	NaN	NaN	NaN	NaN	NaN	NaN	NaN	NaN	NaN	NaN	NaN	NaN	NaN	NaN	NaN	NaN	NaN
CTTN	Src substrate cortactin	Q14247	S	417	NaN	NaN	NaN	NaN	NaN	NaN	NaN	NaN	NaN	NaN	NaN	NaN	NaN	NaN	NaN	NaN	NaN	NaN
CTTN	Src substrate cortactin	Q14247	S	418	NaN	NaN	NaN	NaN	NaN	NaN	NaN	NaN	NaN	NaN	NaN	NaN	NaN	NaN	NaN	NaN	NaN	NaN
CTTN	Src substrate cortactin	Q14247	S	426	1.7966	1.8165	0.96967	NaN	NaN	NaN	NaN	NaN	NaN	NaN	NaN	NaN	NaN	NaN	NaN	NaN	NaN	NaN
RCN2	Reticulocalbin-2	Q14257	S	37	NaN	NaN	NaN	NaN	NaN	NaN	NaN	NaN	NaN	NaN	NaN	NaN	NaN	NaN	NaN	NaN	NaN	NaN
RCN1	Reticulocalbin-1	Q15293	S	292	NaN	NaN	NaN	NaN	NaN	NaN	NaN	NaN	NaN	NaN	NaN	NaN	0.28494	0.22146	0.76153	NaN	NaN	NaN
PCBP1	Poly(rC)-binding protein 1	Q15365	S	223	4.3313	3.8077	0.66138	NaN	NaN	NaN	NaN	NaN	NaN	4.30765	5.4021	1.12537	NaN	NaN	NaN	NaN	NaN	NaN
CNN3	Calponin-3	Q15417	S	9	NaN	NaN	NaN	NaN	NaN	NaN	NaN	NaN	NaN	NaN	NaN	NaN	NaN	NaN	NaN	NaN	NaN	NaN
CCDC6	Coiled-coil domain-containing protein 6	Q16204	S	359	NaN	NaN	NaN	NaN	NaN	NaN	NaN	NaN	NaN	NaN	NaN	NaN	NaN	NaN	NaN	NaN	NaN	NaN
CCDC6	Coiled-coil domain-containing protein 6	Q16204	S	361	NaN	NaN	NaN	NaN	NaN	NaN	NaN	NaN	NaN	NaN	NaN	NaN	NaN	NaN	NaN	NaN	NaN	NaN
CCDC6	Coiled-coil domain-containing protein 6	Q16204	S	362	NaN	NaN	NaN	NaN	NaN	NaN	NaN	NaN	NaN	NaN	NaN	NaN	NaN	NaN	NaN	NaN	NaN	NaN
CCDC6	Coiled-coil domain-containing protein 6	Q16204	S	363	NaN	NaN	NaN	NaN	NaN	NaN	NaN	NaN	NaN	NaN	NaN	NaN	NaN	NaN	NaN	NaN	NaN	NaN
CCDC6	Coiled-coil domain-containing protein 6	Q16204	S	367	NaN	NaN	NaN	NaN	NaN	NaN	NaN	NaN	NaN	NaN	NaN	NaN	NaN	NaN	NaN	NaN	NaN	NaN
RBBP7	Histone-binding protein RBBP7	Q16576	S	43	NaN	NaN	NaN	NaN	NaN	NaN	NaN	NaN	NaN	NaN	NaN	NaN	NaN	NaN	NaN	NaN	NaN	NaN
TXNRD1	Thioredoxin reductase 1, cytoplasmic	Q16881	S	160	NaN	NaN	NaN	NaN	NaN	NaN	NaN	NaN	NaN	NaN	NaN	NaN	NaN	NaN	NaN	NaN	NaN	NaN
CERKL	Ceramide kinase-like protein	Q49MI3	S	551	NaN	NaN	NaN	NaN	NaN	NaN	0.9361	0.40566	0.40137	NaN	NaN	NaN	NaN	NaN	NaN	NaN	NaN	NaN
PDLIM3	PDZ and LIM domain protein 3	Q53GG5	S	273	NaN	NaN	NaN	NaN	NaN	NaN	NaN	NaN	NaN	0.9065	1.304	1.7614	NaN	NaN	NaN	NaN	NaN	NaN
HP1BP3	Heterochromatin protein 1-binding protein 3	Q5SSJ5	S	377	NaN	NaN	NaN	2.1601	1.0328	0.47984	NaN	NaN	NaN	NaN	NaN	NaN	NaN	NaN	NaN	NaN	NaN	NaN
TNS2	Tensin-2	Q63HR2	S	481	NaN	NaN	NaN	NaN	NaN	NaN	0.31828	NaN	NaN	NaN	NaN	NaN	NaN	NaN	NaN	NaN	NaN	NaN
CC2D2B	Protein CC2D2B	Q6DHV5	S	381	NaN	NaN	NaN	NaN	NaN	NaN	NaN	NaN	NaN	NaN	NaN	NaN	NaN	NaN	NaN	NaN	NaN	NaN
FAM171B	Protein FAM171B	Q6P995	S	536	1.9461	1.4122	0.75877	NaN	NaN	NaN	0.98538	1.2188	1.1352	NaN	NaN	NaN	NaN	NaN	NaN	NaN	NaN	NaN
ATAD2	ATPase family AAA domain-containing protein 2	Q6PL18	S	342	NaN	NaN	NaN	NaN	NaN	NaN	NaN	NaN	NaN	NaN	NaN	NaN	NaN	NaN	NaN	NaN	NaN	NaN
SSH2	Protein phosphatase Slingshot homolog 2	Q76I76	S	1336	NaN	NaN	NaN	NaN	NaN	NaN	NaN	NaN	NaN	NaN	NaN	NaN	NaN	NaN	NaN	NaN	NaN	NaN
NUFIP2	Nuclear fragile X mental retardation-interacting protein 2	Q7Z417	S	616	NaN	NaN	NaN	NaN	NaN	NaN	NaN	NaN	NaN	8.2401	2.5016	0.31013	NaN	NaN	NaN	NaN	NaN	NaN
DCXR	L-xylulose reductase	Q7Z4W1	S	151	NaN	NaN	NaN	NaN	NaN	NaN	NaN	NaN	NaN	NaN	NaN	NaN	NaN	NaN	NaN	NaN	NaN	NaN
CHSY1	Chondroitin sulfate synthase 1	Q86X52	S	295	NaN	NaN	NaN	NaN	NaN	NaN	NaN	NaN	NaN	NaN	NaN	NaN	NaN	NaN	NaN	NaN	NaN	NaN
AMICA1	Junctional adhesion molecule-like	Q86YT9	S	252	NaN	NaN	NaN	NaN	NaN	NaN	NaN	NaN	NaN	NaN	NaN	NaN	NaN	NaN	NaN	NaN	NaN	NaN
CCNJL	Cyclin-J-like protein	Q8IV13	S	269	NaN	NaN	NaN	NaN	NaN	NaN	NaN	NaN	NaN	NaN	NaN	NaN	NaN	NaN	NaN	NaN	NaN	NaN
PHF6	PHD finger protein 6	Q8IWS0	S	154	NaN	NaN	NaN	NaN	NaN	NaN	NaN	NaN	NaN	NaN	NaN	NaN	NaN	NaN	NaN	NaN	NaN	NaN
PHF6	PHD finger protein 6	Q8IWS0	S	155	2.2595	2.0146	0.8863	NaN	NaN	NaN	NaN	NaN	NaN	NaN	NaN	NaN	NaN	NaN	NaN	0.56986	NaN	NaN
SRRM1	Serine/arginine repetitive matrix protein 1	Q8IYB3	S	402	NaN	NaN	NaN	NaN	NaN	NaN	NaN	NaN	NaN	NaN	NaN	NaN	NaN	NaN	NaN	NaN	NaN	NaN
ABI1	Abl interactor 1	Q8IZP0	S	216	NaN	NaN	NaN	NaN	NaN	NaN	NaN	NaN	NaN	NaN	NaN	NaN	NaN	NaN	NaN	NaN	NaN	NaN
ZNF687	Zinc finger protein 687	Q8N1G0	S	813	NaN	NaN	NaN	1.3577	1.1213	0.80668	NaN	NaN	NaN	NaN	NaN	NaN	NaN	NaN	NaN	NaN	NaN	NaN
TMTC2	Transmembrane and TPR repeat-containing protein 2	Q8N394	S	556	NaN	NaN	NaN	NaN	NaN	NaN	NaN	NaN	NaN	NaN	NaN	NaN	NaN	NaN	NaN	NaN	NaN	NaN
MPP5	MAGUK p55 subfamily member 5	Q8N3R9	S	245	NaN	NaN	NaN	2.0339	0.84311	0.44148	NaN	NaN	NaN	NaN	NaN	NaN	NaN	NaN	NaN	NaN	NaN	NaN
AFAP1L2	Actin filament-associated protein 1-like 2	Q8N4X5	S	414	0.12573	0.032094	0.25235	3.64248	2.22795	2.6254	0.075988	0.031157	0.53634	3.47865	2.89525	1.0462	2.05675	2.0396	1.03552	2.96121	2.00415	0.27212
DCBLD1	Discoidin, CUB and LCCL domain-containing protein 1	Q8N8Z6	S	616	NaN	NaN	NaN	NaN	NaN	NaN	NaN	NaN	NaN	NaN	NaN	NaN	NaN	NaN	NaN	NaN	NaN	NaN
DCBLD1	Discoidin, CUB and LCCL domain-containing protein 1	Q8N8Z6	S	619	5.8091	4.5708	0.94741	NaN	NaN	NaN	1.7682	1.6473	0.98646	NaN	NaN	NaN	NaN	NaN	NaN	NaN	NaN	NaN
DCBLD1	Discoidin, CUB and LCCL domain-containing protein 1	Q8N8Z6	S	693	NaN	NaN	NaN	NaN	NaN	NaN	NaN	NaN	NaN	NaN	NaN	NaN	NaN	NaN	NaN	NaN	NaN	NaN
DCBLD1	Discoidin, CUB and LCCL domain-containing protein 1	Q8N8Z6	S	695	NaN	NaN	NaN	NaN	NaN	NaN	NaN	NaN	NaN	NaN	NaN	NaN	NaN	NaN	NaN	NaN	NaN	NaN
DCBLD1	Discoidin, CUB and LCCL domain-containing protein 1	Q8N8Z6	S	697	NaN	NaN	NaN	NaN	NaN	NaN	NaN	NaN	NaN	NaN	NaN	NaN	NaN	NaN	NaN	NaN	NaN	NaN
ZFP62	Zinc finger protein 62 homolog	Q8NB50	S	718	NaN	NaN	NaN	NaN	NaN	NaN	NaN	NaN	NaN	NaN	NaN	NaN	NaN	NaN	NaN	NaN	NaN	NaN
SERBP1	Plasminogen activator inhibitor 1 RNA-binding protein	Q8NC51	S	205	NaN	NaN	NaN	NaN	NaN	NaN	4.2557	NaN	NaN	NaN	NaN	NaN	NaN	NaN	NaN	NaN	NaN	NaN
SERBP1	Plasminogen activator inhibitor 1 RNA-binding protein	Q8NC51	S	208	2.6611	1.5312	0.54493	1.7304	0.62492	0.31352	2.32295	0.62923	0.5583	NaN	NaN	NaN	NaN	NaN	NaN	1.6522	1.3949	0.77822
SPATA22	Spermatogenesis-associated protein 22	Q8NHS9	S	249	NaN	NaN	NaN	NaN	NaN	NaN	NaN	NaN	NaN	NaN	NaN	NaN	NaN	NaN	NaN	NaN	NaN	NaN
CD99L2	CD99 antigen-like protein 2	Q8TCZ2	S	244	NaN	NaN	NaN	NaN	NaN	NaN	NaN	NaN	NaN	NaN	NaN	NaN	NaN	NaN	NaN	NaN	NaN	NaN
PDCD6IP	Programmed cell death 6-interacting protein	Q8WUM4	S	729	NaN	NaN	NaN	NaN	NaN	NaN	NaN	NaN	NaN	NaN	NaN	NaN	NaN	NaN	NaN	NaN	NaN	NaN
PDCD6IP	Programmed cell death 6-interacting protein	Q8WUM4	S	730	NaN	NaN	NaN	NaN	NaN	NaN	NaN	NaN	NaN	NaN	NaN	NaN	NaN	NaN	NaN	NaN	NaN	NaN
POF1B	Protein POF1B	Q8WVV4	S	533	NaN	NaN	NaN	NaN	NaN	NaN	NaN	NaN	NaN	NaN	NaN	NaN	NaN	NaN	NaN	NaN	NaN	NaN
POF1B	Protein POF1B	Q8WVV4	S	534	NaN	NaN	NaN	NaN	NaN	NaN	NaN	NaN	NaN	NaN	NaN	NaN	NaN	NaN	NaN	NaN	NaN	NaN
LPP	Lipoma-preferred partner	Q93052	S	246	NaN	NaN	NaN	NaN	NaN	NaN	NaN	NaN	NaN	NaN	NaN	NaN	NaN	NaN	NaN	NaN	NaN	NaN
PDLIM5	PDZ and LIM domain protein 5	Q96HC4	S	342	NaN	NaN	NaN	NaN	NaN	NaN	NaN	NaN	NaN	NaN	NaN	NaN	NaN	NaN	NaN	NaN	NaN	NaN
PDLIM5	PDZ and LIM domain protein 5	Q96HC4	S	354	NaN	NaN	NaN	NaN	NaN	NaN	NaN	NaN	NaN	NaN	NaN	NaN	NaN	NaN	NaN	NaN	NaN	NaN
CLMN	Calmin	Q96JQ2	S	399	NaN	NaN	NaN	NaN	NaN	NaN	NaN	NaN	NaN	NaN	NaN	NaN	NaN	NaN	NaN	NaN	NaN	NaN
CLMN	Calmin	Q96JQ2	S	402	NaN	NaN	NaN	NaN	NaN	NaN	NaN	NaN	NaN	NaN	NaN	NaN	NaN	NaN	NaN	NaN	NaN	NaN
CLMN	Calmin	Q96JQ2	S	405	NaN	NaN	NaN	NaN	NaN	NaN	NaN	NaN	NaN	NaN	NaN	NaN	NaN	NaN	NaN	NaN	NaN	NaN
CLMN	Calmin	Q96JQ2	S	406	NaN	NaN	NaN	NaN	NaN	NaN	NaN	NaN	NaN	NaN	NaN	NaN	NaN	NaN	NaN	NaN	NaN	NaN
CLMN	Calmin	Q96JQ2	S	409	NaN	NaN	NaN	NaN	NaN	NaN	NaN	NaN	NaN	NaN	NaN	NaN	NaN	NaN	NaN	NaN	NaN	NaN
CLMN	Calmin	Q96JQ2	S	410	NaN	NaN	NaN	NaN	NaN	NaN	NaN	NaN	NaN	NaN	NaN	NaN	NaN	NaN	NaN	NaN	NaN	NaN
RSF1	Remodeling and spacing factor 1	Q96T23	S	604	0.92285	NaN	NaN	NaN	NaN	0.41101	NaN	NaN	NaN	0.96342	NaN	NaN	NaN	NaN	NaN	0.62763	0.604925	1.5848
LHPP	Phospholysine phosphohistidine inorganic pyrophosphate phosphatase	Q9H008	S	163	NaN	NaN	NaN	NaN	NaN	NaN	NaN	NaN	NaN	NaN	NaN	NaN	NaN	NaN	NaN	NaN	NaN	NaN
NUCKS1	Nuclear ubiquitous casein and cyclin-dependent kinase substrate 1	Q9H1E3	S	214	0.974515	1.10898	1.1564	0.41261	0.55282	1.8117	NaN	NaN	NaN	0.52156	0.666865	1.1515	0.92649	0.66608	0.6978	0.357395	0.65217	1.3672
EPB41L1	Band 4.1-like protein 1	Q9H4G0	S	794	NaN	NaN	NaN	NaN	NaN	NaN	NaN	NaN	NaN	NaN	NaN	NaN	NaN	NaN	NaN	NaN	NaN	NaN
PEAK1	Pseudopodium-enriched atypical kinase 1	Q9H792	S	662	NaN	NaN	NaN	NaN	NaN	NaN	NaN	NaN	NaN	NaN	NaN	NaN	NaN	NaN	NaN	NaN	NaN	NaN
SLC38A10	Putative sodium-coupled neutral amino acid transporter 10	Q9HBR0	S	905	NaN	NaN	NaN	NaN	NaN	NaN	NaN	NaN	NaN	NaN	NaN	NaN	NaN	NaN	NaN	NaN	NaN	NaN
PCDH18	Protocadherin-18	Q9HCL0	S	741	NaN	NaN	NaN	NaN	NaN	NaN	NaN	NaN	NaN	NaN	NaN	NaN	NaN	NaN	NaN	NaN	NaN	NaN
PALMD	Palmdelphin	Q9NP74	S	253	NaN	NaN	NaN	NaN	NaN	NaN	NaN	NaN	NaN	NaN	NaN	NaN	NaN	NaN	NaN	NaN	NaN	NaN
ASH1L	Histone-lysine N-methyltransferase ASH1L	Q9NR48	S	1307	NaN	NaN	NaN	NaN	NaN	NaN	NaN	NaN	NaN	NaN	NaN	NaN	NaN	NaN	NaN	NaN	NaN	NaN
STK36	Serine/threonine-protein kinase 36	Q9NRP7	S	151	NaN	NaN	NaN	NaN	NaN	NaN	NaN	NaN	NaN	NaN	NaN	NaN	NaN	NaN	NaN	NaN	NaN	NaN
STK36	Serine/threonine-protein kinase 36	Q9NRP7	S	159	NaN	NaN	NaN	NaN	NaN	NaN	NaN	NaN	NaN	NaN	NaN	NaN	NaN	NaN	NaN	NaN	NaN	NaN
PHPT1	14 kDa phosphohistidine phosphatase	Q9NRX4	S	94	0.974775	0.7854	0.933	0.65112	NaN	NaN	0.47808	NaN	NaN	NaN	NaN	NaN	NaN	NaN	NaN	NaN	NaN	NaN
ARHGAP35	Rho GTPase-activating protein 35	Q9NRY4	S	1085	NaN	NaN	NaN	NaN	NaN	0.77118	NaN	NaN	NaN	NaN	NaN	NaN	1.1243	NaN	NaN	0.88914	0.9867	NaN
ARHGAP35	Rho GTPase-activating protein 35	Q9NRY4	S	1106	NaN	NaN	NaN	1.1992	0.71142	0.55781	0.39351	0.20839	0.4997	NaN	NaN	NaN	NaN	NaN	NaN	NaN	NaN	NaN
RAD18	E3 ubiquitin-protein ligase RAD18	Q9NS91	S	55	NaN	NaN	NaN	NaN	NaN	NaN	NaN	NaN	NaN	NaN	NaN	NaN	NaN	NaN	NaN	NaN	NaN	NaN
MARCH5	E3 ubiquitin-protein ligase MARCH5	Q9NX47	S	230	NaN	NaN	NaN	NaN	NaN	NaN	NaN	NaN	NaN	NaN	NaN	NaN	NaN	NaN	NaN	NaN	NaN	NaN
MARCH5	E3 ubiquitin-protein ligase MARCH5	Q9NX47	S	233	NaN	NaN	NaN	NaN	NaN	NaN	NaN	NaN	NaN	NaN	NaN	NaN	NaN	NaN	NaN	NaN	NaN	NaN
BCLAF1	Bcl-2-associated transcription factor 1	Q9NYF8	S	264	NaN	NaN	NaN	NaN	NaN	NaN	0.79871	0.61915	0.80083	NaN	NaN	NaN	NaN	NaN	NaN	NaN	NaN	NaN
BCLAF1	Bcl-2-associated transcription factor 1	Q9NYF8	S	268	0.96255	0.967465	1.0092	1.1409	1.1744	0.99717	0.603345	0.597505	0.876315	1.3775	1.46945	1.0265	1.2625	1.3534	1.0159	1.1724	1.10475	0.88236
LIMD1	LIM domain-containing protein 1	Q9UGP4	S	184	NaN	NaN	NaN	NaN	NaN	NaN	NaN	NaN	NaN	NaN	NaN	NaN	NaN	NaN	NaN	NaN	NaN	NaN
LIMD1	LIM domain-containing protein 1	Q9UGP4	S	187	NaN	NaN	NaN	NaN	NaN	NaN	NaN	NaN	NaN	NaN	NaN	NaN	NaN	NaN	NaN	NaN	NaN	NaN
ZMYND8	Protein kinase C-binding protein 1	Q9ULU4	S	490	NaN	NaN	NaN	2.4502	1.5511	0.59275	NaN	NaN	NaN	NaN	NaN	NaN	NaN	NaN	NaN	NaN	NaN	NaN
NSFL1C	NSFL1 cofactor p47	Q9UNZ2	S	165	NaN	NaN	NaN	NaN	NaN	NaN	NaN	NaN	NaN	NaN	NaN	NaN	2.461	3.1456	1.3598	NaN	NaN	NaN
SRRM2	Serine/arginine repetitive matrix protein 2	Q9UQ35	S	144	NaN	NaN	NaN	NaN	NaN	NaN	NaN	NaN	NaN	NaN	NaN	NaN	NaN	NaN	NaN	NaN	NaN	NaN
SRRM2	Serine/arginine repetitive matrix protein 2	Q9UQ35	S	295	NaN	NaN	NaN	NaN	NaN	NaN	NaN	NaN	NaN	NaN	NaN	NaN	NaN	NaN	NaN	NaN	NaN	NaN
SRRM2	Serine/arginine repetitive matrix protein 2	Q9UQ35	S	297	NaN	NaN	NaN	NaN	NaN	NaN	NaN	NaN	NaN	NaN	NaN	NaN	NaN	NaN	NaN	NaN	NaN	NaN
SRRM2	Serine/arginine repetitive matrix protein 2	Q9UQ35	S	300	NaN	NaN	NaN	NaN	NaN	NaN	NaN	NaN	NaN	NaN	NaN	NaN	NaN	NaN	NaN	NaN	NaN	NaN
THRAP3	Thyroid hormone receptor-associated protein 3	Q9Y2W1	S	406	NaN	NaN	NaN	NaN	NaN	NaN	NaN	NaN	NaN	NaN	NaN	NaN	NaN	NaN	NaN	NaN	NaN	NaN
THRAP3	Thyroid hormone receptor-associated protein 3	Q9Y2W1	S	408	NaN	NaN	NaN	NaN	NaN	NaN	NaN	NaN	NaN	NaN	NaN	NaN	NaN	NaN	NaN	NaN	NaN	NaN
GIT1	ARF GTPase-activating protein GIT1	Q9Y2X7	S	546	3.5836	1.6902	0.52329	NaN	NaN	NaN	NaN	NaN	NaN	NaN	NaN	NaN	NaN	NaN	NaN	NaN	NaN	NaN
		REV__Q8TCC7	S		NaN	NaN	NaN	NaN	NaN	NaN	NaN	NaN	NaN	0.338745	0.301225	0.91563	NaN	NaN	NaN	NaN	NaN	NaN
		REV__Q8TCC7	S		NaN	NaN	NaN	NaN	NaN	NaN	NaN	NaN	NaN	0.338745	0.301225	0.91563	NaN	NaN	NaN	NaN	NaN	NaN
		CON__P02769	T	395	NaN	NaN	NaN	NaN	NaN	NaN	NaN	NaN	NaN	NaN	NaN	NaN	NaN	NaN	NaN	NaN	NaN	NaN
KRT8	Keratin, type II cytoskeletal 8	CON__P05787	T	415;415	NaN	NaN	NaN	NaN	NaN	NaN	NaN	NaN	NaN	NaN	NaN	NaN	NaN	NaN	NaN	NaN	NaN	NaN
KRT8	Keratin, type II cytoskeletal 8	CON__P05787	T	416;416	NaN	NaN	NaN	NaN	NaN	NaN	NaN	NaN	NaN	NaN	NaN	NaN	NaN	NaN	NaN	NaN	NaN	NaN
KRT8	Keratin, type II cytoskeletal 8	CON__P05787	T	431;431	NaN	NaN	NaN	NaN	NaN	NaN	NaN	NaN	NaN	NaN	NaN	NaN	NaN	NaN	NaN	NaN	NaN	NaN
HGS	Hepatocyte growth factor-regulated tyrosine kinase substrate	O14964	T	131	0.73084	0.60915	0.7984	0.49449	0.66537	1.4192	0.3795	0.34903	0.8367	NaN	NaN	NaN	0.70982	0.40809	0.593755	NaN	NaN	NaN
MAPK13	Mitogen-activated protein kinase 13	O15264	T	180	NaN	NaN	NaN	NaN	NaN	NaN	NaN	NaN	NaN	1.01837	0.44972	0.475845	NaN	NaN	NaN	NaN	NaN	NaN
MAPK13	Mitogen-activated protein kinase 13	O15264	T	185	NaN	NaN	NaN	NaN	NaN	NaN	NaN	NaN	NaN	NaN	NaN	NaN	NaN	NaN	NaN	NaN	NaN	NaN
SYNJ1	Synaptojanin-1	O43426	T	1227	NaN	NaN	NaN	NaN	NaN	NaN	NaN	NaN	NaN	NaN	NaN	NaN	NaN	NaN	NaN	NaN	NaN	NaN
SPRY2	Protein sprouty homolog 2	O43597	T	56	1.6281	NaN	NaN	NaN	NaN	NaN	NaN	NaN	NaN	NaN	NaN	NaN	NaN	NaN	NaN	NaN	NaN	NaN
ZNF207	BUB3-interacting and GLEBS motif-containing protein ZNF207	O43670	T	46	1.8692	0.9696	0.51212	NaN	NaN	NaN	NaN	NaN	NaN	NaN	NaN	NaN	NaN	NaN	NaN	NaN	NaN	NaN
DYRK3	Dual specificity tyrosine-phosphorylation-regulated kinase 3	O43781	T	368	0.30213	0.29593	0.98042	NaN	NaN	NaN	NaN	NaN	NaN	NaN	NaN	NaN	NaN	NaN	NaN	NaN	NaN	NaN
MGEA5	Protein O-GlcNAcase	O60502	T	301	NaN	NaN	NaN	NaN	NaN	NaN	NaN	NaN	NaN	NaN	NaN	NaN	NaN	NaN	NaN	NaN	NaN	NaN
SPAG7	Sperm-associated antigen 7	O75391	T	188	NaN	NaN	NaN	NaN	NaN	NaN	3.241	0.88518	0.23407	NaN	NaN	NaN	NaN	NaN	NaN	NaN	NaN	NaN
ECI2	Enoyl-CoA delta isomerase 2, mitochondrial	O75521	T	286	NaN	NaN	NaN	0.9047	1.0067	1.6435	NaN	NaN	NaN	2.37865	1.76245	0.728335	NaN	NaN	NaN	NaN	NaN	NaN
BAG3	BAG family molecular chaperone regulator 3	O95817	T	242	NaN	NaN	NaN	NaN	NaN	NaN	NaN	NaN	NaN	1.0117	2.3742	2.22755	NaN	NaN	NaN	NaN	NaN	NaN
ABL1;ABL2	Tyrosine-protein kinase ABL1;Abelson tyrosine-protein kinase 2	P42684	T	392;438	NaN	NaN	NaN	NaN	NaN	NaN	1.7906	1.1055	0.78873	NaN	NaN	NaN	NaN	NaN	NaN	NaN	NaN	NaN
ABL1;ABL2	Tyrosine-protein kinase ABL1;Abelson tyrosine-protein kinase 2	P42684	T	394;440	NaN	NaN	NaN	NaN	NaN	NaN	NaN	NaN	NaN	NaN	NaN	NaN	NaN	NaN	NaN	NaN	NaN	NaN
TFRC	Transferrin receptor protein 1;Transferrin receptor protein 1, serum form	P02786	T	21	NaN	NaN	NaN	NaN	NaN	NaN	NaN	NaN	NaN	NaN	NaN	NaN	NaN	NaN	NaN	NaN	NaN	NaN
TUBB4A;TUBB;TUBB4B;TUBB2A;TUBB2B	Tubulin beta-4A chain;Tubulin beta chain;Tubulin beta-4B chain;Tubulin beta-2A chain;Tubulin beta-2B chain	Q9BVA1	T	221;221;221;221;221	0.78308	NaN	NaN	NaN	NaN	NaN	1.93665	2.44105	1.2548	NaN	NaN	NaN	NaN	NaN	NaN	NaN	NaN	NaN
LGALS2	Galectin-2	P05162	T	87	NaN	NaN	NaN	NaN	NaN	NaN	NaN	NaN	NaN	0.25766	NaN	NaN	NaN	NaN	NaN	NaN	NaN	NaN
CDK1	Cyclin-dependent kinase 1	P06493	T	14	0.81866	0.83841	0.77207	0.85627	0.6044	0.68685	0.97133	1.0977	1.1117	0.45787	0.57764	1.3942	0.60183	0.5118	0.966	NaN	NaN	NaN
ENO1	Alpha-enolase	P06733	T	41	NaN	NaN	NaN	0.2802	0.9974	3.6796	NaN	NaN	NaN	NaN	NaN	NaN	NaN	NaN	NaN	0.21741	0.89196	NaN
EPHX1	Epoxide hydrolase 1	P07099	T	305	NaN	NaN	NaN	NaN	NaN	NaN	NaN	NaN	NaN	NaN	NaN	NaN	NaN	NaN	NaN	NaN	NaN	NaN
EPHX1	Epoxide hydrolase 1	P07099	T	309	NaN	NaN	NaN	NaN	NaN	NaN	NaN	NaN	NaN	NaN	NaN	NaN	NaN	NaN	NaN	NaN	NaN	NaN
TUBB;TUBB4B;TUBB3;TUBB2A;TUBB2B	Tubulin beta chain;Tubulin beta-4B chain;Tubulin beta-3 chain;Tubulin beta-2A chain;Tubulin beta-2B chain	Q9BVA1	T	107;107;107;107;107	NaN	NaN	NaN	NaN	NaN	NaN	NaN	NaN	NaN	NaN	NaN	NaN	NaN	NaN	NaN	NaN	NaN	NaN
EPRS	Bifunctional glutamate/proline--tRNA ligase;Glutamate--tRNA ligase;Proline--tRNA ligase	P07814	T	888	NaN	NaN	NaN	NaN	NaN	NaN	NaN	NaN	NaN	NaN	NaN	NaN	NaN	NaN	NaN	NaN	NaN	NaN
YES1	Tyrosine-protein kinase Yes	P07947	T	27	NaN	NaN	NaN	NaN	NaN	NaN	NaN	NaN	NaN	NaN	NaN	NaN	NaN	NaN	NaN	NaN	NaN	NaN
PDHA1;PDHA2	Pyruvate dehydrogenase E1 component subunit alpha, somatic form, mitochondrial;Pyruvate dehydrogenase E1 component subunit alpha, testis-specific form, mitochondrial	P08559	T	303;301	NaN	NaN	NaN	NaN	NaN	NaN	NaN	NaN	NaN	NaN	NaN	NaN	NaN	NaN	NaN	NaN	NaN	NaN
VIM	Vimentin	P08670	T	63	3.1063	2.3813	0.77738	0.15501	0.14499	0.82391	4.5282	1.8324	0.37599	0.27238	0.067714	0.25716	0.215445	0.19112	0.88745	0.118	0.093576	1.2151
VIM	Vimentin	P08670	T	37	NaN	NaN	NaN	NaN	NaN	NaN	NaN	NaN	NaN	0.92455	NaN	NaN	NaN	NaN	NaN	NaN	NaN	NaN
CD8B	T-cell surface glycoprotein CD8 beta chain	P10966	T	140	NaN	NaN	NaN	NaN	NaN	NaN	NaN	NaN	NaN	NaN	NaN	NaN	NaN	NaN	NaN	NaN	NaN	NaN
CD8B	T-cell surface glycoprotein CD8 beta chain	P10966	T	141	NaN	NaN	NaN	NaN	NaN	NaN	NaN	NaN	NaN	NaN	NaN	NaN	NaN	NaN	NaN	NaN	NaN	NaN
CD8B	T-cell surface glycoprotein CD8 beta chain	P10966	T	145	NaN	NaN	NaN	NaN	NaN	NaN	NaN	NaN	NaN	NaN	NaN	NaN	NaN	NaN	NaN	NaN	NaN	NaN
G6PD	Glucose-6-phosphate 1-dehydrogenase	P11413	T	402	0.694065	0.57166	0.91477	0.10953	0.74196	4.36365	0.51326	0.56921	1.1205	0.92242	0.852755	1.05647	1.0988	0.99901	1.00707	0.56115	0.93472	1.1316
ACE	Angiotensin-converting enzyme;Angiotensin-converting enzyme, soluble form	P12821	T	1169	NaN	NaN	NaN	NaN	NaN	NaN	NaN	NaN	NaN	NaN	NaN	NaN	NaN	NaN	NaN	NaN	NaN	NaN
SLC25A16	Graves disease carrier protein	P16260	T	148	NaN	NaN	NaN	NaN	NaN	NaN	0.78999	1.17022	1.28882	0.89869	0.76322	0.96161	0.801015	0.653655	0.82241	NaN	NaN	NaN
CTPS1	CTP synthase 1	P17812	T	459	NaN	NaN	NaN	NaN	NaN	NaN	NaN	NaN	NaN	NaN	NaN	NaN	NaN	NaN	NaN	NaN	NaN	NaN
NCL	Nucleolin	P19338	T	405	NaN	NaN	NaN	NaN	NaN	NaN	NaN	NaN	NaN	NaN	NaN	NaN	NaN	NaN	NaN	1.7159	1.3121	0.70484
NEB	Nebulin	P20929	T	1635	NaN	NaN	NaN	NaN	NaN	NaN	NaN	NaN	NaN	NaN	NaN	NaN	NaN	NaN	NaN	NaN	NaN	NaN
CBL	E3 ubiquitin-protein ligase CBL	P22681	T	698	NaN	NaN	NaN	NaN	NaN	NaN	NaN	NaN	NaN	NaN	NaN	NaN	NaN	NaN	NaN	NaN	NaN	NaN
CBL	E3 ubiquitin-protein ligase CBL	P22681	T	702	NaN	NaN	NaN	NaN	NaN	NaN	NaN	NaN	NaN	NaN	NaN	NaN	NaN	NaN	NaN	NaN	NaN	NaN
CFL1	Cofilin-1	P23528	T	70	NaN	NaN	NaN	NaN	NaN	3.5563	NaN	NaN	NaN	NaN	NaN	NaN	NaN	NaN	NaN	1.6728	6.3698	NaN
CFL1;CFL2	Cofilin-1;Cofilin-2	P23528	T	88;88	NaN	NaN	NaN	NaN	NaN	NaN	NaN	NaN	NaN	NaN	NaN	NaN	NaN	NaN	NaN	NaN	NaN	NaN
CFL1;CFL2	Cofilin-1;Cofilin-2	P23528	T	91;91	NaN	NaN	NaN	NaN	NaN	NaN	NaN	NaN	NaN	12.061	3.4917	0.29949	NaN	NaN	NaN	4.04	4.7566	1.0544
CDK2	Cyclin-dependent kinase 2	P24941	T	14	0.99943	0.927405	0.879215	0.85627	0.6044	0.641065	0.97133	1.0977	1.1117	0.544045	0.698405	1.4266	1.7192	0.95919	0.50122	0.88925	0.66191	NaN
MAPK3	Mitogen-activated protein kinase 3	P27361	T	202	0.86943	NaN	NaN	NaN	NaN	NaN	NaN	NaN	NaN	NaN	NaN	NaN	NaN	NaN	NaN	NaN	NaN	NaN
MAPK3	Mitogen-activated protein kinase 3	P27361	T	207	NaN	NaN	NaN	NaN	NaN	NaN	1.1953	0.094356	0.076095	NaN	NaN	NaN	NaN	NaN	NaN	NaN	NaN	NaN
MAPK1	Mitogen-activated protein kinase 1	P28482	T	190	NaN	NaN	NaN	NaN	NaN	NaN	NaN	NaN	NaN	NaN	NaN	NaN	NaN	NaN	NaN	NaN	NaN	NaN
EPHA2	Ephrin type-A receptor 2	P29317	T	587	0.89966	0.86625	0.86263	2.0515	0.28492	0.13669	NaN	NaN	NaN	1.0174	1.5227	1.0984	NaN	NaN	NaN	NaN	NaN	NaN
EPHA2	Ephrin type-A receptor 2	P29317	T	593	NaN	NaN	NaN	NaN	NaN	NaN	1.8592	2.4523	1.73805	1.0471	1.3127	1.3403	NaN	NaN	NaN	2.7565	0.20145	0.064055
EPHA2	Ephrin type-A receptor 2	P29317	T	771	2.6097	1.7024	0.63563	NaN	NaN	NaN	NaN	NaN	NaN	NaN	NaN	NaN	NaN	NaN	NaN	NaN	NaN	NaN
EPHA3	Ephrin type-A receptor 3	P29320	T	595	1.9163	2.1388	0.91727	NaN	NaN	NaN	1.5285	3.0321	1.9178	0.5697	NaN	NaN	0.31707	NaN	NaN	NaN	NaN	NaN
EPHA3	Ephrin type-A receptor 3	P29320	T	601	1.6231	1.6447	1.0087	0.21892	NaN	NaN	NaN	NaN	NaN	NaN	NaN	NaN	0.23736	NaN	NaN	0.2004	NaN	NaN
EPHA3;EPHA4;EPHA5	Ephrin type-A receptor 3;Ephrin type-A receptor 4;Ephrin type-A receptor 5	P29320	T	780;780;834	NaN	NaN	NaN	NaN	NaN	NaN	NaN	NaN	NaN	NaN	NaN	NaN	NaN	NaN	NaN	NaN	NaN	NaN
EPHA3;EPHA4;EPHA5	Ephrin type-A receptor 3;Ephrin type-A receptor 4;Ephrin type-A receptor 5	P29320	T	781;781;835	1.4302	0.77179	0.58835	NaN	NaN	NaN	1.50629	0.95826	0.76047	NaN	NaN	NaN	NaN	NaN	NaN	0.3271	NaN	NaN
TYK2	Non-receptor tyrosine-protein kinase TYK2	P29597	T	953	NaN	NaN	NaN	NaN	NaN	NaN	NaN	NaN	NaN	NaN	NaN	NaN	NaN	NaN	NaN	NaN	NaN	NaN
STIP1	Stress-induced-phosphoprotein 1	P31948	T	94	NaN	NaN	NaN	NaN	NaN	NaN	NaN	NaN	NaN	NaN	NaN	NaN	NaN	NaN	NaN	NaN	NaN	NaN
KIF5B	Kinesin-1 heavy chain	P33176	T	513	NaN	NaN	NaN	NaN	NaN	NaN	NaN	NaN	NaN	NaN	NaN	NaN	NaN	NaN	NaN	NaN	NaN	NaN
IRS1	Insulin receptor substrate 1	P35568	T	608	NaN	NaN	NaN	NaN	NaN	NaN	NaN	NaN	NaN	NaN	NaN	NaN	NaN	NaN	NaN	NaN	NaN	NaN
MAP2K2;MAP2K1	Dual specificity mitogen-activated protein kinase kinase 2;Dual specificity mitogen-activated protein kinase kinase 1	Q02750	T	230;226	NaN	NaN	NaN	NaN	NaN	NaN	NaN	NaN	NaN	NaN	NaN	NaN	NaN	NaN	NaN	NaN	NaN	NaN
STAT3	Signal transducer and activator of transcription 3	P40763	T	708	NaN	NaN	NaN	NaN	NaN	NaN	0.69278	1.0615	1.6833	0.58935	0.79167	1.3498	NaN	NaN	NaN	NaN	NaN	NaN
MNDA	Myeloid cell nuclear differentiation antigen	P41218	T	36	NaN	NaN	NaN	NaN	NaN	NaN	NaN	NaN	NaN	NaN	NaN	NaN	NaN	NaN	NaN	NaN	NaN	NaN
MNDA	Myeloid cell nuclear differentiation antigen	P41218	T	37	NaN	NaN	NaN	NaN	NaN	NaN	NaN	NaN	NaN	NaN	NaN	NaN	NaN	NaN	NaN	NaN	NaN	NaN
STAT1	Signal transducer and activator of transcription 1-alpha/beta	P42224	T	699	NaN	NaN	NaN	NaN	NaN	NaN	NaN	NaN	NaN	2.6478	1.5468	0.971885	1.2441	1.0525	0.90688	NaN	NaN	NaN
ALDH3B2;ALDH3B1	Aldehyde dehydrogenase family 3 member B2;Aldehyde dehydrogenase family 3 member B1	P48448	T	186;267	NaN	NaN	NaN	NaN	NaN	NaN	NaN	NaN	NaN	NaN	NaN	NaN	NaN	NaN	NaN	NaN	NaN	NaN
ALDH3B2;ALDH3B1	Aldehyde dehydrogenase family 3 member B2;Aldehyde dehydrogenase family 3 member B1	P48448	T	188;269	NaN	NaN	NaN	NaN	NaN	NaN	NaN	NaN	NaN	NaN	NaN	NaN	NaN	NaN	NaN	NaN	NaN	NaN
SYK	Tyrosine-protein kinase SYK	P43405	T	345	NaN	NaN	NaN	NaN	NaN	NaN	NaN	NaN	NaN	NaN	NaN	NaN	NaN	NaN	NaN	NaN	NaN	NaN
MAPK9	Mitogen-activated protein kinase 9	P45984	T	183	NaN	NaN	NaN	NaN	NaN	NaN	NaN	NaN	NaN	NaN	NaN	NaN	NaN	NaN	NaN	NaN	NaN	NaN
ATRX	Transcriptional regulator ATRX	P46100	T	312	NaN	NaN	NaN	NaN	NaN	NaN	0.5037	0.76951	1.3334	0.81998	0.33396	0.40925	NaN	NaN	NaN	NaN	NaN	NaN
CRKL	Crk-like protein	P46109	T	254	NaN	NaN	NaN	NaN	NaN	NaN	NaN	NaN	NaN	NaN	NaN	NaN	1.0362	0.88197	0.88776	NaN	NaN	NaN
RPL21	60S ribosomal protein L21	P46778	T	29	NaN	NaN	NaN	NaN	NaN	NaN	NaN	NaN	NaN	NaN	NaN	NaN	NaN	NaN	NaN	NaN	NaN	NaN
SMARCA4;SMARCA2	Transcription activator BRG1;Probable global transcription activator SNF2L2	P51532	T	961;931	NaN	NaN	NaN	NaN	NaN	NaN	NaN	NaN	NaN	NaN	NaN	NaN	0.19595	NaN	NaN	NaN	NaN	NaN
APLP1	Amyloid-like protein 1;C30	P51693	T	642	0.60553	0.41288	0.96728	NaN	NaN	NaN	NaN	NaN	NaN	NaN	NaN	NaN	NaN	NaN	NaN	NaN	NaN	NaN
AGFG1	Arf-GAP domain and FG repeat-containing protein 1	P52594	T	323	NaN	NaN	NaN	NaN	NaN	NaN	NaN	NaN	NaN	NaN	NaN	NaN	NaN	NaN	NaN	NaN	NaN	NaN
PMS2	Mismatch repair endonuclease PMS2	P54278	T	820	NaN	NaN	NaN	NaN	NaN	NaN	NaN	NaN	NaN	NaN	NaN	NaN	NaN	NaN	NaN	NaN	NaN	NaN
PMS2	Mismatch repair endonuclease PMS2	P54278	T	824	NaN	NaN	NaN	NaN	NaN	NaN	NaN	NaN	NaN	NaN	NaN	NaN	NaN	NaN	NaN	NaN	NaN	NaN
HSPE1	10 kDa heat shock protein, mitochondrial	P61604	T	79	2.1392	1.75095	0.871455	1.0851	1.3842	1.2474	1.082	1.4463	1.2923	2.9904	3.0105	1.0232	5.8919	4.6792	0.79885	2.1068	2.8488	1.1737
RPS11	40S ribosomal protein S11	P62280	T	54	NaN	NaN	NaN	NaN	NaN	NaN	NaN	NaN	NaN	NaN	NaN	NaN	NaN	NaN	NaN	NaN	NaN	NaN
TRA2B	Transformer-2 protein homolog beta	P62995	T	201	1.31225	1.58185	1.02005	1.2756	1.2654	0.90067	0.75574	0.708095	1.1004	1.1123	1.03313	1.01655	1.0519	0.93614	1.0847	1.2477	1.29425	0.94218
EEF1A1;EEF1A1P5	Elongation factor 1-alpha 1;Putative elongation factor 1-alpha-like 3	P68104	T	176;176	0.27413	0.22515	0.73581	NaN	NaN	2.0789	NaN	NaN	NaN	NaN	NaN	NaN	NaN	NaN	NaN	0.17849	0.48854	NaN
EEF1A1;EEF1A1P5	Elongation factor 1-alpha 1;Putative elongation factor 1-alpha-like 3	P68104	T	82;82	NaN	NaN	NaN	NaN	NaN	NaN	NaN	NaN	NaN	NaN	NaN	NaN	NaN	NaN	NaN	NaN	NaN	NaN
TUBA1B;TUBA4A;TUBA1A;TUBA3E	Tubulin alpha-1B chain;Tubulin alpha-4A chain;Tubulin alpha-1A chain;Tubulin alpha-3E chain	P68363	T	271;271;271;271;271;271	NaN	NaN	NaN	NaN	NaN	NaN	NaN	NaN	NaN	NaN	NaN	NaN	NaN	NaN	NaN	NaN	NaN	NaN
NUCB2	Nucleobindin-2;Nesfatin-1	P80303	T	172	NaN	NaN	NaN	NaN	NaN	NaN	2.6618	2.89335	1.0418	NaN	NaN	NaN	NaN	NaN	NaN	NaN	NaN	NaN
RBP5	Retinol-binding protein 5	P82980	T	121	NaN	NaN	NaN	NaN	NaN	NaN	NaN	NaN	NaN	NaN	NaN	NaN	NaN	NaN	NaN	NaN	NaN	NaN
CDK3	Cyclin-dependent kinase 3	Q00526	T	14	0.99943	0.927405	0.879215	0.85627	0.6044	0.641065	0.97133	1.0977	1.1117	0.544045	0.698405	1.4266	1.7192	0.95919	0.50122	0.88925	0.66191	NaN
HNRNPU	Heterogeneous nuclear ribonucleoprotein U	Q00839	T	653	NaN	NaN	NaN	NaN	NaN	NaN	NaN	NaN	NaN	NaN	NaN	NaN	NaN	NaN	NaN	NaN	NaN	NaN
SPTBN1	Spectrin beta chain, non-erythrocytic 1	Q01082	T	779	NaN	NaN	NaN	NaN	NaN	NaN	NaN	NaN	NaN	NaN	NaN	NaN	NaN	NaN	NaN	NaN	NaN	NaN
CAP1	Adenylyl cyclase-associated protein 1	Q01518	T	24	NaN	NaN	NaN	NaN	NaN	NaN	NaN	NaN	NaN	NaN	NaN	NaN	NaN	NaN	NaN	NaN	NaN	NaN
CAP1	Adenylyl cyclase-associated protein 1	Q01518	T	307	0.45027	0.41161	1.0361	0.579785	0.67591	2.5386	NaN	NaN	NaN	1.014	1.5058	1.4743	NaN	NaN	NaN	0.14659	0.65098	NaN
CAV1	Caveolin-1	Q03135	T	15	1.4838	0.090776	0.061124	NaN	NaN	NaN	NaN	NaN	NaN	NaN	NaN	NaN	NaN	NaN	NaN	NaN	NaN	NaN
SRSF11	Serine/arginine-rich splicing factor 11	Q05519	T	325	NaN	NaN	NaN	NaN	NaN	NaN	NaN	NaN	NaN	1.83625	0.8143	0.450325	NaN	NaN	NaN	NaN	NaN	NaN
PTPN11	Tyrosine-protein phosphatase non-receptor type 11	Q06124	T	59	NaN	NaN	NaN	NaN	NaN	NaN	NaN	NaN	NaN	NaN	NaN	NaN	NaN	NaN	NaN	NaN	NaN	NaN
TNK2	Activated CDC42 kinase 1	Q07912	T	517	0.5452	0.284965	0.63537	0.116229	0.086136	2.1917	0.68574	0.371565	0.60433	0.335485	0.347485	0.824855	0.252505	0.287475	1.1616	0.0930135	0.0623155	0.36675
TNK2	Activated CDC42 kinase 1	Q07912	T	857	NaN	NaN	NaN	NaN	NaN	NaN	NaN	NaN	NaN	NaN	NaN	NaN	0.61781	0.49697	0.889	NaN	NaN	NaN
AHNAK	Neuroblast differentiation-associated protein AHNAK	Q09666	T	1472	NaN	NaN	NaN	NaN	NaN	NaN	NaN	NaN	NaN	NaN	NaN	NaN	NaN	NaN	NaN	NaN	NaN	NaN
MAPK7	Mitogen-activated protein kinase 7	Q13164	T	224	1.29635	0.977325	0.768865	NaN	NaN	NaN	1.3161	0.18393	0.13306	NaN	NaN	NaN	NaN	NaN	NaN	NaN	NaN	NaN
SRSF9	Serine/arginine-rich splicing factor 9	Q13242	T	177	NaN	NaN	NaN	NaN	NaN	NaN	NaN	NaN	NaN	NaN	NaN	NaN	NaN	NaN	NaN	1.0008	1.1107	0.94895
TCOF1	Treacle protein	Q13428	T	581	NaN	NaN	NaN	NaN	NaN	NaN	NaN	NaN	NaN	NaN	NaN	NaN	NaN	NaN	NaN	NaN	NaN	NaN
PDAP1	28 kDa heat- and acid-stable phosphoprotein	Q13442	T	18	1.2738	0.80942	0.70898	NaN	NaN	NaN	NaN	NaN	NaN	2.7975	1.9386	0.70747	NaN	NaN	NaN	NaN	NaN	NaN
PRPF4B	Serine/threonine-protein kinase PRP4 homolog	Q13523	T	847	0.60379	1.1661	2.0121	NaN	NaN	NaN	0.84818	1.4394	1.5751	NaN	NaN	NaN	0.73289	1.0197	1.3988	NaN	NaN	NaN
DCTN2	Dynactin subunit 2	Q13561	T	315	NaN	NaN	NaN	NaN	NaN	NaN	NaN	NaN	NaN	NaN	NaN	NaN	NaN	NaN	NaN	NaN	NaN	NaN
TRA2A	Transformer-2 protein homolog alpha	Q13595	T	202	0.83877	0.80298	0.84147	0.651955	0.69131	1.1088	0.441545	0.69424	1.56765	0.53588	0.52928	1.15377	0.53398	0.66705	1.0515	0.571935	0.65352	1.134
TRA2A	Transformer-2 protein homolog alpha	Q13595	T	204	NaN	NaN	NaN	0.8076	0.80951	0.90199	0.64846	0.63226	1.076	NaN	NaN	NaN	NaN	NaN	NaN	NaN	NaN	NaN
SPTAN1	Spectrin alpha chain, non-erythrocytic 1	Q13813	T	2425	NaN	NaN	NaN	NaN	NaN	NaN	NaN	NaN	NaN	NaN	NaN	NaN	1.2441	0.84323	0.47712	NaN	NaN	NaN
CTTN	Src substrate cortactin	Q14247	T	399	NaN	NaN	NaN	NaN	NaN	NaN	NaN	NaN	NaN	NaN	NaN	NaN	NaN	NaN	NaN	NaN	NaN	NaN
CTTN	Src substrate cortactin	Q14247	T	401	NaN	NaN	NaN	NaN	NaN	NaN	NaN	NaN	NaN	NaN	NaN	NaN	NaN	NaN	NaN	NaN	NaN	NaN
CTTN	Src substrate cortactin	Q14247	T	267	NaN	NaN	NaN	NaN	NaN	NaN	NaN	NaN	NaN	NaN	NaN	NaN	NaN	NaN	NaN	NaN	NaN	NaN
RCN1	Reticulocalbin-1	Q15293	T	144	NaN	NaN	NaN	NaN	NaN	NaN	NaN	NaN	NaN	NaN	NaN	NaN	NaN	NaN	NaN	NaN	NaN	NaN
EPHA7	Ephrin type-A receptor 7	Q15375	T	613	NaN	NaN	NaN	NaN	NaN	NaN	2.6998	5.0418	1.58615	NaN	NaN	NaN	NaN	NaN	NaN	NaN	NaN	NaN
ZFHX3	Zinc finger homeobox protein 3	Q15911	T	3559	22.45	0.95731	0.043927	NaN	NaN	NaN	NaN	NaN	NaN	NaN	NaN	NaN	NaN	NaN	NaN	NaN	NaN	NaN
LAMA4	Laminin subunit alpha-4	Q16363	T	317	NaN	NaN	NaN	NaN	NaN	NaN	NaN	NaN	NaN	NaN	NaN	NaN	NaN	NaN	NaN	NaN	NaN	NaN
MAPK14	Mitogen-activated protein kinase 14	Q16539	T	180	0.43451	NaN	NaN	NaN	NaN	NaN	1.1201	0.85221	0.70546	0.63581	1.095	2.4418	NaN	NaN	NaN	NaN	NaN	NaN
MAPK14	Mitogen-activated protein kinase 14	Q16539	T	185	NaN	NaN	NaN	NaN	NaN	NaN	NaN	NaN	NaN	NaN	NaN	NaN	NaN	NaN	NaN	NaN	NaN	NaN
RBBP7	Histone-binding protein RBBP7	Q16576	T	36	NaN	NaN	NaN	NaN	NaN	NaN	NaN	NaN	NaN	NaN	NaN	NaN	NaN	NaN	NaN	NaN	NaN	NaN
RBBP7	Histone-binding protein RBBP7	Q16576	T	45	NaN	NaN	NaN	NaN	NaN	NaN	NaN	NaN	NaN	NaN	NaN	NaN	NaN	NaN	NaN	NaN	NaN	NaN
CCDC88A	Girdin	Q3V6T2	T	1764	NaN	NaN	NaN	NaN	NaN	NaN	NaN	NaN	NaN	NaN	NaN	NaN	NaN	NaN	NaN	NaN	NaN	NaN
HYDIN	Hydrocephalus-inducing protein homolog	Q4G0P3	T	1698	NaN	NaN	NaN	NaN	NaN	NaN	NaN	NaN	NaN	NaN	NaN	NaN	NaN	NaN	NaN	NaN	NaN	NaN
HYDIN	Hydrocephalus-inducing protein homolog	Q4G0P3	T	1700	NaN	NaN	NaN	NaN	NaN	NaN	NaN	NaN	NaN	NaN	NaN	NaN	NaN	NaN	NaN	NaN	NaN	NaN
PDLIM3	PDZ and LIM domain protein 3	Q53GG5	T	271	NaN	NaN	NaN	NaN	NaN	NaN	NaN	NaN	NaN	0.9065	1.304	1.7614	NaN	NaN	NaN	NaN	NaN	NaN
NOMO2;NOMO1;NOMO3	Nodal modulator 2;Nodal modulator 1;Nodal modulator 3	Q5JPE7	T	422;422;422	NaN	NaN	NaN	NaN	NaN	NaN	NaN	NaN	NaN	NaN	NaN	NaN	NaN	NaN	NaN	NaN	NaN	NaN
HP1BP3	Heterochromatin protein 1-binding protein 3	Q5SSJ5	T	375	NaN	NaN	NaN	NaN	NaN	NaN	NaN	NaN	NaN	NaN	NaN	NaN	NaN	NaN	NaN	NaN	NaN	NaN
IBA57	Putative transferase CAF17, mitochondrial	Q5T440	T	11	NaN	NaN	NaN	NaN	NaN	NaN	NaN	NaN	NaN	NaN	NaN	NaN	NaN	NaN	NaN	NaN	NaN	NaN
CC2D2B	Protein CC2D2B	Q6DHV5	T	385	NaN	NaN	NaN	NaN	NaN	NaN	NaN	NaN	NaN	NaN	NaN	NaN	NaN	NaN	NaN	NaN	NaN	NaN
PGM2L1	Glucose 1,6-bisphosphate synthase	Q6PCE3	T	134	NaN	NaN	NaN	NaN	NaN	NaN	NaN	NaN	NaN	NaN	NaN	NaN	1.247	1.2727	1.4323	NaN	NaN	NaN
TOM1L2	TOM1-like protein 2	Q6ZVM7	T	403	NaN	NaN	NaN	NaN	NaN	NaN	NaN	NaN	NaN	NaN	NaN	NaN	NaN	NaN	NaN	5.0958	NaN	NaN
SLC35D2	UDP-N-acetylglucosamine/UDP-glucose/GDP-mannose transporter	Q76EJ3	T	136	NaN	NaN	NaN	NaN	NaN	NaN	NaN	NaN	NaN	NaN	NaN	NaN	NaN	NaN	NaN	NaN	NaN	NaN
SSH2	Protein phosphatase Slingshot homolog 2	Q76I76	T	1328	NaN	NaN	NaN	NaN	NaN	NaN	NaN	NaN	NaN	NaN	NaN	NaN	NaN	NaN	NaN	NaN	NaN	NaN
SSH2	Protein phosphatase Slingshot homolog 2	Q76I76	T	1329	NaN	NaN	NaN	NaN	NaN	NaN	NaN	NaN	NaN	NaN	NaN	NaN	NaN	NaN	NaN	NaN	NaN	NaN
SSH2	Protein phosphatase Slingshot homolog 2	Q76I76	T	1330	NaN	NaN	NaN	NaN	NaN	NaN	NaN	NaN	NaN	NaN	NaN	NaN	NaN	NaN	NaN	NaN	NaN	NaN
DCXR	L-xylulose reductase	Q7Z4W1	T	152	NaN	NaN	NaN	NaN	NaN	NaN	NaN	NaN	NaN	NaN	NaN	NaN	NaN	NaN	NaN	NaN	NaN	NaN
LSR	Lipolysis-stimulated lipoprotein receptor	Q86X29	T	327	NaN	NaN	NaN	NaN	NaN	NaN	NaN	NaN	NaN	NaN	NaN	NaN	NaN	NaN	NaN	NaN	NaN	NaN
CHSY1	Chondroitin sulfate synthase 1	Q86X52	T	302	NaN	NaN	NaN	NaN	NaN	NaN	NaN	NaN	NaN	NaN	NaN	NaN	NaN	NaN	NaN	NaN	NaN	NaN
AMICA1	Junctional adhesion molecule-like	Q86YT9	T	258	NaN	NaN	NaN	NaN	NaN	NaN	NaN	NaN	NaN	NaN	NaN	NaN	NaN	NaN	NaN	NaN	NaN	NaN
AMICA1	Junctional adhesion molecule-like	Q86YT9	T	261	NaN	NaN	NaN	NaN	NaN	NaN	NaN	NaN	NaN	NaN	NaN	NaN	NaN	NaN	NaN	NaN	NaN	NaN
CCNJL	Cyclin-J-like protein	Q8IV13	T	273	NaN	NaN	NaN	NaN	NaN	NaN	NaN	NaN	NaN	NaN	NaN	NaN	NaN	NaN	NaN	NaN	NaN	NaN
CARKD	ATP-dependent (S)-NAD(P)H-hydrate dehydratase	Q8IW45	T	86	NaN	NaN	NaN	NaN	NaN	NaN	NaN	NaN	NaN	NaN	NaN	NaN	1.9607	1.4551	0.70188	NaN	NaN	NaN
ARHGAP12	Rho GTPase-activating protein 12	Q8IWW6	T	230	NaN	NaN	NaN	NaN	NaN	NaN	NaN	NaN	NaN	NaN	NaN	NaN	NaN	NaN	NaN	NaN	NaN	NaN
SRRM1	Serine/arginine repetitive matrix protein 1	Q8IYB3	T	406	NaN	NaN	NaN	NaN	NaN	NaN	NaN	NaN	NaN	NaN	NaN	NaN	NaN	NaN	NaN	NaN	NaN	NaN
ABI1	Abl interactor 1	Q8IZP0	T	200	3.46025	1.7221	0.541075	1.4305	0.49146	0.29826	9.23345	1.32334	0.117738	NaN	NaN	NaN	1.4863	3.3771	1.8002	NaN	NaN	NaN
ABI1	Abl interactor 1	Q8IZP0	T	215	NaN	NaN	NaN	NaN	NaN	NaN	NaN	NaN	NaN	2.1325	1.4512	0.63417	NaN	NaN	NaN	NaN	NaN	NaN
DCBLD1	Discoidin, CUB and LCCL domain-containing protein 1	Q8N8Z6	T	692	NaN	NaN	NaN	NaN	NaN	NaN	NaN	NaN	NaN	NaN	NaN	NaN	NaN	NaN	NaN	NaN	NaN	NaN
FAM46D	Protein FAM46D	Q8NEK8	T	326	NaN	NaN	NaN	NaN	NaN	NaN	NaN	NaN	NaN	NaN	NaN	NaN	NaN	NaN	NaN	NaN	NaN	NaN
ZCRB1	Zinc finger CCHC-type and RNA-binding motif-containing protein 1	Q8TBF4	T	22	NaN	NaN	NaN	NaN	NaN	NaN	NaN	NaN	NaN	NaN	NaN	NaN	NaN	NaN	NaN	NaN	NaN	NaN
CD99L2	CD99 antigen-like protein 2	Q8TCZ2	T	245	NaN	NaN	NaN	NaN	NaN	NaN	NaN	NaN	NaN	NaN	NaN	NaN	NaN	NaN	NaN	NaN	NaN	NaN
FRS2	Fibroblast growth factor receptor substrate 2	Q8WU20	T	195	NaN	NaN	NaN	NaN	NaN	NaN	NaN	NaN	NaN	NaN	NaN	NaN	NaN	NaN	NaN	NaN	NaN	NaN
FRS2	Fibroblast growth factor receptor substrate 2	Q8WU20	T	199	NaN	NaN	NaN	NaN	NaN	NaN	NaN	NaN	NaN	NaN	NaN	NaN	NaN	NaN	NaN	NaN	NaN	NaN
CASKIN2	Caskin-2	Q8WXE0	T	252	NaN	NaN	NaN	0.9861	0.95383	0.96361	0.4528	0.11704	0.2476	NaN	NaN	NaN	NaN	NaN	NaN	NaN	NaN	NaN
TTN	Titin	Q8WZ42	T	19318	NaN	NaN	NaN	NaN	NaN	NaN	NaN	NaN	NaN	NaN	NaN	NaN	NaN	NaN	NaN	NaN	NaN	NaN
PIK3R3	Phosphatidylinositol 3-kinase regulatory subunit gamma	Q92569	T	203	NaN	NaN	NaN	NaN	NaN	NaN	NaN	NaN	NaN	0.96822	0.23306	0.50098	NaN	NaN	NaN	NaN	NaN	NaN
GCN1L1	Translational activator GCN1	Q92616	T	956	NaN	NaN	NaN	NaN	NaN	NaN	NaN	NaN	NaN	NaN	NaN	NaN	NaN	NaN	NaN	NaN	NaN	NaN
GCN1L1	Translational activator GCN1	Q92616	T	958	NaN	NaN	NaN	NaN	NaN	NaN	NaN	NaN	NaN	NaN	NaN	NaN	NaN	NaN	NaN	NaN	NaN	NaN
EMG1	Ribosomal RNA small subunit methyltransferase NEP1	Q92979	T	60	NaN	NaN	NaN	NaN	NaN	1.0467	0.37189	NaN	NaN	NaN	NaN	NaN	NaN	NaN	NaN	0.26691	0.36315	NaN
C11orf52	Uncharacterized protein C11orf52	Q96A22	T	101	NaN	NaN	NaN	NaN	NaN	NaN	NaN	NaN	NaN	NaN	NaN	NaN	NaN	NaN	NaN	NaN	NaN	NaN
C11orf52	Uncharacterized protein C11orf52	Q96A22	T	105	NaN	NaN	NaN	NaN	NaN	NaN	NaN	NaN	NaN	NaN	NaN	NaN	NaN	NaN	NaN	NaN	NaN	NaN
PDLIM5	PDZ and LIM domain protein 5	Q96HC4	T	341	NaN	NaN	NaN	NaN	NaN	NaN	NaN	NaN	NaN	NaN	NaN	NaN	NaN	NaN	NaN	NaN	NaN	NaN
PDLIM5	PDZ and LIM domain protein 5	Q96HC4	T	344	NaN	NaN	NaN	NaN	NaN	NaN	NaN	NaN	NaN	NaN	NaN	NaN	NaN	NaN	NaN	NaN	NaN	NaN
PDLIM5	PDZ and LIM domain protein 5	Q96HC4	T	355	NaN	NaN	NaN	NaN	NaN	NaN	NaN	NaN	NaN	NaN	NaN	NaN	NaN	NaN	NaN	NaN	NaN	NaN
PKP4	Plakophilin-4	Q99569	T	477	NaN	NaN	NaN	NaN	NaN	NaN	1.5475	NaN	NaN	NaN	NaN	NaN	NaN	NaN	NaN	NaN	NaN	NaN
CPNE1	Copine-1	Q99829	T	389	NaN	NaN	NaN	NaN	NaN	NaN	NaN	NaN	NaN	0.97676	3.105	2.6631	NaN	NaN	NaN	NaN	NaN	NaN
TUBA1C	Tubulin alpha-1C chain	Q9BQE3	T	271	NaN	NaN	NaN	NaN	NaN	NaN	NaN	NaN	NaN	NaN	NaN	NaN	NaN	NaN	NaN	NaN	NaN	NaN
CRACR2A	EF-hand calcium-binding domain-containing protein 4B	Q9BSW2	T	281	NaN	NaN	NaN	31.753	NaN	NaN	NaN	NaN	NaN	51.973	NaN	NaN	62.4585	NaN	NaN	32.926	NaN	NaN
LHPP	Phospholysine phosphohistidine inorganic pyrophosphate phosphatase	Q9H008	T	162	NaN	NaN	NaN	NaN	NaN	NaN	NaN	NaN	NaN	NaN	NaN	NaN	NaN	NaN	NaN	NaN	NaN	NaN
ABCG8	ATP-binding cassette sub-family G member 8	Q9H221	T	119	NaN	NaN	NaN	NaN	NaN	NaN	NaN	NaN	NaN	NaN	NaN	NaN	NaN	NaN	NaN	NaN	NaN	NaN
EPB41L1	Band 4.1-like protein 1	Q9H4G0	T	795	NaN	NaN	NaN	NaN	NaN	NaN	NaN	NaN	NaN	NaN	NaN	NaN	NaN	NaN	NaN	NaN	NaN	NaN
PEAK1	Pseudopodium-enriched atypical kinase 1	Q9H792	T	664	NaN	NaN	NaN	NaN	NaN	NaN	NaN	NaN	NaN	NaN	NaN	NaN	NaN	NaN	NaN	NaN	NaN	NaN
TTC12	Tetratricopeptide repeat protein 12	Q9H892	T	384	1.223	1.2924	1.0842	NaN	NaN	NaN	NaN	NaN	NaN	NaN	NaN	NaN	NaN	NaN	NaN	NaN	NaN	NaN
CACYBP	Calcyclin-binding protein	Q9HB71	T	69	NaN	NaN	NaN	NaN	NaN	NaN	NaN	NaN	NaN	NaN	NaN	NaN	NaN	NaN	NaN	NaN	NaN	NaN
CACYBP	Calcyclin-binding protein	Q9HB71	T	72	0.5539	0.61624	0.90284	0.54075	0.83422	1.558	0.686845	0.510145	0.51712	1.207	2.2078	1.0748	1.2363	0.94519	1.0386	0.35035	0.65645	1.731
SLC38A10	Putative sodium-coupled neutral amino acid transporter 10	Q9HBR0	T	902	NaN	NaN	NaN	NaN	NaN	NaN	NaN	NaN	NaN	NaN	NaN	NaN	NaN	NaN	NaN	NaN	NaN	NaN
SLC38A10	Putative sodium-coupled neutral amino acid transporter 10	Q9HBR0	T	904	NaN	NaN	NaN	NaN	NaN	NaN	NaN	NaN	NaN	NaN	NaN	NaN	NaN	NaN	NaN	NaN	NaN	NaN
ZNF532	Zinc finger protein 532	Q9HCE3	T	891	NaN	NaN	NaN	NaN	NaN	NaN	NaN	NaN	NaN	NaN	NaN	NaN	NaN	NaN	NaN	NaN	NaN	NaN
ROBO2	Roundabout homolog 2	Q9HCK4	T	999	NaN	NaN	NaN	NaN	NaN	NaN	NaN	NaN	NaN	NaN	NaN	NaN	NaN	NaN	NaN	NaN	NaN	NaN
ROBO2	Roundabout homolog 2	Q9HCK4	T	1000	NaN	NaN	NaN	NaN	NaN	NaN	NaN	NaN	NaN	NaN	NaN	NaN	NaN	NaN	NaN	NaN	NaN	NaN
PCDH18	Protocadherin-18	Q9HCL0	T	742	NaN	NaN	NaN	NaN	NaN	NaN	NaN	NaN	NaN	NaN	NaN	NaN	NaN	NaN	NaN	NaN	NaN	NaN
ASH1L	Histone-lysine N-methyltransferase ASH1L	Q9NR48	T	1318	NaN	NaN	NaN	NaN	NaN	NaN	NaN	NaN	NaN	NaN	NaN	NaN	NaN	NaN	NaN	NaN	NaN	NaN
STK36	Serine/threonine-protein kinase 36	Q9NRP7	T	152	NaN	NaN	NaN	NaN	NaN	NaN	NaN	NaN	NaN	NaN	NaN	NaN	NaN	NaN	NaN	NaN	NaN	NaN
STK36	Serine/threonine-protein kinase 36	Q9NRP7	T	154	NaN	NaN	NaN	NaN	NaN	NaN	NaN	NaN	NaN	NaN	NaN	NaN	NaN	NaN	NaN	NaN	NaN	NaN
STK36	Serine/threonine-protein kinase 36	Q9NRP7	T	158	NaN	NaN	NaN	NaN	NaN	NaN	NaN	NaN	NaN	NaN	NaN	NaN	NaN	NaN	NaN	NaN	NaN	NaN
RAD18	E3 ubiquitin-protein ligase RAD18	Q9NS91	T	58	NaN	NaN	NaN	NaN	NaN	NaN	NaN	NaN	NaN	NaN	NaN	NaN	NaN	NaN	NaN	NaN	NaN	NaN
ABI2	Abl interactor 2	Q9NYB9	T	200	4.944	2.80515	0.53706	NaN	NaN	3.1647	2.93375	1.46395	0.539125	0.80888	1.4815	1.7249	1.6291	2.4293	2.0033	0.6341	1.1657	NaN
ERRFI1	ERBB receptor feedback inhibitor 1	Q9UJM3	T	392	NaN	NaN	NaN	NaN	NaN	NaN	NaN	NaN	NaN	NaN	NaN	NaN	NaN	NaN	NaN	NaN	NaN	NaN
LIMCH1	LIM and calponin homology domains-containing protein 1	Q9UPQ0	T	537	23.375	NaN	NaN	NaN	NaN	NaN	NaN	NaN	NaN	110.6	NaN	NaN	49.175	NaN	NaN	NaN	NaN	NaN
ANKRD26	Ankyrin repeat domain-containing protein 26	Q9UPS8	T	298	4.3199	2.6913	0.71881	NaN	NaN	NaN	NaN	NaN	NaN	NaN	NaN	NaN	NaN	NaN	NaN	NaN	NaN	NaN
SRRM2	Serine/arginine repetitive matrix protein 2	Q9UQ35	T	1531	NaN	NaN	NaN	NaN	NaN	NaN	NaN	NaN	NaN	NaN	NaN	NaN	NaN	NaN	NaN	NaN	NaN	NaN
SBNO2	Protein strawberry notch homolog 2	Q9Y2G9	T	615	NaN	NaN	NaN	NaN	NaN	NaN	NaN	NaN	NaN	NaN	NaN	NaN	NaN	NaN	NaN	NaN	NaN	NaN
SUGT1	Suppressor of G2 allele of SKP1 homolog	Q9Y2Z0	T	284	NaN	NaN	NaN	NaN	NaN	NaN	NaN	NaN	NaN	NaN	NaN	NaN	NaN	NaN	NaN	NaN	NaN	NaN
		REV__Q96JN2	T		NaN	NaN	NaN	NaN	NaN	NaN	NaN	NaN	NaN	NaN	NaN	NaN	NaN	NaN	NaN	NaN	NaN	NaN
KIAA1598	Shootin-1	A0MZ66	Y	24	NaN	NaN	NaN	NaN	NaN	NaN	NaN	NaN	NaN	NaN	NaN	NaN	NaN	NaN	NaN	NaN	NaN	NaN
		CON__P01966	Y	25	NaN	NaN	NaN	NaN	NaN	NaN	0.22681	NaN	NaN	NaN	NaN	NaN	NaN	NaN	NaN	NaN	NaN	NaN
PFN1	Profilin-1	P07737	Y	129;129	NaN	NaN	NaN	NaN	NaN	NaN	0.39201	0.44809	1.1181	NaN	NaN	NaN	NaN	NaN	NaN	NaN	NaN	NaN
KRT8	Keratin, type II cytoskeletal 8	CON__P05787	Y	282;282;242	NaN	NaN	NaN	12.701	5.0032	0.34198	NaN	NaN	NaN	9.0053	5.8031	0.38383	NaN	NaN	NaN	7.3095	2.8667	0.33436
KRT8	Keratin, type II cytoskeletal 8	CON__P05787	Y	286;286;246	NaN	NaN	NaN	NaN	NaN	NaN	NaN	NaN	NaN	10.357	3.5933	0.35371	NaN	NaN	NaN	NaN	NaN	NaN
KRT8	Keratin, type II cytoskeletal 8	CON__P05787	Y	267;267;340	NaN	NaN	NaN	3.9121	1.9814	0.49427	NaN	NaN	NaN	7.48155	4.21175	0.691365	NaN	NaN	NaN	5.0676	1.548	0.25945
KRT8	Keratin, type II cytoskeletal 8	CON__P05787	Y	10;10	NaN	NaN	NaN	NaN	NaN	NaN	NaN	NaN	NaN	NaN	NaN	NaN	NaN	NaN	NaN	NaN	NaN	NaN
KRT19	Keratin, type I cytoskeletal 19	P08727	Y	391;391	NaN	NaN	NaN	NaN	NaN	NaN	NaN	NaN	NaN	9.4904	7.9563	0.75319	NaN	NaN	NaN	4.796	3.8499	0.71881
KRT19	Keratin, type I cytoskeletal 19	P08727	Y	256;256	NaN	NaN	NaN	NaN	NaN	NaN	NaN	NaN	NaN	10.112	7.3198	0.93572	NaN	NaN	NaN	NaN	NaN	NaN
		CON__P34955	Y	302	0.040325	0.0361805	0.89145	NaN	NaN	NaN	0.10108	0.08063	0.97795	0.16136	0.23798	1.42193	NaN	NaN	NaN	NaN	NaN	NaN
		CON__Q0IIK2	Y	211;192	NaN	NaN	NaN	NaN	NaN	NaN	NaN	NaN	NaN	NaN	NaN	NaN	NaN	NaN	NaN	NaN	NaN	NaN
TF;LTF	Serotransferrin;Lactotransferrin;Lactoferricin-H;Kaliocin-1;Lactoferroxin-A;Lactoferroxin-B;Lactoferroxin-C	CON__Q0IIK2	Y	543;524;536;547	NaN	NaN	NaN	NaN	NaN	NaN	NaN	NaN	NaN	NaN	NaN	NaN	NaN	NaN	NaN	NaN	NaN	NaN
DDX39A;DDX39B	ATP-dependent RNA helicase DDX39A;Spliceosome RNA helicase DDX39B	Q13838	Y	38;39	NaN	NaN	NaN	NaN	NaN	NaN	NaN	NaN	NaN	3.7624	1.0574	0.34444	NaN	NaN	NaN	1.6765	0.85792	0.44189
PDLIM1	PDZ and LIM domain protein 1	O00151	Y	321	NaN	NaN	NaN	1.6949	2.8736	1.6546	NaN	NaN	NaN	4.2962	2.8839	0.93472	1.71445	1.46835	0.80099	0.99925	2.1879	1.9355
ACOT7	Cytosolic acyl coenzyme A thioester hydrolase	O00154	Y	194	NaN	NaN	NaN	NaN	NaN	NaN	1.3148	0.37478	0.34582	NaN	NaN	NaN	NaN	NaN	NaN	NaN	NaN	NaN
WASL	Neural Wiskott-Aldrich syndrome protein	O00401	Y	256	0.96472	0.857065	0.883885	0.21879	NaN	0.39772	1.8385	0.829475	0.5579	0.404425	0.51001	1.3583	0.416855	0.32572	0.84802	0.193325	0.081436	0.40613
PIK3R2	Phosphatidylinositol 3-kinase regulatory subunit beta	O00459	Y	464	NaN	NaN	NaN	NaN	NaN	NaN	NaN	NaN	NaN	0.67129	1.0006	1.19455	1.5058	2.1823	0.78826	1.1403	1.006	0.85807
SDCBP	Syntenin-1	O00560	Y	91	2.51955	2.74335	1.08865	NaN	NaN	NaN	2.71185	3.4253	1.2672	NaN	NaN	NaN	NaN	NaN	NaN	NaN	NaN	NaN
SDCBP	Syntenin-1	O00560	Y	50	3.1011	2.5267	0.743595	NaN	NaN	NaN	2.65635	5.01115	1.94305	2.86125	3.34795	0.97918	NaN	NaN	NaN	NaN	NaN	NaN
SDCBP	Syntenin-1	O00560	Y	56	2.1589	1.82415	0.88821	NaN	NaN	NaN	1.94275	2.7705	1.54035	NaN	NaN	NaN	NaN	NaN	NaN	NaN	NaN	NaN
SDCBP	Syntenin-1	O00560	Y	4	40.611	10.107	0.23742	3.379	3.3714	0.92044	14.429	4.7519	0.34155	NaN	NaN	NaN	NaN	NaN	NaN	NaN	NaN	NaN
SDCBP	Syntenin-1	O00560	Y	46	2.8037	2.3477	0.86838	1.12215	1.11697	0.9077	2.70985	3.2882	1.3097	1.8872	1.67985	0.936385	1.194	1.066	0.941195	0.885985	1.08895	1.2085
DDX3X;DDX3Y	ATP-dependent RNA helicase DDX3X;ATP-dependent RNA helicase DDX3Y	O00571	Y	266;264	0.79376	1.39056	1.62122	0.68095	0.60342	0.97364	1.51785	2.49565	1.48055	0.47771	1.08704	2.4172	0.24635	1.79555	8.1196	NaN	NaN	NaN
ABLIM1	Actin-binding LIM protein 1	O14639	Y	357	NaN	NaN	NaN	NaN	NaN	NaN	NaN	NaN	NaN	NaN	NaN	NaN	NaN	NaN	NaN	NaN	NaN	NaN
HGS	Hepatocyte growth factor-regulated tyrosine kinase substrate	O14964	Y	524	NaN	NaN	NaN	NaN	NaN	NaN	NaN	NaN	NaN	NaN	NaN	NaN	NaN	NaN	NaN	NaN	NaN	NaN
HGS	Hepatocyte growth factor-regulated tyrosine kinase substrate	O14964	Y	286	3.5808	3.1014	0.877	NaN	NaN	NaN	4.39275	2.3075	0.49785	NaN	NaN	NaN	NaN	NaN	NaN	NaN	NaN	NaN
HGS	Hepatocyte growth factor-regulated tyrosine kinase substrate	O14964	Y	216	NaN	NaN	NaN	NaN	NaN	NaN	NaN	NaN	NaN	NaN	NaN	NaN	NaN	NaN	NaN	NaN	NaN	NaN
HGS	Hepatocyte growth factor-regulated tyrosine kinase substrate	O14964	Y	132	1.06837	0.69035	0.664	0.410575	0.547385	1.3308	0.40603	0.305885	0.81189	0.32571	0.30108	1.14495	0.52932	0.383355	0.72888	0.4966	0.740445	1.959
PPP1R12A	Protein phosphatase 1 regulatory subunit 12A	O14974	Y	496	2.2337	1.9064	0.87076	NaN	NaN	NaN	NaN	NaN	NaN	NaN	NaN	NaN	NaN	NaN	NaN	NaN	NaN	NaN
HNRNPDL	Heterogeneous nuclear ribonucleoprotein D-like	O14979	Y	281	NaN	NaN	NaN	NaN	NaN	NaN	NaN	NaN	NaN	NaN	NaN	NaN	NaN	NaN	NaN	NaN	NaN	NaN
SEC16A	Protein transport protein Sec16A	O15027	Y	991	NaN	NaN	NaN	NaN	NaN	NaN	NaN	NaN	NaN	NaN	NaN	NaN	NaN	NaN	NaN	NaN	NaN	NaN
KHNYN	Protein KHNYN	O15037	Y	456	NaN	NaN	NaN	NaN	NaN	NaN	NaN	NaN	NaN	NaN	NaN	NaN	NaN	NaN	NaN	NaN	NaN	NaN
U2SURP	U2 snRNP-associated SURP motif-containing protein	O15042	Y	117	NaN	NaN	NaN	NaN	NaN	NaN	NaN	NaN	NaN	NaN	NaN	NaN	NaN	NaN	NaN	NaN	NaN	NaN
PFDN6	Prefoldin subunit 6	O15212	Y	82	NaN	NaN	NaN	NaN	NaN	NaN	0.74195	NaN	NaN	NaN	NaN	NaN	NaN	NaN	NaN	1.3292	0.46304	0.36069
MAPK13	Mitogen-activated protein kinase 13	O15264	Y	182	NaN	NaN	NaN	0.45197	0.62849	1.74285	NaN	NaN	NaN	0.59165	1.3331	2.5915	0.31614	0.64629	2.1224	0.42741	0.81704	1.4701
INPPL1	Phosphatidylinositol 3,4,5-trisphosphate 5-phosphatase 2	O15357	Y	986	1.73644	0.41111	0.29983	0.16219	0.1925	1.01631	1.00221	0.35335	0.39778	0.526825	0.62879	1.18035	1.1881	1.00859	0.846025	0.16251	0.13822	0.55397
INPPL1	Phosphatidylinositol 3,4,5-trisphosphate 5-phosphatase 2	O15357	Y	1135	NaN	NaN	NaN	NaN	NaN	NaN	NaN	NaN	NaN	NaN	NaN	NaN	2.6919	4.7067	1.7612	NaN	NaN	NaN
DHX15	Pre-mRNA-splicing factor ATP-dependent RNA helicase DHX15	O43143	Y	13	NaN	NaN	NaN	NaN	NaN	NaN	NaN	NaN	NaN	4.1033	0.86755	0.2174	NaN	NaN	NaN	NaN	NaN	NaN
PJA2	E3 ubiquitin-protein ligase Praja-2	O43164	Y	42	0.34238	0.50492	1.408	NaN	NaN	1.4879	0.33236	0.5515	1.6713	0.27958	0.32996	1.1973	NaN	NaN	NaN	0.27758	0.52143	2.3286
PAPSS1	Bifunctional 3'-phosphoadenosine 5'-phosphosulfate synthase 1;Sulfate adenylyltransferase;Adenylyl-sulfate kinase	O43252	Y	30	NaN	NaN	NaN	NaN	NaN	NaN	NaN	NaN	NaN	NaN	NaN	NaN	NaN	NaN	NaN	NaN	NaN	NaN
RIPK2	Receptor-interacting serine/threonine-protein kinase 2	O43353	Y	381	NaN	NaN	NaN	NaN	NaN	NaN	NaN	NaN	NaN	NaN	NaN	NaN	NaN	NaN	NaN	NaN	NaN	NaN
HNRNPR	Heterogeneous nuclear ribonucleoprotein R	O43390	Y	431	NaN	NaN	NaN	NaN	NaN	NaN	NaN	NaN	NaN	4.7888	3.4172	1.14393	NaN	NaN	NaN	NaN	NaN	NaN
HNRNPR	Heterogeneous nuclear ribonucleoprotein R	O43390	Y	434	NaN	NaN	NaN	NaN	NaN	NaN	NaN	NaN	NaN	6.0143	2.0373	0.31035	NaN	NaN	NaN	NaN	NaN	NaN
HNRNPR	Heterogeneous nuclear ribonucleoprotein R	O43390	Y	435	NaN	NaN	NaN	NaN	NaN	NaN	NaN	NaN	NaN	2.6673	4.3192	1.5231	NaN	NaN	NaN	NaN	NaN	NaN
EPB41L2	Band 4.1-like protein 2	O43491	Y	623	3.45	1.657	0.5618	NaN	NaN	NaN	5.2333	1.90975	0.298865	NaN	NaN	NaN	NaN	NaN	NaN	NaN	NaN	NaN
EPB41L2	Band 4.1-like protein 2	O43491	Y	88	NaN	NaN	NaN	NaN	NaN	NaN	4.7698	2.5719	0.49427	NaN	NaN	NaN	NaN	NaN	NaN	NaN	NaN	NaN
SPRY2	Protein sprouty homolog 2	O43597	Y	55	NaN	NaN	NaN	NaN	NaN	NaN	NaN	NaN	NaN	NaN	NaN	NaN	NaN	NaN	NaN	NaN	NaN	NaN
SPRY1	Protein sprouty homolog 1	O43609	Y	53	3.2223	1.1899	0.36537	NaN	NaN	NaN	NaN	NaN	NaN	NaN	NaN	NaN	NaN	NaN	NaN	NaN	NaN	NaN
ZNF207	BUB3-interacting and GLEBS motif-containing protein ZNF207	O43670	Y	45	1.3979	0.70633	0.48303	2.1198	0.74265	0.49577	NaN	NaN	NaN	NaN	NaN	NaN	NaN	NaN	NaN	NaN	NaN	NaN
ACTN4;ACTN1	Alpha-actinin-4;Alpha-actinin-1	O43707	Y	265;246	0.89982	0.68919	0.9603	0.712325	0.624455	1.4556	1.1575	0.984655	0.864765	1.0176	0.51477	0.4614	0.66362	NaN	NaN	0.636185	0.62054	0.56973
DYRK3	Dual specificity tyrosine-phosphorylation-regulated kinase 3	O43781	Y	369	0.37012	2.27216	5.3777	NaN	NaN	NaN	0.10161	0.24548	2.3468	NaN	NaN	NaN	NaN	NaN	NaN	NaN	NaN	NaN
CALU	Calumenin	O43852	Y	275	0.89195	0.71842	0.894485	1.127	1.0549	0.71662	1.6994	2.23585	1.04895	1.2951	NaN	NaN	NaN	NaN	NaN	0.99474	0.79785	0.75438
CALU	Calumenin	O43852	Y	47	NaN	NaN	NaN	NaN	NaN	NaN	4.2332	2.8233	0.65575	NaN	NaN	NaN	NaN	NaN	NaN	NaN	NaN	NaN
PCDH7	Protocadherin-7	O60245	Y	1064	NaN	NaN	NaN	NaN	NaN	NaN	NaN	NaN	NaN	NaN	NaN	NaN	NaN	NaN	NaN	NaN	NaN	NaN
PCDH7	Protocadherin-7	O60245	Y	948	1.5741	1.26517	0.925185	NaN	NaN	NaN	1.5684	1.8502	1.2081	NaN	NaN	NaN	NaN	NaN	NaN	NaN	NaN	NaN
SYNCRIP	Heterogeneous nuclear ribonucleoprotein Q	O60506	Y	293	NaN	NaN	NaN	NaN	NaN	NaN	NaN	NaN	NaN	NaN	NaN	NaN	NaN	NaN	NaN	NaN	NaN	NaN
GMDS	GDP-mannose 4,6 dehydratase	O60547	Y	323	NaN	NaN	NaN	NaN	NaN	NaN	NaN	NaN	NaN	NaN	NaN	NaN	NaN	NaN	NaN	NaN	NaN	NaN
GMDS	GDP-mannose 4,6 dehydratase	O60547	Y	324	NaN	NaN	NaN	NaN	NaN	NaN	NaN	NaN	NaN	NaN	NaN	NaN	NaN	NaN	NaN	NaN	NaN	NaN
JAK2	Tyrosine-protein kinase JAK2	O60674	Y	570	1.0122	0.89396	0.83477	NaN	NaN	NaN	1.3007	0.509335	0.28949	0.55296	0.570635	1.10485	0.6902	NaN	NaN	0.53436	0.15815	0.33792
KPNA6	Importin subunit alpha-7	O60684	Y	474	0.91578	0.60621	0.63236	0.68596	0.43704	1.25538	NaN	NaN	NaN	NaN	NaN	NaN	NaN	NaN	NaN	0.31236	0.64169	NaN
CTNND1	Catenin delta-1	O60716	Y	257	2.3931	1.02376	0.535465	1.8544	0.46398	0.24402	1.9753	0.518125	0.219525	0.49952	1.24	2.13159	0.715715	0.747635	1.0287	0.39236	0.21843	0.54149
CTNND1	Catenin delta-1	O60716	Y	96	NaN	NaN	NaN	NaN	NaN	NaN	3.16	0.40597	0.12399	NaN	NaN	NaN	NaN	NaN	NaN	NaN	NaN	NaN
CTNND1	Catenin delta-1	O60716	Y	904	NaN	NaN	NaN	NaN	NaN	NaN	NaN	NaN	NaN	2.20425	2.3413	1.17489	NaN	NaN	NaN	NaN	NaN	NaN
TOM1	Target of Myb protein 1	O60784	Y	386	NaN	NaN	NaN	NaN	NaN	NaN	NaN	NaN	NaN	NaN	NaN	NaN	NaN	NaN	NaN	NaN	NaN	NaN
HIST1H2BL;HIST1H2BM;HIST1H2BN;HIST1H2BH;HIST2H2BF;HIST1H2BC;HIST1H2BD;HIST1H2BK;H2BFS	Histone H2B type 1-L;Histone H2B type 1-M;Histone H2B type 1-N;Histone H2B type 1-H;Histone H2B type 2-F;Histone H2B type 1-C/E/F/G/I;Histone H2B type 1-D;Histone H2B type 1-K;Histone H2B type F-S	Q99880	Y	38;38;38;38;38;38;38;38;38	NaN	NaN	NaN	NaN	NaN	NaN	NaN	NaN	NaN	NaN	NaN	NaN	NaN	NaN	NaN	NaN	NaN	NaN
HIST1H2BL;HIST1H2BM;HIST1H2BN;HIST1H2BH;HIST2H2BF;HIST1H2BC;HIST1H2BD;HIST1H2BK;H2BFS	Histone H2B type 1-L;Histone H2B type 1-M;Histone H2B type 1-N;Histone H2B type 1-H;Histone H2B type 2-F;Histone H2B type 1-C/E/F/G/I;Histone H2B type 1-D;Histone H2B type 1-K;Histone H2B type F-S	Q99880	Y	41;41;41;41;41;41;41;41;41	0.9799	0.59851	0.58404	1.7938	1.8379	0.87239	0.78704	0.791775	1.12815	2.18315	1.5579	0.680975	0.99846	1.0224	1.0624	1.35255	1.71925	1.6357
HIST1H2BL;HIST1H2BM;HIST1H2BN;HIST1H2BH;HIST2H2BF;HIST1H2BC;HIST1H2BD;HIST1H2BK;H2BFS	Histone H2B type 1-L;Histone H2B type 1-M;Histone H2B type 1-N;Histone H2B type 1-H;Histone H2B type 2-F;Histone H2B type 1-C/E/F/G/I;Histone H2B type 1-D;Histone H2B type 1-K;Histone H2B type F-S	Q99880	Y	43;43;43;43;43;43;43;43;43	NaN	NaN	NaN	2.50905	1.94815	0.73756	0.82425	0.82404	0.99147	1.7201	3.02745	1.72165	2.6818	2.98215	1.2413	2.2239	2.4849	1.1484
PPP1R11	Protein phosphatase 1 regulatory subunit 11	O60927	Y	64	NaN	NaN	NaN	NaN	NaN	NaN	6.5331	NaN	NaN	NaN	NaN	NaN	NaN	NaN	NaN	NaN	NaN	NaN
FAM20B	Glycosaminoglycan xylosylkinase	O75063	Y	138	NaN	NaN	NaN	NaN	NaN	1.1863	1.0011	1.7789	1.6168	2.4964	2.5495	0.5855	2.1547	2.8234	1.3273	0.6636	0.926865	0.45615
CPNE3	Copine-3	O75131	Y	392	1.22645	0.877575	0.717905	1.2757	1.06862	0.83811	0.85211	0.68697	0.67987	1.1758	1.9963	1.2889	NaN	NaN	NaN	1.375	1.26665	1.0236
TBCA	Tubulin-specific chaperone A	O75347	Y	94	NaN	NaN	NaN	NaN	NaN	NaN	NaN	NaN	NaN	NaN	NaN	NaN	NaN	NaN	NaN	NaN	NaN	NaN
TBCA	Tubulin-specific chaperone A	O75347	Y	48	NaN	NaN	NaN	NaN	NaN	NaN	NaN	NaN	NaN	7.7207	7.018	1.09827	NaN	NaN	NaN	NaN	NaN	NaN
TBCA	Tubulin-specific chaperone A	O75347	Y	75	NaN	NaN	NaN	NaN	NaN	NaN	NaN	NaN	NaN	NaN	NaN	NaN	NaN	NaN	NaN	NaN	NaN	NaN
SPAG7	Sperm-associated antigen 7	O75391	Y	189	2.8532	1.6502	0.65091	NaN	NaN	NaN	4.02985	0.957645	0.205895	NaN	NaN	NaN	NaN	NaN	NaN	NaN	NaN	NaN
CLDN11	Claudin-11	O75508	Y	191	5.1296	5.1246	0.97952	NaN	NaN	NaN	NaN	NaN	NaN	NaN	NaN	NaN	NaN	NaN	NaN	NaN	NaN	NaN
ECI2	Enoyl-CoA delta isomerase 2, mitochondrial	O75521	Y	285	1.14647	1.1437	1.05867	0.99669	0.73663	1.16275	1.6304	1.7714	0.95282	NaN	NaN	NaN	0.97813	1.9362	1.9383	0.883185	0.84019	0.85817
PRKRA	Interferon-inducible double-stranded RNA-dependent protein kinase activator A	O75569	Y	52	NaN	NaN	NaN	NaN	NaN	NaN	NaN	NaN	NaN	NaN	NaN	NaN	NaN	NaN	NaN	NaN	NaN	NaN
TOM1L1	TOM1-like protein 1	O75674	Y	460	NaN	NaN	NaN	NaN	NaN	NaN	NaN	NaN	NaN	4.4801	4.5187	1.18543	NaN	NaN	NaN	NaN	NaN	NaN
BCAR3	Breast cancer anti-estrogen resistance protein 3	O75815	Y	117	NaN	NaN	NaN	NaN	NaN	NaN	NaN	NaN	NaN	NaN	NaN	NaN	NaN	NaN	NaN	0.89242	0.53909	0.69746
STAM2	Signal transducing adapter molecule 2	O75886	Y	371	2.7152	1.7294	0.59686	2.6192	1.2297	0.45936	NaN	NaN	NaN	NaN	NaN	NaN	NaN	NaN	NaN	NaN	NaN	NaN
DNAJC8	DnaJ homolog subfamily C member 8	O75937	Y	129	NaN	NaN	NaN	NaN	NaN	NaN	NaN	NaN	NaN	3.6171	2.93018	0.683455	NaN	NaN	NaN	NaN	NaN	NaN
FLOT1	Flotillin-1	O75955	Y	203	1.68225	1.7909	1.131	NaN	NaN	NaN	2.18	3.1379	1.0405	NaN	NaN	NaN	NaN	NaN	NaN	NaN	NaN	NaN
CPD	Carboxypeptidase D	O75976	Y	1344	NaN	NaN	NaN	NaN	NaN	NaN	4.9323	8.22345	1.3792	2.17299	4.7716	6.0121	NaN	NaN	NaN	NaN	NaN	NaN
CPD	Carboxypeptidase D	O75976	Y	1376	NaN	NaN	NaN	NaN	NaN	NaN	NaN	NaN	NaN	NaN	NaN	NaN	NaN	NaN	NaN	NaN	NaN	NaN
PROSC	Proline synthase co-transcribed bacterial homolog protein	O94903	Y	69	NaN	NaN	NaN	NaN	NaN	NaN	NaN	NaN	NaN	NaN	NaN	NaN	NaN	NaN	NaN	0.94273	NaN	NaN
MPZL1	Myelin protein zero-like protein 1	O95297	Y	263	1.4817	1.21822	0.87079	0.983685	0.881665	0.7052	0.5796	0.32116	0.59867	0.559455	0.49483	0.76814	0.932445	0.67447	0.8741	0.913635	0.787835	1.1275
MPZL1	Myelin protein zero-like protein 1	O95297	Y	241	1.31122	1.25588	0.88276	0.899895	0.97718	0.76489	0.378025	0.37504	1.00503	0.421815	0.473965	1.14872	0.568915	0.660455	1.1814	0.932485	0.912395	1.111
SNAP29	Synaptosomal-associated protein 29	O95721	Y	189	NaN	NaN	NaN	NaN	NaN	NaN	NaN	NaN	NaN	NaN	NaN	NaN	NaN	NaN	NaN	NaN	NaN	NaN
HSPA4L	Heat shock 70 kDa protein 4L	O95757	Y	684	NaN	NaN	NaN	NaN	NaN	NaN	4.1728	2.41465	0.696815	NaN	NaN	NaN	NaN	NaN	NaN	NaN	NaN	NaN
PTBP3	Polypyrimidine tract-binding protein 3	O95758	Y	127	NaN	NaN	NaN	NaN	NaN	NaN	1.4149	0.75964	0.50947	NaN	NaN	NaN	NaN	NaN	NaN	NaN	NaN	NaN
BAG3	BAG family molecular chaperone regulator 3	O95817	Y	86	NaN	NaN	NaN	NaN	NaN	NaN	0.90471	NaN	NaN	NaN	NaN	NaN	NaN	NaN	NaN	NaN	NaN	NaN
BAG3	BAG family molecular chaperone regulator 3	O95817	Y	205	NaN	NaN	NaN	NaN	NaN	NaN	3.0703	1.5199	0.61056	NaN	NaN	NaN	NaN	NaN	NaN	NaN	NaN	NaN
BAG3	BAG family molecular chaperone regulator 3	O95817	Y	240	2.4472	2.0662	0.85227	NaN	NaN	NaN	2.0864	4.2025	1.9228	NaN	NaN	NaN	NaN	NaN	NaN	NaN	NaN	NaN
BAG3	BAG family molecular chaperone regulator 3	O95817	Y	247	2.76825	1.23165	0.53138	NaN	NaN	NaN	3.5896	1.8506	0.42817	NaN	NaN	NaN	NaN	NaN	NaN	NaN	NaN	NaN
NUDT3	Diphosphoinositol polyphosphate phosphohydrolase 1	O95989	Y	131	NaN	NaN	NaN	0.83001	0.41692	0.56795	NaN	NaN	NaN	NaN	NaN	NaN	NaN	NaN	NaN	NaN	NaN	NaN
NDUFB10	NADH dehydrogenase [ubiquinone] 1 beta subcomplex subunit 10	O96000	Y	56	NaN	NaN	NaN	NaN	NaN	NaN	0.25807	0.48132	1.6712	NaN	NaN	NaN	NaN	NaN	NaN	NaN	NaN	NaN
LDHA	L-lactate dehydrogenase A chain	P00338	Y	10	1.13595	0.65499	0.52392	1.37047	2.7539	5.1448	2.41585	1.27105	0.518845	3.5063	3.65155	0.97468	3.4825	3.34875	1.0617	0.978705	2.1149	1.4662
LDHA	L-lactate dehydrogenase A chain	P00338	Y	239	NaN	NaN	NaN	NaN	NaN	1.9954	NaN	NaN	NaN	1.7157	2.2177	1.2456	1.2629	2.2201	1.6604	0.808815	1.5251	1.3643
ALDH1A1	Retinal dehydrogenase 1	P00352	Y	426	NaN	NaN	NaN	NaN	NaN	NaN	2.55295	1.79585	0.672535	NaN	NaN	NaN	NaN	NaN	NaN	NaN	NaN	NaN
ALDH1A1	Retinal dehydrogenase 1	P00352	Y	481	1.82885	1.74665	1.04043	NaN	NaN	NaN	2.6374	1.54375	0.593265	NaN	NaN	NaN	NaN	NaN	NaN	NaN	NaN	NaN
CYB5R3	NADH-cytochrome b5 reductase 3;NADH-cytochrome b5 reductase 3 membrane-bound form;NADH-cytochrome b5 reductase 3 soluble form	P00387	Y	80	NaN	NaN	NaN	NaN	NaN	NaN	0.961635	1.4391	1.4544	NaN	NaN	NaN	NaN	NaN	NaN	NaN	NaN	NaN
GOT2	Aspartate aminotransferase, mitochondrial	P00505	Y	96	NaN	NaN	NaN	NaN	NaN	NaN	NaN	NaN	NaN	NaN	NaN	NaN	NaN	NaN	NaN	1.5339	1.4756	0.7635
ABL1	Tyrosine-protein kinase ABL1	P00519	Y	185	NaN	NaN	NaN	NaN	NaN	NaN	0.92079	1.2454	1.3152	NaN	NaN	NaN	NaN	NaN	NaN	NaN	NaN	NaN
ABL1;ABL2	Tyrosine-protein kinase ABL1;Abelson tyrosine-protein kinase 2	P42684	Y	393;439	2.20675	1.94595	0.873765	1.25365	0.75505	0.94617	2.04365	1.18825	0.5797	0.94791	1.7088	1.9094	0.56867	2.0683	3.4402	0.871875	0.821215	0.43619
PGK1	Phosphoglycerate kinase 1	P00558	Y	196	NaN	NaN	NaN	NaN	NaN	NaN	0.4369	0.20771	0.5076	NaN	NaN	NaN	NaN	NaN	NaN	NaN	NaN	NaN
TFRC	Transferrin receptor protein 1;Transferrin receptor protein 1, serum form	P02786	Y	20	2.5328	1.0597	0.43357	NaN	NaN	NaN	1.3371	1.5619	1.1163	NaN	NaN	NaN	NaN	NaN	NaN	NaN	NaN	NaN
ALDOA	Fructose-bisphosphate aldolase A	P04075	Y	3	NaN	NaN	NaN	NaN	NaN	NaN	0.79152	0.51231	0.6613	NaN	NaN	NaN	NaN	NaN	NaN	NaN	NaN	NaN
ANXA1	Annexin A1	P04083	Y	207	7.6386	7.8215	1.0665	NaN	NaN	NaN	1.4679	1.6555	0.98349	NaN	NaN	NaN	NaN	NaN	NaN	NaN	NaN	NaN
ANXA1	Annexin A1	P04083	Y	39	2.4422	1.55845	0.632985	0.131735	NaN	NaN	1.7884	0.70771	0.42851	0.163665	0.050692	0.26051	0.22446	NaN	NaN	0.122799	NaN	NaN
TUBB4A;TUBB;TUBB4B;TUBB2A;TUBB2B	Tubulin beta-4A chain;Tubulin beta chain;Tubulin beta-4B chain;Tubulin beta-2A chain;Tubulin beta-2B chain	Q9BVA1	Y	222;222;222;222;222	NaN	NaN	NaN	NaN	NaN	NaN	1.8418	3.5427	1.9958	NaN	NaN	NaN	NaN	NaN	NaN	NaN	NaN	NaN
ERBB2	Receptor tyrosine-protein kinase erbB-2	P04626	Y	877	5.31065	2.62195	0.523415	NaN	NaN	NaN	3.13235	3.08235	0.967485	NaN	NaN	NaN	NaN	NaN	NaN	NaN	NaN	NaN
ATP1A1	Sodium/potassium-transporting ATPase subunit alpha-1	P05023	Y	260	0.23924	0.28304	1.2274	0.17933	0.3241	1.88705	0.245015	0.285395	1.24465	0.45126	0.68856	1.9523	0.14246	0.19819	1.51924	0.15224	0.22699	1.0843
ATP1A1	Sodium/potassium-transporting ATPase subunit alpha-1	P05023	Y	55	0.156485	0.23097	1.64475	NaN	NaN	NaN	0.18058	0.28783	1.8085	0.195915	1.0895	5.15685	NaN	NaN	NaN	NaN	NaN	NaN
APP	Amyloid beta A4 protein;N-APP;Soluble APP-alpha;Soluble APP-beta;C99;Beta-amyloid protein 42;Beta-amyloid protein 40;C83;P3(42);P3(40);C80;Gamma-secretase C-terminal fragment 59;Gamma-secretase C-terminal fragment 57;Gamma-secretase C-terminal fragment 50;C31	P05067	Y	757	0.61774	0.76892	1.1681	NaN	NaN	NaN	1.013	1.7158	1.7307	NaN	NaN	NaN	NaN	NaN	NaN	NaN	NaN	NaN
SLC25A5;SLC25A31;SLC25A4;SLC25A6	ADP/ATP translocase 2;ADP/ATP translocase 2, N-terminally processed;ADP/ATP translocase 4;ADP/ATP translocase 4, N-terminally processed;ADP/ATP translocase 1;ADP/ATP translocase 3;ADP/ATP translocase 3, N-terminally processed	P05141	Y	81;93;81;81	NaN	NaN	NaN	NaN	NaN	NaN	NaN	NaN	NaN	NaN	NaN	NaN	NaN	NaN	NaN	NaN	NaN	NaN
EIF2S1	Eukaryotic translation initiation factor 2 subunit 1	P05198	Y	82	0.52017	NaN	NaN	0.47127	0.31224	0.90349	0.32573	0.57062	1.6986	NaN	NaN	NaN	NaN	NaN	NaN	NaN	NaN	NaN
RPLP0;RPLP0P6	60S acidic ribosomal protein P0;60S acidic ribosomal protein P0-like	P05388	Y	24;24	0.603855	0.555885	0.844945	0.157095	0.22367	1.2906	0.50941	0.408035	0.89598	0.3278	0.285315	1.09828	0.251705	0.18016	0.734355	0.36225	0.19794	0.52463
SSB	Lupus La protein	P05455	Y	188	1.25194	1.30675	1.08098	0.42943	0.56263	1.8592	1.2639	1.18215	0.819215	0.60799	0.67952	1.0623	NaN	NaN	NaN	0.683215	0.65848	0.70551
KRT18	Keratin, type I cytoskeletal 18	P05783	Y	36	NaN	NaN	NaN	7.5506	2.226	1.46604	NaN	NaN	NaN	6.4966	3.9832	0.577155	NaN	NaN	NaN	3.14795	3.1589	0.26076
KRT18	Keratin, type I cytoskeletal 18	P05783	Y	24	NaN	NaN	NaN	NaN	NaN	NaN	NaN	NaN	NaN	NaN	NaN	NaN	NaN	NaN	NaN	6.1427	3.3081	0.52382
KRT18	Keratin, type I cytoskeletal 18	P05783	Y	13	NaN	NaN	NaN	NaN	NaN	NaN	NaN	NaN	NaN	5.63345	3.2553	0.56442	NaN	NaN	NaN	NaN	NaN	NaN
UROD	Uroporphyrinogen decarboxylase	P06132	Y	342	NaN	NaN	NaN	NaN	NaN	NaN	NaN	NaN	NaN	NaN	NaN	NaN	NaN	NaN	NaN	NaN	NaN	NaN
INSR;IGF1R	Insulin receptor;Insulin receptor subunit alpha;Insulin receptor subunit beta;Insulin-like growth factor 1 receptor;Insulin-like growth factor 1 receptor alpha chain;Insulin-like growth factor 1 receptor beta chain	P06213	Y	1189;1165	NaN	NaN	NaN	NaN	NaN	NaN	NaN	NaN	NaN	NaN	NaN	NaN	NaN	NaN	NaN	NaN	NaN	NaN
INSR;IGF1R	Insulin receptor;Insulin receptor subunit alpha;Insulin receptor subunit beta;Insulin-like growth factor 1 receptor;Insulin-like growth factor 1 receptor alpha chain;Insulin-like growth factor 1 receptor beta chain	P06213	Y	1190;1166	NaN	NaN	NaN	NaN	NaN	NaN	NaN	NaN	NaN	NaN	NaN	NaN	NaN	NaN	NaN	NaN	NaN	NaN
LCK;YES1;FYN;SRC	Tyrosine-protein kinase Lck;Tyrosine-protein kinase Yes;Tyrosine-protein kinase Fyn;Proto-oncogene tyrosine-protein kinase Src	P07947	Y	394;426;420;419	2.02675	0.9124	0.43745	0.71832	0.8633	2.0059	2.3444	1.08953	0.511195	1.01451	1.6121	1.71519	1.3218	1.43335	1.03549	0.856165	1.09225	0.69124
LCK	Tyrosine-protein kinase Lck	P06239	Y	192	NaN	NaN	NaN	1.60085	2.61395	1.1733	NaN	NaN	NaN	NaN	NaN	NaN	4.4531	3.7962	0.83408	1.67418	2.55885	2.4691
CDK1	Cyclin-dependent kinase 1	P06493	Y	15	0.562025	0.453505	0.81599	0.72574	0.44782	0.52754	0.68991	0.731745	1.33735	0.552075	0.48148	1.08243	0.465595	0.52359	1.1943	0.699875	0.446935	0.47797
CDK1	Cyclin-dependent kinase 1	P06493	Y	19	0.752825	0.557345	0.77359	0.50306	0.46752	0.9863	0.762915	0.521445	0.702925	0.637765	1.0507	1.63835	0.4495	0.36346	0.77101	0.490485	0.494385	0.77969
ATP5B	ATP synthase subunit beta, mitochondrial	P06576	Y	361	NaN	NaN	NaN	NaN	NaN	1.1976	NaN	NaN	NaN	NaN	NaN	NaN	NaN	NaN	NaN	2.3271	3.2103	NaN
ENO1	Alpha-enolase	P06733	Y	44	0.544885	0.491245	0.87862	0.81444	1.21975	3.156	0.851185	0.77468	0.840205	1.17925	1.14805	1.11355	1.2884	1.08285	0.916375	0.727575	1.12295	0.88353
NPM1	Nucleophosmin	P06748	Y	29	0.42213	0.2283	0.57115	NaN	NaN	NaN	0.33156	0.52171	1.0996	1.6167	1.8195	0.81252	NaN	NaN	NaN	0.90858	1.3102	1.1724
TPM3;TPM4	Tropomyosin alpha-3 chain;Tropomyosin alpha-4 chain	P67936	Y	163;126	1.5509	0.82653	0.52278	2.04144	3.38495	4.3796	2.66655	1.85635	0.717505	6.03485	4.3634	0.96037	2.28165	2.002	0.85821	1.90314	2.2024	0.64607
DBI	Acyl-CoA-binding protein	P07108	Y	29	0.34569	0.29046	0.748	1.30044	2.0101	3.2505	0.37649	0.18101	0.495415	1.4829	1.4729	1.0587	2.5355	2.1011	0.83079	1.3049	2.0892	0.99983
DBI	Acyl-CoA-binding protein	P07108	Y	32	NaN	NaN	NaN	NaN	NaN	NaN	0.48036	0.23679	0.4935	NaN	NaN	NaN	NaN	NaN	NaN	NaN	NaN	NaN
LDHB	L-lactate dehydrogenase B chain	P07195	Y	240	NaN	NaN	NaN	NaN	NaN	NaN	0.66269	0.97749	1.4101	0.50745	NaN	NaN	NaN	NaN	NaN	0.29757	NaN	NaN
ANXA2;ANXA2P2	Annexin A2;Putative annexin A2-like protein	P07355	Y	30;30	0.55452	0.364025	0.627475	0.35217	0.2234	2.93783	0.220045	0.20887	1.03869	1.13339	0.905735	0.851785	0.6071	0.58995	1.0532	0.22158	0.240615	0.71143
ANXA2;ANXA2P2	Annexin A2;Putative annexin A2-like protein	P07355	Y	24;24	1.10425	0.598755	0.555085	0.52294	0.482965	1.652	0.546845	0.2842	0.59307	1.9195	2.333	1.47713	1.58355	1.77055	1.07955	0.492375	0.47637	0.61458
ANXA2;ANXA2P2	Annexin A2;Putative annexin A2-like protein	P07355	Y	317;317	NaN	NaN	NaN	0.7252	0.62686	0.79892	0.41926	NaN	NaN	NaN	NaN	NaN	NaN	NaN	NaN	NaN	NaN	NaN
ANXA2;ANXA2P2	Annexin A2;Putative annexin A2-like protein	P07355	Y	318;318	NaN	NaN	NaN	NaN	NaN	NaN	NaN	NaN	NaN	NaN	NaN	NaN	NaN	NaN	NaN	NaN	NaN	NaN
ANXA2;ANXA2P2	Annexin A2;Putative annexin A2-like protein	P07355	Y	238;238	0.89157	0.350755	0.387885	2.07055	1.60895	0.64015	0.35254	NaN	NaN	2.6021	2.0237	0.901495	1.9319	1.8243	1.0998	1.7882	1.2233	0.72295
TUBB;TUBB4B;TUBB3;TUBB2A;TUBB2B	Tubulin beta chain;Tubulin beta-4B chain;Tubulin beta-3 chain;Tubulin beta-2A chain;Tubulin beta-2B chain	Q9BVA1	Y	106;106;106;106;106	NaN	NaN	NaN	NaN	NaN	NaN	NaN	NaN	NaN	1.6296	0.87634	0.54408	NaN	NaN	NaN	NaN	NaN	NaN
TUBB	Tubulin beta chain	P07437	Y	50	NaN	NaN	NaN	NaN	NaN	NaN	2.325	2.33475	0.918945	NaN	NaN	NaN	NaN	NaN	NaN	NaN	NaN	NaN
EPRS	Bifunctional glutamate/proline--tRNA ligase;Glutamate--tRNA ligase;Proline--tRNA ligase	P07814	Y	690	NaN	NaN	NaN	NaN	NaN	NaN	3.7225	NaN	NaN	NaN	NaN	NaN	NaN	NaN	NaN	NaN	NaN	NaN
HSP90AA1;HSP90AA5P	Heat shock protein HSP 90-alpha;Putative heat shock protein HSP 90-alpha A5	P07900	Y	492;177	NaN	NaN	NaN	NaN	NaN	NaN	1.53525	1.96285	1.23665	NaN	NaN	NaN	NaN	NaN	NaN	NaN	NaN	NaN
HSP90AA1;HSP90AB1;HSP90AB2P	Heat shock protein HSP 90-alpha;Heat shock protein HSP 90-beta;Putative heat shock protein HSP 90-beta 2	P07900	Y	284;276;198	5.55405	4.72795	0.71225	NaN	NaN	NaN	9.2148	5.65765	0.76659	7.03155	4.42075	0.905885	NaN	NaN	NaN	3.1552	1.9867	0.6204
HSP90AA1;HSP90AB1;HSP90AB3P;HSP90AB4P	Heat shock protein HSP 90-alpha;Heat shock protein HSP 90-beta;Putative heat shock protein HSP 90-beta-3;Putative heat shock protein HSP 90-beta 4	P07900	Y	197;192;171;167	NaN	NaN	NaN	NaN	NaN	NaN	1.9442	2.9508	1.8392	NaN	NaN	NaN	NaN	NaN	NaN	NaN	NaN	NaN
HNRNPC	Heterogeneous nuclear ribonucleoproteins C1/C2	P07910	Y	137	NaN	NaN	NaN	NaN	NaN	NaN	NaN	NaN	NaN	6.40975	4.80365	0.810145	NaN	NaN	NaN	2.4902	2.365	0.81358
YES1;FYN;FGR	Tyrosine-protein kinase Yes;Tyrosine-protein kinase Fyn;Tyrosine-protein kinase Fgr	P07947	Y	194;185;180	1.60605	1.78125	1.08005	NaN	NaN	NaN	1.0151	1.1028	1.1103	NaN	NaN	NaN	NaN	NaN	NaN	34.24	NaN	NaN
YES1;FYN	Tyrosine-protein kinase Yes;Tyrosine-protein kinase Fyn	P07947	Y	222;213	1.19715	1.31275	1.09295	0.54343	0.395885	0.69669	1.08025	1.10555	1.03631	0.26959	0.702895	2.22975	0.49967	0.69283	1.4133	0.348895	0.35934	0.82873
YES1;FYN	Tyrosine-protein kinase Yes;Tyrosine-protein kinase Fyn	P07947	Y	223;214	NaN	NaN	NaN	NaN	NaN	NaN	0.478705	0.64484	1.395	NaN	NaN	NaN	NaN	NaN	NaN	NaN	NaN	NaN
YES1	Tyrosine-protein kinase Yes	P07947	Y	32	NaN	NaN	NaN	NaN	NaN	NaN	NaN	NaN	NaN	NaN	NaN	NaN	NaN	NaN	NaN	NaN	NaN	NaN
LYN	Tyrosine-protein kinase Lyn	P07948	Y	194	NaN	NaN	NaN	NaN	NaN	NaN	NaN	NaN	NaN	1.77415	2.36335	1.25774	NaN	NaN	NaN	NaN	NaN	NaN
LYN;HCK	Tyrosine-protein kinase Lyn;Tyrosine-protein kinase HCK	P07948	Y	397;411	NaN	NaN	NaN	NaN	NaN	NaN	NaN	NaN	NaN	1.3168	4.226	2.885	NaN	NaN	NaN	NaN	NaN	NaN
HSP90AB1;HSP90AB3P;HSP90AB2P	Heat shock protein HSP 90-beta;Putative heat shock protein HSP 90-beta-3;Putative heat shock protein HSP 90-beta 2	P08238	Y	56;56;56	1.1439	0.4009	0.31682	NaN	NaN	NaN	NaN	NaN	NaN	NaN	NaN	NaN	NaN	NaN	NaN	NaN	NaN	NaN
HSP90AB1;HSP90AB2P	Heat shock protein HSP 90-beta;Putative heat shock protein HSP 90-beta 2	P08238	Y	484;260	NaN	NaN	NaN	NaN	NaN	NaN	1.9552	2.1577	1.0625	NaN	NaN	NaN	NaN	NaN	NaN	NaN	NaN	NaN
PDHA1;PDHA2	Pyruvate dehydrogenase E1 component subunit alpha, somatic form, mitochondrial;Pyruvate dehydrogenase E1 component subunit alpha, testis-specific form, mitochondrial	P08559	Y	301;299	2.0547	2.2916	1.1238	NaN	NaN	1.8978	1.84485	3.33285	1.7788	3.9004	1.6889	0.42335	NaN	NaN	NaN	1.10826	1.07755	0.66833
SNRNP70	U1 small nuclear ribonucleoprotein 70 kDa	P08621	Y	126	0.92112	0.9489	1.06925	0.94755	0.937915	0.75173	0.33497	0.47637	1.49815	0.62391	0.604705	1.06893	0.731725	0.732365	0.985295	0.970865	0.98222	1.1538
VIM	Vimentin	P08670	Y	117	1.429	1.06105	0.98256	0.0826535	0.070268	1.0612	0.62238	0.57469	0.93514	0.224005	0.0633725	0.370315	0.16299	NaN	NaN	0.0896265	0.029225	0.47478
VIM;DES;INA;NEFM	Vimentin;Desmin;Alpha-internexin;Neurofilament medium polypeptide	P08670	Y	383;388;379;384	NaN	NaN	NaN	NaN	NaN	NaN	4.0291	1.647	0.63651	NaN	NaN	NaN	NaN	NaN	NaN	NaN	NaN	NaN
VIM	Vimentin	P08670	Y	53	3.41325	2.57605	0.72719	NaN	NaN	NaN	4.06515	2.2105	0.57658	0.329715	0.31411	1.1832	0.36518	0.24555	0.785565	0.19591	NaN	NaN
VIM	Vimentin	P08670	Y	61	3.0273	2.3993	0.74836	0.1476	0.17845	1.1898	4.8279	1.89305	0.40441	0.15102	0.33477	1.9887	0.21708	0.23134	1.12753	NaN	NaN	NaN
VIM	Vimentin	P08670	Y	30	NaN	NaN	NaN	NaN	NaN	NaN	3.3326	2.9539	0.76444	NaN	NaN	NaN	NaN	NaN	NaN	NaN	NaN	NaN
VIM	Vimentin	P08670	Y	38	4.3374	3.3939	0.895965	0.23342	0.232625	1.0431	5.0648	3.03065	0.56211	0.73173	1.0746	3.0482	0.38778	1.5471	3.5774	0.17031	1.90455	7.7112
RPS17	40S ribosomal protein S17	P08708	Y	53	3.34475	2.19975	0.658115	1.36313	2.7285	1.70925	3.5479	2.62485	0.762215	3.314	1.5472	0.56699	NaN	NaN	NaN	1.1464	2.9569	2.2801
ANXA5	Annexin A5	P08758	Y	94	1.26379	1.28117	1.0652	0.67725	0.713435	1.125	1.00809	0.72025	0.77911	0.43579	0.422435	1.02273	0.6018	0.57861	0.97828	0.498135	0.66777	0.8393
RPSA	40S ribosomal protein SA	P08865	Y	139	1.0446	1.1503	1.0253	0.99918	1.19225	1.485	0.527905	0.67944	1.07805	1.2491	1.1505	0.95213	NaN	1.3145	1.3597	0.907835	1.2212	0.97041
ENO2;ENO3	Gamma-enolase;Beta-enolase		Y	44;44	0.57422	0.539565	0.87862	0.80486	1.3122	3.4056	0.89556	0.776565	0.786045	1.1504	1.2186	1.07595	1.29735	1.1189	0.860385	0.75547	1.1177	0.88767
GSTP1	Glutathione S-transferase P	P09211	Y	8	NaN	NaN	NaN	0.67322	0.85632	1.2614	NaN	NaN	NaN	NaN	NaN	NaN	NaN	NaN	NaN	NaN	NaN	NaN
GSTP1	Glutathione S-transferase P	P09211	Y	109	NaN	NaN	NaN	NaN	NaN	NaN	NaN	NaN	NaN	0.68014	NaN	NaN	NaN	NaN	NaN	1.0357	NaN	NaN
HMGB1	High mobility group protein B1	P09429	Y	109	NaN	NaN	NaN	1.3354	1.9171	2.17775	3.2137	1.65095	0.70979	2.238	2.2025	1.3018	2.0969	1.028	0.52478	1.02202	1.80305	1.8169
HNRNPA1	Heterogeneous nuclear ribonucleoprotein A1;Heterogeneous nuclear ribonucleoprotein A1, N-terminally processed	P09651	Y	62	NaN	NaN	NaN	NaN	NaN	NaN	NaN	NaN	NaN	NaN	NaN	NaN	NaN	NaN	NaN	NaN	NaN	NaN
HNRNPA1;HNRNPA1L2	Heterogeneous nuclear ribonucleoprotein A1;Heterogeneous nuclear ribonucleoprotein A1, N-terminally processed;Heterogeneous nuclear ribonucleoprotein A1-like 2	P09651	Y	124;124	NaN	NaN	NaN	NaN	NaN	NaN	NaN	NaN	NaN	NaN	NaN	NaN	NaN	NaN	NaN	NaN	NaN	NaN
HNRNPA1	Heterogeneous nuclear ribonucleoprotein A1;Heterogeneous nuclear ribonucleoprotein A1, N-terminally processed	P09651	Y	341	1.42445	0.932095	0.709425	1.21269	1.2721	2.3959	2.42345	1.3029	0.59718	4.66505	2.73825	0.710495	2.3974	1.4015	0.59685	1.17055	1.28275	0.69975
HNRNPA1	Heterogeneous nuclear ribonucleoprotein A1;Heterogeneous nuclear ribonucleoprotein A1, N-terminally processed	P09651	Y	347	1.2358	0.912535	0.667875	1.20089	2.46655	4.177	1.41115	0.81709	0.69777	4.9136	3.3503	0.80661	1.7221	1.1068	0.75976	1.19753	1.38635	0.68166
HNRNPA1	Heterogeneous nuclear ribonucleoprotein A1;Heterogeneous nuclear ribonucleoprotein A1, N-terminally processed	P09651	Y	167	0.92226	0.99343	1.1121	1.0133	0.883775	0.8993	1.20623	0.71003	0.64347	1.22415	0.85231	0.7673	NaN	NaN	NaN	1.03299	1.0796	1.1219
HSPA1B;HSPA1A	Heat shock 70 kDa protein 1B;Heat shock 70 kDa protein 1A	P0DMV9	Y	15;15	NaN	NaN	NaN	NaN	NaN	NaN	NaN	NaN	NaN	NaN	NaN	NaN	NaN	NaN	NaN	NaN	NaN	NaN
HSPA1B;HSPA1A	Heat shock 70 kDa protein 1B;Heat shock 70 kDa protein 1A	P0DMV9	Y	611;611	NaN	NaN	NaN	NaN	NaN	NaN	NaN	NaN	NaN	NaN	NaN	NaN	NaN	NaN	NaN	NaN	NaN	NaN
HSPA1B;HSPA1A;HSPA8;HSPA6;HSPA7;HSPA2	Heat shock 70 kDa protein 1B;Heat shock 70 kDa protein 1A;Heat shock cognate 71 kDa protein;Heat shock 70 kDa protein 6;Putative heat shock 70 kDa protein 7;Heat shock-related 70 kDa protein 2	P11142	Y	41;41;41;43;43;42	NaN	NaN	NaN	NaN	NaN	NaN	1.50435	2.6033	1.58175	NaN	NaN	NaN	NaN	NaN	NaN	NaN	NaN	NaN
		P0DP25	Y	100;100;100	1.1856	1.19655	0.975105	0.699635	1.1863	2.658	0.87096	0.59185	0.84188	1.8994	1.1393	0.608475	1.08445	1.08745	0.96885	0.703035	1.0536	1.0679
		P0DPA2	Y	390;87	NaN	NaN	NaN	NaN	NaN	NaN	NaN	NaN	NaN	1.6853	9.7159	5.69785	NaN	NaN	NaN	NaN	NaN	NaN
HSPD1	60 kDa heat shock protein, mitochondrial	P10809	Y	227	NaN	NaN	NaN	NaN	NaN	NaN	1.5196	3.1412	2.0334	1.7035	4.1392	2.607	NaN	NaN	NaN	1.9416	1.9394	0.88185
HSPD1	60 kDa heat shock protein, mitochondrial	P10809	Y	385	NaN	NaN	NaN	2.0697	2.345	1.4855	3.67395	4.05345	1.03344	5.4674	3.895	0.68444	4.939	5.9014	0.94663	2.44335	3.7988	1.7431
HSPA5	78 kDa glucose-regulated protein	P11021	Y	160	0.57786	0.59781	1.0125	0.1794	1.5462	6.00525	0.84607	0.8834	1.1083	NaN	NaN	NaN	0.35058	0.66363	1.7717	0.832675	0.967945	0.61487
HSPA8	Heat shock cognate 71 kDa protein	P11142	Y	15	NaN	NaN	NaN	NaN	NaN	NaN	1.2533	1.2148	1.24891	NaN	NaN	NaN	NaN	NaN	NaN	NaN	NaN	NaN
HSPA8;HSPA2	Heat shock cognate 71 kDa protein;Heat shock-related 70 kDa protein 2	P11142	Y	107;108	NaN	NaN	NaN	NaN	NaN	NaN	0.91958	NaN	NaN	NaN	NaN	NaN	NaN	NaN	NaN	NaN	NaN	NaN
BCR	Breakpoint cluster region protein	P11274	Y	177	0.54283	0.24674	0.638435	0.25283	0.50195	0.9352	0.413075	0.188045	0.561705	0.64057	0.91692	1.44205	0.35929	0.547135	1.36484	0.35335	0.25166	0.64648
LAMP1	Lysosome-associated membrane glycoprotein 1	P11279	Y	414	NaN	NaN	NaN	NaN	NaN	NaN	NaN	NaN	NaN	NaN	NaN	NaN	NaN	NaN	NaN	NaN	NaN	NaN
FGFR1	Fibroblast growth factor receptor 1	P11362	Y	653	1.2226	0.25325	0.21732	0.206725	0.0504945	0.21569	0.661545	0.242115	0.49462	0.421155	0.092347	0.334627	0.59829	0.068101	0.12123	0.19633	0.041263	0.18988
FGFR1	Fibroblast growth factor receptor 1	P11362	Y	654	4.4101	1.4779	0.33346	0.644505	0.31742	0.65281	1.03179	0.88346	0.734055	0.61125	0.21278	0.26822	0.915145	0.24386	0.29758	0.528305	0.248085	0.45913
FGFR1	Fibroblast growth factor receptor 1	P11362	Y	583	2.55225	0.91862	0.39218	NaN	NaN	NaN	1.33234	1.20965	1.07438	NaN	NaN	NaN	NaN	NaN	NaN	NaN	NaN	NaN
FGFR1	Fibroblast growth factor receptor 1	P11362	Y	585	NaN	NaN	NaN	NaN	NaN	NaN	0.90828	1.2393	1.2983	NaN	NaN	NaN	0.59207	NaN	NaN	NaN	NaN	NaN
G6PD	Glucose-6-phosphate 1-dehydrogenase	P11413	Y	503	NaN	NaN	NaN	1.1924	1.5201	0.83986	0.516165	0.439525	0.94167	NaN	NaN	NaN	NaN	NaN	NaN	NaN	NaN	NaN
G6PD	Glucose-6-phosphate 1-dehydrogenase	P11413	Y	401	0.38013	0.48428	1.255	0.412445	0.823215	3.6703	0.57198	0.54065	0.94983	0.81372	0.922565	1.15045	NaN	NaN	NaN	NaN	NaN	NaN
DMD	Dystrophin	P11532	Y	3524	0.18864	0.19889	1.0402	NaN	NaN	NaN	NaN	NaN	NaN	NaN	NaN	NaN	NaN	NaN	NaN	NaN	NaN	NaN
PABPC1;PABPC3	Polyadenylate-binding protein 1;Polyadenylate-binding protein 3	P11940	Y	364;364	1.3019	1.2756	0.96724	0.15147	0.24915	1.3766	1.42325	1.361	0.91891	0.91603	0.33978	0.91574	NaN	NaN	NaN	0.37658	0.44815	1.3606
IMPDH2	Inosine-5'-monophosphate dehydrogenase 2	P12268	Y	459	NaN	NaN	NaN	NaN	NaN	NaN	3.6425	4.3202	1.3621	NaN	NaN	NaN	NaN	NaN	NaN	NaN	NaN	NaN
TPR	Nucleoprotein TPR	P12270	Y	1445	NaN	NaN	NaN	NaN	NaN	NaN	NaN	NaN	NaN	NaN	NaN	NaN	NaN	NaN	NaN	NaN	NaN	NaN
ACTN1	Alpha-actinin-1	P12814	Y	193	1.14475	0.955325	0.8523	0.26608	0.3076	1.2269	0.55621	0.40976	0.7216	NaN	NaN	NaN	NaN	NaN	NaN	0.27397	0.4247	1.7461
SRC	Proto-oncogene tyrosine-protein kinase Src	P12931	Y	216	NaN	NaN	NaN	NaN	NaN	NaN	NaN	NaN	NaN	NaN	NaN	NaN	NaN	NaN	NaN	NaN	NaN	NaN
PDIA4	Protein disulfide-isomerase A4	P13667	Y	392	0.206211	0.8542	14.2153	0.171005	0.54602	3.0035	0.599515	0.933725	1.7067	NaN	NaN	NaN	NaN	NaN	NaN	0.13007	0.57781	3.8003
GTF2F2	General transcription factor IIF subunit 2	P13984	Y	165	NaN	NaN	NaN	NaN	NaN	NaN	NaN	NaN	NaN	NaN	NaN	NaN	NaN	NaN	NaN	NaN	NaN	NaN
AKR1A1	Alcohol dehydrogenase [NADP(+)]	P14550	Y	50	NaN	NaN	NaN	NaN	NaN	NaN	NaN	NaN	NaN	2.0122	1.7267	0.76649	NaN	NaN	NaN	1.7737	1.9046	1.0204
PKM	Pyruvate kinase PKM	P14618	Y	370	NaN	NaN	NaN	NaN	NaN	NaN	NaN	NaN	NaN	NaN	NaN	NaN	NaN	NaN	NaN	NaN	NaN	NaN
PKM	Pyruvate kinase PKM	P14618	Y	390	NaN	NaN	NaN	1.5997	1.2775	0.77883	NaN	NaN	NaN	NaN	NaN	NaN	NaN	NaN	NaN	0.87548	1.1135	1.2372
PKM	Pyruvate kinase PKM	P14618	Y	83	0.54972	0.4964	1.0589	0.58393	1.287	2.8445	0.648515	0.53778	0.813885	0.74596	0.68182	0.78906	1.2478	0.92841	0.83451	0.52454	0.964135	0.97767
HSP90B1;HSP90B2P	Endoplasmin;Putative endoplasmin-like protein	P14625	Y	401;58	NaN	NaN	NaN	NaN	NaN	NaN	1.24325	3.68995	2.87295	NaN	NaN	NaN	NaN	NaN	NaN	NaN	NaN	NaN
HNRNPL	Heterogeneous nuclear ribonucleoprotein L	P14866	Y	92	NaN	NaN	NaN	NaN	NaN	NaN	2.4693	2.5427	1.0181	7.7272	14.511	1.787	NaN	NaN	NaN	2.6829	0.76698	0.26351
HNRNPL	Heterogeneous nuclear ribonucleoprotein L	P14866	Y	574	NaN	NaN	NaN	NaN	NaN	NaN	NaN	NaN	NaN	NaN	NaN	NaN	NaN	NaN	NaN	1.4881	NaN	NaN
HNRNPL	Heterogeneous nuclear ribonucleoprotein L	P14866	Y	359	NaN	NaN	NaN	NaN	NaN	NaN	NaN	NaN	NaN	NaN	NaN	NaN	NaN	NaN	NaN	NaN	NaN	NaN
HNRNPL	Heterogeneous nuclear ribonucleoprotein L	P14866	Y	363	NaN	NaN	NaN	NaN	NaN	NaN	NaN	NaN	NaN	NaN	NaN	NaN	NaN	NaN	NaN	NaN	NaN	NaN
IFNGR1	Interferon gamma receptor 1	P15260	Y	304	NaN	NaN	NaN	NaN	NaN	NaN	NaN	NaN	NaN	NaN	NaN	NaN	NaN	NaN	NaN	NaN	NaN	NaN
EZR;MSN;RDX	Ezrin;Moesin;Radixin	P26038	Y	270;270;270	NaN	NaN	NaN	0.53806	NaN	NaN	0.37314	0.80779	2.0345	NaN	NaN	NaN	NaN	NaN	NaN	0.31508	0.42248	1.1273
RPS2	40S ribosomal protein S2	P15880	Y	133	0.40714	0.48277	1.1693	NaN	NaN	0.91516	0.79227	0.386825	0.494065	0.61628	0.53785	1.0136	NaN	NaN	NaN	0.475645	0.61266	1.4734
PDGFRA	Platelet-derived growth factor receptor alpha	P16234	Y	849	0.18903	0.088501	1.2709	0.092454	NaN	NaN	0.101145	NaN	NaN	0.094116	NaN	NaN	NaN	NaN	NaN	0.038766	NaN	NaN
PDGFRA	Platelet-derived growth factor receptor alpha	P16234	Y	754	0.063942	NaN	NaN	NaN	NaN	NaN	NaN	NaN	NaN	NaN	NaN	NaN	NaN	NaN	NaN	NaN	NaN	NaN
PDGFRA	Platelet-derived growth factor receptor alpha	P16234	Y	762	0.2425	NaN	NaN	NaN	NaN	NaN	NaN	NaN	NaN	NaN	NaN	NaN	NaN	NaN	NaN	NaN	NaN	NaN
PDGFRA	Platelet-derived growth factor receptor alpha	P16234	Y	768	NaN	NaN	NaN	NaN	NaN	NaN	NaN	NaN	NaN	NaN	NaN	NaN	NaN	NaN	NaN	NaN	NaN	NaN
PDGFRA	Platelet-derived growth factor receptor alpha	P16234	Y	572	0.2594	NaN	NaN	NaN	NaN	NaN	0.24853	NaN	NaN	NaN	NaN	NaN	0.22505	NaN	NaN	NaN	NaN	NaN
PDGFRA	Platelet-derived growth factor receptor alpha	P16234	Y	574	NaN	NaN	NaN	NaN	NaN	NaN	NaN	NaN	NaN	NaN	NaN	NaN	NaN	NaN	NaN	NaN	NaN	NaN
NCK1	Cytoplasmic protein NCK1	P16333	Y	112	1.05011	0.70796	0.98156	NaN	NaN	NaN	0.40382	0.30088	0.60161	NaN	NaN	NaN	NaN	NaN	NaN	NaN	NaN	NaN
PLCG2	1-phosphatidylinositol 4,5-bisphosphate phosphodiesterase gamma-2	P16885	Y	680	NaN	NaN	NaN	NaN	NaN	NaN	2.0926	0.57581	0.28142	NaN	NaN	NaN	NaN	NaN	NaN	NaN	NaN	NaN
GOT1	Aspartate aminotransferase, cytoplasmic	P17174	Y	71	0.65319	NaN	NaN	NaN	NaN	NaN	NaN	NaN	NaN	NaN	NaN	NaN	NaN	NaN	NaN	NaN	NaN	NaN
GJA1	Gap junction alpha-1 protein	P17302	Y	265	3.62025	4.0409	1.02586	NaN	NaN	NaN	2.78825	4.369	1.3785	NaN	NaN	NaN	NaN	NaN	NaN	NaN	NaN	NaN
GJA1	Gap junction alpha-1 protein	P17302	Y	137	2.3791	2.5647	1.07955	NaN	NaN	NaN	4.4017	6.5813	1.2822	NaN	NaN	NaN	NaN	NaN	NaN	NaN	NaN	NaN
GJA1	Gap junction alpha-1 protein	P17302	Y	247	4.25535	4.278	1.01113	NaN	NaN	NaN	3.1286	4.098	1.3213	NaN	NaN	NaN	NaN	NaN	NaN	NaN	NaN	NaN
GJA1	Gap junction alpha-1 protein	P17302	Y	301	NaN	NaN	NaN	NaN	NaN	NaN	1.9998	3.9432	2.1577	NaN	NaN	NaN	NaN	NaN	NaN	NaN	NaN	NaN
DDX5	Probable ATP-dependent RNA helicase DDX5	P17844	Y	418	NaN	NaN	NaN	NaN	NaN	NaN	NaN	NaN	NaN	3.4003	NaN	NaN	NaN	NaN	NaN	NaN	NaN	NaN
DDX5;DDX17	Probable ATP-dependent RNA helicase DDX5;Probable ATP-dependent RNA helicase DDX17	P17844	Y	202;279	0.41165	0.36919	0.86543	0.72982	0.503995	0.55307	0.938285	1.19045	1.35545	0.844065	0.5743	0.764415	0.386995	0.28095	0.62664	0.71988	0.53671	0.70152
DDX5	Probable ATP-dependent RNA helicase DDX5	P17844	Y	442	NaN	NaN	NaN	NaN	NaN	NaN	NaN	NaN	NaN	NaN	NaN	NaN	NaN	NaN	NaN	NaN	NaN	NaN
RPL35A	60S ribosomal protein L35a	P18077	Y	34	NaN	NaN	NaN	NaN	NaN	NaN	0.95831	0.24512	0.2427	NaN	NaN	NaN	NaN	NaN	NaN	NaN	NaN	NaN
VCL	Vinculin	P18206	Y	692	0.69088	0.55041	0.74549	0.41357	0.57839	1.3487	0.23098	0.154895	0.65282	0.4207	0.444485	1.11055	0.49148	0.6427	1.1008	0.22789	0.47576	1.4011
VCL	Vinculin	P18206	Y	107	NaN	NaN	NaN	NaN	NaN	NaN	0.56217	NaN	NaN	NaN	NaN	NaN	NaN	NaN	NaN	NaN	NaN	NaN
VCL	Vinculin	P18206	Y	822	0.712835	0.636775	0.885455	0.43053	0.903495	1.9248	0.105159	0.0822185	0.878135	0.438355	0.569175	1.67429	0.963595	0.887945	0.99243	0.35858	0.85982	2.0655
PTPRA	Receptor-type tyrosine-protein phosphatase alpha	P18433	Y	798	0.96756	0.826765	0.829145	0.539615	0.519025	0.9739	0.50745	0.466075	0.92965	0.332615	0.35903	1.09706	0.4437	0.457815	1.03233	0.4093	0.451265	0.87212
SON	Protein SON	P18583	Y	928	NaN	NaN	NaN	NaN	NaN	NaN	0.782085	1.14983	1.72985	NaN	NaN	NaN	NaN	NaN	NaN	NaN	NaN	NaN
SON	Protein SON	P18583	Y	956	NaN	NaN	NaN	0.52589	NaN	NaN	NaN	NaN	NaN	0.47729	0.66034	1.3203	0.94966	1.11989	1.07863	NaN	NaN	NaN
SON	Protein SON	P18583	Y	949	0.677655	0.940085	1.59375	0.131585	NaN	NaN	0.558965	0.6155	1.05017	0.31807	0.30527	1.26795	0.37437	0.43951	1.2759	0.0834555	0.13725	1.2367
RPL17	60S ribosomal protein L17	P18621	Y	47	NaN	NaN	NaN	NaN	NaN	NaN	3.9708	3.16745	0.832055	NaN	NaN	NaN	NaN	NaN	NaN	NaN	NaN	NaN
PGAM1	Phosphoglycerate mutase 1	P18669	Y	26	NaN	NaN	NaN	NaN	NaN	NaN	0.65629	0.53763	0.84701	NaN	NaN	NaN	NaN	NaN	NaN	NaN	NaN	NaN
PGAM1;PGAM2;PGAM4	Phosphoglycerate mutase 1;Phosphoglycerate mutase 2;Probable phosphoglycerate mutase 4	P18669	Y	92;92;92	0.780895	0.765375	1.01384	0.449001	0.475095	3.9871	1.0701	0.88753	0.77337	0.705415	0.735745	0.969315	0.781765	0.7029	0.86398	0.381879	0.49443	0.6417
PGAM1;PGAM4	Phosphoglycerate mutase 1;Probable phosphoglycerate mutase 4	P18669	Y	133;133	NaN	NaN	NaN	NaN	NaN	NaN	NaN	NaN	NaN	NaN	NaN	NaN	NaN	NaN	NaN	NaN	NaN	NaN
SDC1	Syndecan-1	P18827	Y	286	NaN	NaN	NaN	NaN	NaN	NaN	NaN	NaN	NaN	2.925	2.6647	0.89566	1.9733	1.2482	0.80673	NaN	NaN	NaN
SDC1	Syndecan-1	P18827	Y	309	NaN	NaN	NaN	NaN	NaN	0.63165	NaN	NaN	NaN	NaN	NaN	NaN	NaN	NaN	NaN	0.628325	0.75655	1.0662
PLCG1	1-phosphatidylinositol 4,5-bisphosphate phosphodiesterase gamma-1	P19174	Y	977	1.2611	0.24893	0.20252	0.255875	0.13887	0.48196	1.3313	0.109411	0.088932	0.445355	0.11389	0.297205	0.31561	0.13822	0.48998	0.238645	0.10986	0.34278
PLCG1	1-phosphatidylinositol 4,5-bisphosphate phosphodiesterase gamma-1	P19174	Y	771	2.4774	NaN	NaN	NaN	NaN	NaN	4.1935	NaN	NaN	NaN	NaN	NaN	NaN	NaN	NaN	NaN	NaN	NaN
PLCG1	1-phosphatidylinositol 4,5-bisphosphate phosphodiesterase gamma-1	P19174	Y	518	1.3397	0.90288	NaN	NaN	NaN	NaN	1.562	0.794105	0.470955	0.32534	NaN	NaN	NaN	NaN	NaN	0.4124	NaN	NaN
PLCG1	1-phosphatidylinositol 4,5-bisphosphate phosphodiesterase gamma-1	P19174	Y	472	NaN	NaN	NaN	NaN	NaN	NaN	NaN	NaN	NaN	NaN	NaN	NaN	NaN	NaN	NaN	NaN	NaN	NaN
PLCG1	1-phosphatidylinositol 4,5-bisphosphate phosphodiesterase gamma-1	P19174	Y	702	NaN	NaN	NaN	0.37306	NaN	NaN	1.04876	0.528015	0.505055	0.32272	NaN	NaN	NaN	NaN	NaN	NaN	NaN	NaN
PLCG1	1-phosphatidylinositol 4,5-bisphosphate phosphodiesterase gamma-1	P19174	Y	506	1.1186	0.9445	0.83906	NaN	NaN	NaN	1.01753	1.24755	1.10243	NaN	NaN	NaN	NaN	NaN	NaN	NaN	NaN	NaN
PLCG1	1-phosphatidylinositol 4,5-bisphosphate phosphodiesterase gamma-1	P19174	Y	783	3.1209	0.916335	0.263265	NaN	NaN	NaN	2.65755	0.90374	0.31781	NaN	NaN	NaN	NaN	NaN	NaN	NaN	NaN	NaN
NCL	Nucleolin	P19338	Y	402	1.13198	1.22605	1.06117	1.2552	1.4043	1.66755	0.96827	0.7809	0.51207	1.4375	1.4773	0.64148	2.4153	1.3074	0.42885	0.64767	1.0856	NaN
NCL	Nucleolin	P19338	Y	462	NaN	NaN	NaN	NaN	NaN	NaN	NaN	NaN	NaN	NaN	NaN	NaN	NaN	NaN	NaN	NaN	NaN	NaN
LMNB1	Lamin-B1	P20700	Y	138	1.0361	NaN	NaN	1.19429	1.09133	1.2069	0.21905	0.28671	1.2719	2.3971	2.2322	0.993895	0.95322	NaN	NaN	1.0932	1.21015	1.1912
VDAC1	Voltage-dependent anion-selective channel protein 1	P21796	Y	195	NaN	NaN	NaN	NaN	NaN	0.88076	NaN	NaN	NaN	2.322	3.2491	1.2919	NaN	NaN	NaN	1.3495	1.3308	NaN
FGFR2	Fibroblast growth factor receptor 2	P21802	Y	656	1.8029	0.15842	0.090758	NaN	NaN	NaN	2.9928	0.65984	0.20349	NaN	NaN	NaN	NaN	NaN	NaN	NaN	NaN	NaN
FGFR2	Fibroblast growth factor receptor 2	P21802	Y	657	NaN	NaN	NaN	NaN	NaN	NaN	2.1522	0.49598	0.21936	NaN	NaN	NaN	NaN	NaN	NaN	NaN	NaN	NaN
NME2;NME2P1	Nucleoside diphosphate kinase B;Putative nucleoside diphosphate kinase	P22392	Y	52;37	0.815635	0.80666	0.98273	0.49608	0.803805	2.2873	0.725385	0.62444	0.87666	1.3116	1.42815	1.05518	0.94572	1.06355	1.15765	0.52102	0.80702	1.0771
FGFR4	Fibroblast growth factor receptor 4	P22455	Y	642	1.0782	NaN	NaN	NaN	NaN	NaN	0.61909	NaN	NaN	NaN	NaN	NaN	NaN	NaN	NaN	NaN	NaN	NaN
FGFR4	Fibroblast growth factor receptor 4	P22455	Y	643	0.92538	NaN	NaN	NaN	NaN	NaN	0.85003	NaN	NaN	NaN	NaN	NaN	NaN	NaN	NaN	NaN	NaN	NaN
HNRNPA2B1	Heterogeneous nuclear ribonucleoproteins A2/B1	P22626	Y	331	NaN	NaN	NaN	NaN	NaN	NaN	NaN	NaN	NaN	3.4034	3.27675	0.771945	NaN	NaN	NaN	NaN	NaN	NaN
HNRNPA2B1	Heterogeneous nuclear ribonucleoproteins A2/B1	P22626	Y	336	NaN	NaN	NaN	2.652	1.5948	0.59319	1.0104	0.89422	0.8546	3.1476	2.4864	0.83383	NaN	NaN	NaN	NaN	NaN	NaN
HNRNPA2B1	Heterogeneous nuclear ribonucleoproteins A2/B1	P22626	Y	347	NaN	NaN	NaN	NaN	NaN	NaN	1.0395	NaN	NaN	NaN	NaN	NaN	NaN	NaN	NaN	1.4471	1.5208	0.89197
HNRNPA2B1	Heterogeneous nuclear ribonucleoproteins A2/B1	P22626	Y	174	0.94301	0.905355	0.90608	1.53145	1.772	1.1699	1.01729	0.92012	0.93956	3.1621	1.40935	0.563285	1.27985	1.19925	0.862435	1.31535	1.7212	0.97427
CALB2	Calretinin	P22676	Y	214	4.2853	3.265	0.75626	NaN	NaN	NaN	NaN	NaN	NaN	NaN	NaN	NaN	NaN	NaN	NaN	NaN	NaN	NaN
CBL	E3 ubiquitin-protein ligase CBL	P22681	Y	674	2.843	1.2453	0.405955	NaN	NaN	NaN	3.19525	1.05385	0.526235	1.7994	3.2762	1.8296	2.5087	6.25525	2.16675	1.2647	NaN	NaN
SFPQ	Splicing factor, proline- and glutamine-rich	P23246	Y	527	NaN	NaN	NaN	NaN	NaN	NaN	NaN	NaN	NaN	NaN	NaN	NaN	NaN	NaN	NaN	NaN	NaN	NaN
SFPQ	Splicing factor, proline- and glutamine-rich	P23246	Y	488	NaN	NaN	NaN	NaN	NaN	NaN	NaN	NaN	NaN	6.76105	2.0808	0.56213	NaN	NaN	NaN	1.6168	1.6638	0.89599
SFPQ	Splicing factor, proline- and glutamine-rich	P23246	Y	490	NaN	NaN	NaN	NaN	NaN	NaN	NaN	NaN	NaN	4.07405	3.11615	1.29004	NaN	NaN	NaN	NaN	NaN	NaN
SFPQ	Splicing factor, proline- and glutamine-rich	P23246	Y	381	NaN	NaN	NaN	NaN	NaN	1.3407	NaN	NaN	NaN	1.2432	NaN	NaN	NaN	NaN	NaN	0.59881	0.90128	NaN
SFPQ	Splicing factor, proline- and glutamine-rich	P23246	Y	251	NaN	NaN	NaN	NaN	NaN	NaN	NaN	NaN	NaN	4.4402	1.2236	0.28784	NaN	NaN	NaN	NaN	NaN	NaN
PTPRE	Receptor-type tyrosine-protein phosphatase epsilon	P23469	Y	696	0.13808	0.15717	1.2042	0.36147	0.66047	2.5801	0.146085	0.16438	1.423	1.22415	1.9785	1.73386	0.74801	0.96334	1.4223	0.422215	0.68794	0.87944
PTPRZ1	Receptor-type tyrosine-protein phosphatase zeta	P23471	Y	2179	NaN	NaN	NaN	NaN	NaN	NaN	NaN	NaN	NaN	NaN	NaN	NaN	0.51347	0.48676	0.8889	NaN	NaN	NaN
AHCY	Adenosylhomocysteinase	P23526	Y	193	NaN	NaN	NaN	NaN	NaN	NaN	1.70895	2.70315	1.6327	NaN	NaN	NaN	NaN	NaN	NaN	NaN	NaN	NaN
CFL1	Cofilin-1	P23528	Y	68	14.7363	4.76965	0.413075	7.0716	5.0828	2.6367	10.1167	6.41865	0.677065	8.57225	3.89955	0.47797	2.3335	1.961	0.83648	9.12015	7.13865	0.44093
CFL1	Cofilin-1	P23528	Y	140	1.85715	1.6731	0.912205	1.23846	3.00725	9.8145	1.4461	1.05405	0.6605	5.8418	4.756	0.885945	1.85435	2.0413	0.97198	1.38699	2.88355	0.85472
CFL1;DSTN;CFL2	Cofilin-1;Destrin;Cofilin-2	P23528	Y	117;117;117	7.1983	6.2816	0.58928	NaN	NaN	NaN	8.574	6.4979	0.673165	NaN	NaN	NaN	NaN	NaN	NaN	NaN	NaN	NaN
CFL1;CFL2	Cofilin-1;Cofilin-2	P23528	Y	82;82	NaN	NaN	NaN	NaN	NaN	NaN	4.48135	3.01385	0.71114	NaN	NaN	NaN	NaN	NaN	NaN	NaN	NaN	NaN
CFL1;CFL2	Cofilin-1;Cofilin-2	P23528	Y	85;85	NaN	NaN	NaN	NaN	NaN	NaN	4.2542	1.2407	0.28229	NaN	NaN	NaN	NaN	NaN	NaN	NaN	NaN	NaN
CFL1;CFL2	Cofilin-1;Cofilin-2	P23528	Y	89;89	NaN	NaN	NaN	4.02832	9.43415	7.946	NaN	NaN	NaN	13.5757	10.2112	0.7966	NaN	NaN	NaN	3.2535	7.8154	1.2192
EIF4B	Eukaryotic translation initiation factor 4B	P23588	Y	211	NaN	NaN	NaN	NaN	NaN	NaN	NaN	NaN	NaN	6.4697	6.1461	0.90658	NaN	NaN	NaN	NaN	NaN	NaN
EEF1B2	Elongation factor 1-beta	P24534	Y	182	NaN	NaN	NaN	NaN	NaN	NaN	NaN	NaN	NaN	NaN	NaN	NaN	NaN	NaN	NaN	NaN	NaN	NaN
CDK2	Cyclin-dependent kinase 2	P24941	Y	15	0.7419	0.584155	0.863205	0.849605	0.500685	0.65651	0.7198	0.78677	1.2152	0.542955	0.465565	1.02085	0.447265	0.48559	1.04825	0.66449	0.527475	0.51572
CDK2	Cyclin-dependent kinase 2	P24941	Y	19	NaN	NaN	NaN	NaN	NaN	NaN	1.0085	1.2659	1.1786	NaN	NaN	NaN	NaN	NaN	NaN	NaN	NaN	NaN
DNAJB1	DnaJ homolog subfamily B member 1	P25685	Y	176	NaN	NaN	NaN	NaN	NaN	NaN	4.62955	3.84335	0.802315	2.7946	1.294	0.38284	NaN	NaN	NaN	NaN	NaN	NaN
PSMA2	Proteasome subunit alpha type-2	P25787	Y	76	NaN	NaN	NaN	0.89995	1.0218	1.1185	NaN	NaN	NaN	1.4028	1.4066	0.9389	NaN	NaN	NaN	1.0035	1.2099	0.89185
PSMA2	Proteasome subunit alpha type-2	P25787	Y	98	NaN	NaN	NaN	0.97338	0.81549	2.23586	0.72671	NaN	NaN	NaN	NaN	NaN	NaN	NaN	NaN	0.59496	0.81847	0.78568
PSMA2	Proteasome subunit alpha type-2	P25787	Y	101	NaN	NaN	NaN	NaN	NaN	NaN	NaN	NaN	NaN	NaN	NaN	NaN	NaN	NaN	NaN	NaN	NaN	NaN
PTBP1	Polypyrimidine tract-binding protein 1	P26599	Y	430	NaN	NaN	NaN	NaN	NaN	5.2134	NaN	NaN	NaN	43.243	20.832	0.30709	14.251	14.203	1.129	7.5137	14.202	0.97543
PTBP1	Polypyrimidine tract-binding protein 1	P26599	Y	127	1.2256	0.98476	0.81601	1.74695	1.4404	0.69031	1.40895	1.03772	0.7665	2.29875	1.30465	0.57768	2.1619	1.49585	0.760395	1.68605	1.45525	0.93595
TARS	Threonine--tRNA ligase, cytoplasmic	P26639	Y	298	0.78459	0.36535	0.46149	5.1055	0.28953	0.057755	2.6977	0.63984	0.22279	NaN	NaN	NaN	NaN	NaN	NaN	NaN	NaN	NaN
MAPK3	Mitogen-activated protein kinase 3	P27361	Y	204	0.95151	0.0582735	0.0609745	0.382505	0.128709	0.74058	0.95359	0.07807	0.083123	0.764615	0.15757	0.211125	1.75875	0.27563	0.15335	0.442275	0.125874	0.12241
PIK3R1	Phosphatidylinositol 3-kinase regulatory subunit alpha	P27986	Y	452	0.19026	NaN	NaN	NaN	NaN	NaN	0.1493	0.107829	0.754235	NaN	NaN	NaN	0.20952	0.13834	0.68391	NaN	NaN	NaN
PIK3R1	Phosphatidylinositol 3-kinase regulatory subunit alpha	P27986	Y	556	0.24305	0.25416	1.0521	0.41315	0.60736	1.6152	0.471405	0.45922	1.00289	0.40579	0.61586	1.5666	0.25746	0.52097	1.4512	0.21199	0.59397	2.901
PIK3R1	Phosphatidylinositol 3-kinase regulatory subunit alpha	P27986	Y	467	0.469425	0.551205	1.2992	0.72358	0.812975	1.365	0.463855	0.370185	0.87121	0.616595	0.61114	1.04287	0.692035	0.6359	0.909935	0.778695	0.79428	0.71693
PIK3R1	Phosphatidylinositol 3-kinase regulatory subunit alpha	P27986	Y	508	0.26025	0.78301	2.7189	0.50527	2.3647	4.4307	0.1078	1.163	8.5421	1.2559	4.7572	3.57	NaN	NaN	NaN	0.10362	1.8715	17.281
MAPK1	Mitogen-activated protein kinase 1	P28482	Y	187	1.347	0.0647785	0.047993	0.91398	0.243185	1.6198	1.88835	0.331825	0.17131	1.32696	0.47779	0.40356	1.8464	0.470315	0.2227	0.734585	0.27929	0.097836
EPHA2	Ephrin type-A receptor 2	P29317	Y	575	NaN	NaN	NaN	2.1774	NaN	NaN	1.676	1.5731	1.13353	NaN	NaN	NaN	NaN	NaN	NaN	1.9027	NaN	NaN
EPHA2	Ephrin type-A receptor 2	P29317	Y	588	NaN	NaN	NaN	NaN	NaN	NaN	NaN	NaN	NaN	NaN	NaN	NaN	NaN	NaN	NaN	1.9114	0.19039	0.098145
EPHA2	Ephrin type-A receptor 2	P29317	Y	594	NaN	NaN	NaN	2.7367	0.26699	0.093065	NaN	NaN	NaN	NaN	NaN	NaN	NaN	NaN	NaN	NaN	NaN	NaN
EPHA2	Ephrin type-A receptor 2	P29317	Y	772	1.9942	1.6438	0.725645	1.85708	0.71653	2.3899	1.9791	1.22315	0.81563	1.199	1.7752	1.4183	0.73598	1.1643	1.449	1.48041	0.98863	NaN
EPHA3	Ephrin type-A receptor 3	P29320	Y	937	3.4218	4.0156	1.1774	NaN	NaN	NaN	3.3045	4.5369	1.7084	NaN	NaN	NaN	NaN	NaN	NaN	NaN	NaN	NaN
EPHA3	Ephrin type-A receptor 3	P29320	Y	596	2.0479	2.1535	1.0086	0.321555	0.021073	0.071125	2.3893	2.9568	1.3602	NaN	NaN	NaN	NaN	NaN	NaN	NaN	NaN	NaN
EPHA3	Ephrin type-A receptor 3	P29320	Y	602	1.7342	1.9253	0.95351	NaN	NaN	NaN	1.6849	2.62675	1.55235	0.19059	NaN	NaN	NaN	NaN	NaN	NaN	NaN	NaN
EPHA3;EPHA4;EPHA5	Ephrin type-A receptor 3;Ephrin type-A receptor 4;Ephrin type-A receptor 5	P29320	Y	779;779;833	1.6704	1.0385	0.61251	NaN	NaN	NaN	NaN	NaN	NaN	NaN	NaN	NaN	NaN	NaN	NaN	NaN	NaN	NaN
PTPN6	Tyrosine-protein phosphatase non-receptor type 6	P29350	Y	564	NaN	NaN	NaN	NaN	NaN	NaN	NaN	NaN	NaN	18.79	5.5919	0.22832	NaN	NaN	NaN	NaN	NaN	NaN
TKT	Transketolase	P29401	Y	275	0.3398	0.50924	1.4921	NaN	NaN	NaN	NaN	NaN	NaN	2.7036	1.9007	0.76447	NaN	NaN	NaN	NaN	NaN	NaN
TYK2	Non-receptor tyrosine-protein kinase TYK2	P29597	Y	292	0.42637	0.70462	1.1215	NaN	NaN	NaN	0.5652	0.54991	0.97538	0.2252	0.4256	1.91608	NaN	NaN	NaN	NaN	NaN	NaN
TYK2	Non-receptor tyrosine-protein kinase TYK2	P29597	Y	955	NaN	NaN	NaN	NaN	NaN	NaN	NaN	NaN	NaN	NaN	NaN	NaN	NaN	NaN	NaN	NaN	NaN	NaN
ERP29	Endoplasmic reticulum resident protein 29	P30040	Y	64	NaN	NaN	NaN	0.30421	0.58294	1.5573	NaN	NaN	NaN	NaN	NaN	NaN	NaN	NaN	NaN	NaN	NaN	NaN
ERP29	Endoplasmic reticulum resident protein 29	P30040	Y	66	0.361875	0.40915	1.24795	0.41017	0.43678	1.7225	4.75125	6.52435	1.07055	0.390025	0.465525	1.55076	0.7915	0.78374	0.8793	0.27313	0.37436	1.0877
RPL12	60S ribosomal protein L12	P30050	Y	14	NaN	NaN	NaN	NaN	NaN	NaN	NaN	NaN	NaN	NaN	NaN	NaN	NaN	NaN	NaN	NaN	NaN	NaN
PEBP1	Phosphatidylethanolamine-binding protein 1;Hippocampal cholinergic neurostimulating peptide	P30086	Y	81	NaN	NaN	NaN	NaN	NaN	NaN	0.83637	0.22099	0.26308	NaN	NaN	NaN	NaN	NaN	NaN	NaN	NaN	NaN
SDC4	Syndecan-4	P31431	Y	197	NaN	NaN	NaN	NaN	NaN	NaN	NaN	NaN	NaN	NaN	NaN	NaN	NaN	NaN	NaN	NaN	NaN	NaN
DNAJA1	DnaJ homolog subfamily A member 1	P31689	Y	381	NaN	NaN	NaN	NaN	NaN	NaN	NaN	NaN	NaN	1.3605	4.2562	2.5375	NaN	NaN	NaN	NaN	NaN	NaN
ATIC	Bifunctional purine biosynthesis protein PURH;Phosphoribosylaminoimidazolecarboxamide formyltransferase;IMP cyclohydrolase	P31939	Y	104	NaN	NaN	NaN	NaN	NaN	NaN	NaN	NaN	NaN	NaN	NaN	NaN	NaN	NaN	NaN	NaN	NaN	NaN
ATIC	Bifunctional purine biosynthesis protein PURH;Phosphoribosylaminoimidazolecarboxamide formyltransferase;IMP cyclohydrolase	P31939	Y	208	0.765265	0.764545	1.0693	0.50902	0.61752	2.206	1.14735	0.775575	0.67571	1.06615	1.05935	1.0475	1.0904	0.90724	0.91203	0.453255	0.691535	0.92949
HNRNPH1;HNRNPH2	Heterogeneous nuclear ribonucleoprotein H;Heterogeneous nuclear ribonucleoprotein H, N-terminally processed;Heterogeneous nuclear ribonucleoprotein H2	P31943	Y	266;266	NaN	NaN	NaN	NaN	NaN	NaN	NaN	NaN	NaN	NaN	NaN	NaN	NaN	NaN	NaN	NaN	NaN	NaN
HNRNPH1	Heterogeneous nuclear ribonucleoprotein H;Heterogeneous nuclear ribonucleoprotein H, N-terminally processed	P31943	Y	372	NaN	NaN	NaN	NaN	NaN	NaN	NaN	NaN	NaN	5.7597	2.22185	0.409735	NaN	NaN	NaN	NaN	NaN	NaN
STIP1	Stress-induced-phosphoprotein 1	P31948	Y	27	NaN	NaN	NaN	NaN	NaN	NaN	NaN	NaN	NaN	2.4618	4.3366	1.6705	NaN	NaN	NaN	NaN	NaN	NaN
STIP1	Stress-induced-phosphoprotein 1	P31948	Y	95	NaN	NaN	NaN	NaN	NaN	NaN	NaN	NaN	NaN	NaN	NaN	NaN	NaN	NaN	NaN	NaN	NaN	NaN
KIF5B	Kinesin-1 heavy chain	P33176	Y	516	NaN	NaN	NaN	NaN	NaN	NaN	NaN	NaN	NaN	NaN	NaN	NaN	NaN	NaN	NaN	NaN	NaN	NaN
HSPA4	Heat shock 70 kDa protein 4	P34932	Y	336	0.38095	0.375865	0.99912	0.656345	0.860995	2.8989	0.62892	0.466935	0.631505	1.29875	1.4457	1.03114	0.99217	0.99835	1.0082	0.768345	0.723795	0.57184
HSPA4	Heat shock 70 kDa protein 4	P34932	Y	184	NaN	NaN	NaN	NaN	NaN	NaN	NaN	NaN	NaN	NaN	NaN	NaN	NaN	NaN	NaN	NaN	NaN	NaN
HSPA4	Heat shock 70 kDa protein 4	P34932	Y	624	NaN	NaN	NaN	NaN	NaN	NaN	NaN	NaN	NaN	NaN	NaN	NaN	NaN	NaN	NaN	NaN	NaN	NaN
HSPA4	Heat shock 70 kDa protein 4	P34932	Y	626	NaN	NaN	NaN	NaN	NaN	NaN	NaN	NaN	NaN	1.5881	1.9674	1.2582	NaN	NaN	NaN	NaN	NaN	NaN
HSPA4	Heat shock 70 kDa protein 4	P34932	Y	723	NaN	NaN	NaN	NaN	NaN	NaN	NaN	NaN	NaN	NaN	NaN	NaN	NaN	NaN	NaN	NaN	NaN	NaN
PHB	Prohibitin	P35232	Y	249	NaN	NaN	NaN	NaN	NaN	NaN	0.47324	0.8323	1.87	NaN	NaN	NaN	NaN	NaN	NaN	0.61348	0.53199	1.0044
IRS1	Insulin receptor substrate 1	P35568	Y	612	0.931575	0.664105	0.65956	NaN	NaN	NaN	0.100105	0.3893	5.6894	0.0759785	NaN	NaN	NaN	NaN	NaN	0.01783	NaN	NaN
IRS1	Insulin receptor substrate 1	P35568	Y	662	1.1465	0.9766	0.84393	NaN	NaN	NaN	NaN	NaN	NaN	NaN	NaN	NaN	NaN	NaN	NaN	NaN	NaN	NaN
IRS1	Insulin receptor substrate 1	P35568	Y	632	0.75007	0.9066	1.1529	NaN	NaN	NaN	NaN	NaN	NaN	NaN	NaN	NaN	NaN	NaN	NaN	NaN	NaN	NaN
MYH9	Myosin-9	P35579	Y	1408	NaN	NaN	NaN	NaN	NaN	NaN	NaN	NaN	NaN	NaN	NaN	NaN	NaN	NaN	NaN	0.38806	NaN	NaN
MYH10	Myosin-10	P35580	Y	1415	NaN	NaN	NaN	NaN	NaN	NaN	NaN	NaN	NaN	NaN	NaN	NaN	NaN	NaN	NaN	NaN	NaN	NaN
FUS	RNA-binding protein FUS	P35637	Y	468	NaN	NaN	NaN	3.0555	1.8407	0.68175	NaN	NaN	NaN	7.3634	3.2393	0.34868	NaN	NaN	NaN	1.8023	2.9553	1.9136
PSMC2	26S protease regulatory subunit 7	P35998	Y	4	NaN	NaN	NaN	NaN	NaN	NaN	NaN	NaN	NaN	NaN	NaN	NaN	NaN	NaN	NaN	NaN	NaN	NaN
GJC1	Gap junction gamma-1 protein	P36383	Y	324	1.9812	2.7782	1.4512	NaN	NaN	1.564	1.4801	2.2759	1.3099	NaN	NaN	NaN	NaN	NaN	NaN	1.1231	1.9724	NaN
GJC1	Gap junction gamma-1 protein	P36383	Y	356	NaN	NaN	NaN	NaN	NaN	NaN	NaN	NaN	NaN	NaN	NaN	NaN	NaN	NaN	NaN	NaN	NaN	NaN
RPL4	60S ribosomal protein L4	P36578	Y	11	NaN	NaN	NaN	NaN	NaN	NaN	NaN	NaN	NaN	NaN	NaN	NaN	NaN	NaN	NaN	NaN	NaN	NaN
SRP14	Signal recognition particle 14 kDa protein	P37108	Y	27	0.489255	0.50767	1.01593	3.8042	4.3693	0.98374	0.56719	0.88488	1.38745	2.4321	2.7859	1.28804	1.879	2.326	1.319	2.87565	3.55355	1.2441
TAGLN2	Transgelin-2	P37802	Y	8	NaN	NaN	NaN	2.1404	1.49	0.6789	NaN	NaN	NaN	4.1658	4.5807	1.42906	2.835	2.6344	0.97561	2.7296	1.5759	0.57661
TAGLN2;TAGLN3	Transgelin-2;Transgelin-3	P37802	Y	192;192	NaN	NaN	NaN	NaN	NaN	NaN	NaN	NaN	NaN	0.99157	4.2257	3.7798	NaN	NaN	NaN	NaN	NaN	NaN
SNCA;SNCB	Alpha-synuclein;Beta-synuclein	P37840	Y	39;39	2.0721	1.92185	0.92924	NaN	NaN	NaN	NaN	NaN	NaN	NaN	NaN	NaN	NaN	NaN	NaN	NaN	NaN	NaN
RBMX;RBMXL1	RNA-binding motif protein, X chromosome;RNA-binding motif protein, X chromosome, N-terminally processed;RNA binding motif protein, X-linked-like-1	P38159	Y	234;234	NaN	NaN	NaN	NaN	NaN	NaN	NaN	NaN	NaN	1.7696	0.93088	0.43724	NaN	NaN	NaN	2.9839	1.4384	0.46693
RBMX;RBMXL1	RNA-binding motif protein, X chromosome;RNA-binding motif protein, X chromosome, N-terminally processed;RNA binding motif protein, X-linked-like-1	P38159	Y	255;255	NaN	NaN	NaN	NaN	NaN	NaN	NaN	NaN	NaN	1.32675	0.63715	0.45449	NaN	NaN	NaN	0.55758	0.22785	0.39747
EIF4A3	Eukaryotic initiation factor 4A-III;Eukaryotic initiation factor 4A-III, N-terminally processed	P38919	Y	202	NaN	NaN	NaN	NaN	NaN	NaN	NaN	NaN	NaN	NaN	NaN	NaN	NaN	NaN	NaN	NaN	NaN	NaN
EIF4A3;EIF4A1;EIF4A2	Eukaryotic initiation factor 4A-III;Eukaryotic initiation factor 4A-III, N-terminally processed;Eukaryotic initiation factor 4A-I;Eukaryotic initiation factor 4A-II;Eukaryotic initiation factor 4A-II, N-terminally processed	P60842	Y	54;48;49	NaN	NaN	NaN	NaN	NaN	NaN	1.847	3.2089	1.836	NaN	NaN	NaN	NaN	NaN	NaN	NaN	NaN	NaN
EIF4A3	Eukaryotic initiation factor 4A-III;Eukaryotic initiation factor 4A-III, N-terminally processed	P38919	Y	155	NaN	NaN	NaN	NaN	NaN	NaN	1.114	0.8119	0.77292	NaN	NaN	NaN	NaN	NaN	NaN	NaN	NaN	NaN
CUX1	Homeobox protein cut-like 1;Protein CASP	P39880	Y	351;362	NaN	NaN	NaN	NaN	NaN	NaN	NaN	NaN	NaN	3.4313	2.10535	0.690615	NaN	NaN	NaN	NaN	NaN	NaN
STAT3	Signal transducer and activator of transcription 3	P40763	Y	705	0.11525	0.30199	2.1613	0.574445	0.596185	0.94427	0.48155	0.88384	1.9401	0.812295	1.0812	1.32645	0.494425	0.742655	1.6172	0.525965	0.6572	1.3118
MDH1	Malate dehydrogenase, cytoplasmic	P40925	Y	119	NaN	NaN	NaN	NaN	NaN	NaN	NaN	NaN	NaN	NaN	NaN	NaN	NaN	NaN	NaN	NaN	NaN	NaN
MNDA	Myeloid cell nuclear differentiation antigen	P41218	Y	31	2.1241	1.5684	0.73635	NaN	NaN	1.1983	NaN	NaN	NaN	1.5911	1.3579	0.78997	NaN	NaN	NaN	1.4985	2.1853	NaN
BUD31	Protein BUD31 homolog	P41223	Y	97	NaN	NaN	NaN	NaN	NaN	NaN	4.088	2.67935	0.590185	NaN	NaN	NaN	NaN	NaN	NaN	NaN	NaN	NaN
EIF1	Eukaryotic translation initiation factor 1	P41567	Y	30	1.14365	0.55871	0.48744	0.28055	0.36065	1.1273	0.87244	0.23894	0.28916	0.883765	0.500635	0.50295	0.33535	0.11715	0.35532	0.27163	0.4571	NaN
PRKCI	Protein kinase C iota type	P41743	Y	136	1.2288	1.26045	0.95792	0.33739	0.37275	1.37125	3.0532	3.4761	1.0152	NaN	NaN	NaN	NaN	NaN	NaN	0.40699	0.432015	0.74833
STAT1	Signal transducer and activator of transcription 1-alpha/beta	P42224	Y	701	0.645015	0.798955	1.0686	0.910925	0.55685	1.3184	2.0942	1.66525	0.71439	2.4206	1.85325	0.69474	1.465	0.93481	0.69042	0.765275	0.582675	0.3185
STAT5B;STAT5A	Signal transducer and activator of transcription 5B;Signal transducer and activator of transcription 5A	P51692	Y	699;694	NaN	NaN	NaN	NaN	NaN	0.52035	NaN	NaN	NaN	NaN	NaN	NaN	NaN	NaN	NaN	2.701	1.471	NaN
AKR1C3;AKR1C1	Aldo-keto reductase family 1 member C3;Aldo-keto reductase family 1 member C1	Q04828	Y	55;55	NaN	NaN	NaN	NaN	NaN	NaN	NaN	NaN	NaN	5.1051	2.4644	0.99035	NaN	NaN	NaN	NaN	NaN	NaN
AKR1C3;AKR1C2;AKR1C1;AKR1C4	Aldo-keto reductase family 1 member C3;Aldo-keto reductase family 1 member C2;Aldo-keto reductase family 1 member C1;Aldo-keto reductase family 1 member C4	Q04828	Y	81;81;81;81	NaN	NaN	NaN	NaN	NaN	NaN	NaN	NaN	NaN	4.2629	5.009	1.1068	NaN	NaN	NaN	NaN	NaN	NaN
RPS27;RPS27L	40S ribosomal protein S27;40S ribosomal protein S27-like	P42677	Y	31;31	1.03796	1.03356	0.905765	0.50076	0.53196	0.94954	1.27475	1.3859	1.05485	0.75006	0.82868	0.94802	0.548225	0.748295	1.42415	0.450085	0.44485	0.97489
ABL2	Abelson tyrosine-protein kinase 2	P42684	Y	231	1.11871	1.06975	0.899165	NaN	NaN	NaN	1.8131	2.32425	1.18778	NaN	NaN	NaN	NaN	NaN	NaN	0.877045	NaN	NaN
FRK	Tyrosine-protein kinase FRK	P42685	Y	46	NaN	NaN	NaN	NaN	NaN	NaN	NaN	NaN	NaN	3.237	2.69422	1.65066	NaN	NaN	NaN	NaN	NaN	NaN
MATR3	Matrin-3	P43243	Y	250	NaN	NaN	NaN	NaN	NaN	NaN	NaN	NaN	NaN	21.959	3.927	0.2447	NaN	NaN	NaN	NaN	NaN	NaN
MATR3	Matrin-3	P43243	Y	219	NaN	NaN	NaN	NaN	NaN	NaN	NaN	NaN	NaN	7.4196	8.72225	0.923595	NaN	NaN	NaN	8.9629	7.4401	0.80408
MATR3	Matrin-3	P43243	Y	413	0.737765	0.968005	1.0099	1.5919	1.8468	0.59377	0.55687	0.704985	1.15195	1.17971	0.967345	0.89785	1.3755	1.2693	0.97276	1.539	0.72903	NaN
SYK	Tyrosine-protein kinase SYK	P43405	Y	348	NaN	NaN	NaN	NaN	NaN	NaN	NaN	NaN	NaN	NaN	NaN	NaN	NaN	NaN	NaN	NaN	NaN	NaN
SYK	Tyrosine-protein kinase SYK	P43405	Y	352	NaN	NaN	NaN	NaN	NaN	NaN	NaN	NaN	NaN	11.7813	7.2181	0.851655	NaN	NaN	NaN	NaN	NaN	NaN
SYK	Tyrosine-protein kinase SYK	P43405	Y	131	NaN	NaN	NaN	4.14352	7.4191	5.6289	NaN	NaN	NaN	14.559	10.0786	0.85556	3.7777	5.3689	1.4296	4.7767	7.7363	0.8237
SYK	Tyrosine-protein kinase SYK	P43405	Y	296	NaN	NaN	NaN	5.1717	4.391	3.1695	NaN	NaN	NaN	17.3083	7.74485	0.8234	10.7173	9.92885	0.929135	5.1234	4.34585	0.55361
SYK	Tyrosine-protein kinase SYK	P43405	Y	244	NaN	NaN	NaN	NaN	NaN	NaN	NaN	NaN	NaN	NaN	NaN	NaN	NaN	NaN	NaN	NaN	NaN	NaN
SYK	Tyrosine-protein kinase SYK	P43405	Y	323	NaN	NaN	NaN	4.517	6.87175	5.1829	NaN	NaN	NaN	10.7994	4.08875	0.75296	5.86295	4.8304	0.71176	5.1098	6.9573	0.67311
SYK	Tyrosine-protein kinase SYK	P43405	Y	91	NaN	NaN	NaN	NaN	NaN	NaN	NaN	NaN	NaN	NaN	NaN	NaN	NaN	NaN	NaN	NaN	NaN	NaN
MAPK8;MAPK10	Mitogen-activated protein kinase 8;Mitogen-activated protein kinase 10	P45983	Y	185;223	0.43302	NaN	NaN	0.311025	0.27642	0.78878	0.54351	0.484515	0.950045	0.361	0.376735	1.06125	0.41865	0.6695	1.44737	0.27694	0.18186	0.59155
MAPK9	Mitogen-activated protein kinase 9	P45984	Y	185	0.18871	0.171035	0.9366	0.163795	0.230865	1.5249	0.238765	0.19644	0.76571	0.20076	0.257195	1.31725	0.44791	0.4372	1.1969	0.0675235	0.16351	1.9048
CRK	Adapter molecule crk	P46108	Y	108	NaN	NaN	NaN	NaN	NaN	NaN	NaN	NaN	NaN	NaN	NaN	NaN	NaN	NaN	NaN	NaN	NaN	NaN
CRK	Adapter molecule crk	P46108	Y	251	0.201735	0.24731	1.09352	0.25387	0.330865	2.5695	0.20193	0.20533	0.9918	0.221485	0.345945	1.2389	0.80534	0.740365	0.908785	0.244365	0.366865	0.90304
[truncated: 3,089 more rows]
