# Supplementary material for: Activation of CD44/PAK1/AKT signaling promotes resistance to FGFR1 inhibition in squamous-cell lung cancer
Source: NPJ Precis Oncol. 2022 Jul 19;6:52. doi: 10.1038/s41698-022-00296-2 (PMC9296622; doi:10.1038/s41698-022-00296-2)
Supplement: Supplementary file 3 — Supplementary_table_2 [file 41698_2022_296_MOESM3_ESM.xlsx]

## Sheet: Legends
Legend	Description	Figure
1	H520 (AZD4547/DMSO) / H1581 (AZD4547/DMSO)	1G
2	Gpome_DMSO_(Resistance/H1581)	4D
3	Gpome_AZD_(Resistance/H1581)	4E
4	pYome_DMSO_(Resistance/H1581)	4F
5	pYome_AZD_(Resistance/H1581)	4G
6	GPome_DMSO_H520/H1581	S8A
7	GPome_DMSO_Mut/H1581	S8A
8	GPome_DMSO_C9/H1581	S8A
9	GPome_DMSO_C11/H1581	S8A
10	GPome_AZD4547_H520/H1581	S9A
11	GPome_AZD4547_Mut/H1581	S9A
12	GPome_AZD4547_C9/H1581	S9A
13	GPome_AZD4547_C11/H1581	S9A
14	pYome_DMSO_H520/H1581	S8B
15	pYome_DMSO_Mut/H1581	S8B
16	pYome_DMSO_C9/H1581	S8B
17	pYome_DMSO_C11/H1581	S8B
18	pYome_AZD4547_H520/H1581	S9A
19	pYome_AZD4547_Mut/H1581	S9A
20	pYome_AZD4547_C9/H1581	S9A
21	pYome_AZD4547_C11/H1581	S9A

## Sheet: 1
Gene names	Protein names	Amino acid	Positions	Log10 intensity	log2 SILAC ratio (H520 (AZD4547/DMSO) / H1581 (AZD4547/DMSO))	p Value
ZC3H11A	Zinc finger CCCH domain-containing protein 11A	S	759;758	9.10802	0.92365	0.265494
MED19	Mediator of RNA polymerase II transcription subunit 19	S	226	9.29243	-1.06774	0.108507
NBAS	Neuroblastoma-amplified sequence	S	473	9.38441	0.171099	0.951696
KIAA1467	Uncharacterized protein KIAA1467	S	62	8.83511	0.461858	0.67113
SBNO1	Protein strawberry notch homolog 1	S	214	8.50233	-1.01715	0.163458
SBNO1	Protein strawberry notch homolog 1	S	794	7.85783	0.9026	0.419622
POTEF;ACTB;ACTG1;ACTA1;ACTC1;ACTG2;ACTA2;ACTBL2;POTEE;POTEKP	POTE ankyrin domain family member F;Actin, cytoplasmic 1;Actin, cytoplasmic 1, N-terminally processed;Actin, cytoplasmic 2;Actin, cytoplasmic 2, N-terminally processed;Actin, alpha skeletal muscle;Actin, alpha cardiac muscle 1;Actin, gamma-enteric smooth muscle;Actin, aortic smooth muscle;Beta-actin-like protein 2;POTE ankyrin domain family member E;Putative beta-actin-like protein 3;Putative bet…	S	939;239;239;241;241;240;241;240;939;239	8.57922	0.191306	0.815625
ZNF316	Zinc finger protein 316	S	10	8.58634	0.112847	0.893092
CCDC85C	Coiled-coil domain-containing protein 85C	S	246	8.1271	-0.151346	0.821192
SAC3D1	SAC3 domain-containing protein 1	S	402	9.80342	-0.204745	0.554673
ARHGAP32	Rho GTPase-activating protein 32	S	706	9.1554	-1.04913	0.0599736
ARHGAP32	Rho GTPase-activating protein 32	S	892	8.72685	-0.40518	0.388483
EIF3C;EIF3CL	Eukaryotic translation initiation factor 3 subunit C;Eukaryotic translation initiation factor 3 subunit C-like protein	S	39;39	9.88678	0.0875444	0.973737
FAM195B	Protein FAM195B	S	21	9.40093	1.16249	0.0886026
NACA	Nascent polypeptide-associated complex subunit alpha, muscle-specific form;Nascent polypeptide-associated complex subunit alpha	S	2029;166	11.1335	0.0986652	0.991016
MYO1C	Unconventional myosin-Ic	S	408	8.56371	-0.333816	0.643415
SMAP	Small acidic protein	S	15	9.5426	0.215404	0.798225
SMAP	Small acidic protein	S	17	10.7527	0.382863	0.514512
AP3B1	AP-3 complex subunit beta-1	S	276	9.64865	0.131382	0.909971
PSMD9	26S proteasome non-ATPase regulatory subunit 9	S	2	9.36573	0.959638	0.17169
PGRMC1	Membrane-associated progesterone receptor component 1	S	181	11.1321	-0.268824	0.334141
PGRMC1	Membrane-associated progesterone receptor component 1	S	54	9.57393	-0.0575598	0.829365
PGRMC1	Membrane-associated progesterone receptor component 1	S	57	11.2441	-0.437406	0.16041
SUPT5H	Transcription elongation factor SPT5	S	666	8.66018	0.411466	0.609795
SUPT5H	Transcription elongation factor SPT5	S	32	8.83403	0.659897	0.47744
SUPT5H	Transcription elongation factor SPT5	S	36	9.34169	0.431464	0.622809
DFFA	DNA fragmentation factor subunit alpha	S	315	9.83144	-0.0527798	0.789795
DFFA	DNA fragmentation factor subunit alpha	S	110	8.46966	0.259569	0.87812
IPO5	Importin-5	S	827	9.15494	1.80578	0.0213482
IPO5	Importin-5	S	652	8.91941	-0.616117	0.318264
EEF2K	Eukaryotic elongation factor 2 kinase	S	18	9.35738	0.571984	0.468671
EEF2K	Eukaryotic elongation factor 2 kinase	S	445	9.15703	1.38655	0.08238
DNM1L	Dynamin-1-like protein	S	616	9.20836	0.638354	0.446398
PIK3C2A	Phosphatidylinositol 4-phosphate 3-kinase C2 domain-containing subunit alpha	S	338	8.74447	0.332599	0.81185
PIK3C2A	Phosphatidylinositol 4-phosphate 3-kinase C2 domain-containing subunit alpha	S	259	7.77371	1.52671	0.158977
KPNA3	Importin subunit alpha-4	S	60	10.1616	-0.286905	0.395217
EBAG9	Receptor-binding cancer antigen expressed on SiSo cells	S	36	9.79447	0.080716	0.985406
MPHOSPH10	U3 small nucleolar ribonucleoprotein protein MPP10	S	242	9.397	-0.149793	0.651792
NOP56	Nucleolar protein 56	S	519	9.66628	-0.613319	0.143632
NOP56	Nucleolar protein 56	S	520	9.8206	-0.220988	0.531693
NOP56	Nucleolar protein 56	S	570	9.80807	-1.88567	2.96e-05
DDX3X	ATP-dependent RNA helicase DDX3X	S	90	9.23656	0.903193	0.260925
NFIB	Nuclear factor 1 B-type	S	194	8.95625	1.32845	0.198088
NFIB	Nuclear factor 1 B-type	S	295	8.22642	-0.707645	0.337981
ARID1A	AT-rich interactive domain-containing protein 1A	S	696	9.0456	-0.208649	0.615914
ARID1A	AT-rich interactive domain-containing protein 1A	S	363	9.46225	-0.262345	0.528749
ARID1A	AT-rich interactive domain-containing protein 1A	S	1184	8.63691	-0.77751	0.285889
ARID1A	AT-rich interactive domain-containing protein 1A	S	1751	8.4683	-0.195261	0.711083
ARID1A	AT-rich interactive domain-containing protein 1A	S	1755	8.55111	-0.544901	0.453014
C2CD2L	C2 domain-containing protein 2-like	S	411	8.90179	-0.274155	0.619658
TRAFD1	TRAF-type zinc finger domain-containing protein 1	S	415	9.72793	-0.47861	0.239988
CIT	Citron Rho-interacting kinase	S	1993	9.03214	-0.418731	0.478669
CIT	Citron Rho-interacting kinase	S	440	8.12753	0.335827	0.794178
ABLIM1	Actin-binding LIM protein 1	S	452	8.9448	0.994337	0.34369
ABLIM1	Actin-binding LIM protein 1	S	655	9.03246	-0.94002	0.140688
ABLIM1	Actin-binding LIM protein 1	S	431	7.87356	-1.07565	0.233599
EI24	Etoposide-induced protein 2.4 homolog	S	326	9.76116	0.253835	0.697134
EI24	Etoposide-induced protein 2.4 homolog	S	330	9.74459	0.171379	0.83169
TP53I11	Tumor protein p53-inducible protein 11	S	14	8.97172	-2.43778	0.00024197
KMT2D	Histone-lysine N-methyltransferase 2D	S	4738	8.29903	0.648094	0.5452
RGPD5;RGPD8;RANBP2;RGPD4;RGPD3	RANBP2-like and GRIP domain-containing protein 5/6;RANBP2-like and GRIP domain-containing protein 8;E3 SUMO-protein ligase RanBP2;RanBP2-like and GRIP domain-containing protein 4;RanBP2-like and GRIP domain-containing protein 3	S	1032;1032;2008;1033;1033	9.31582	-0.182013	0.712089
RGPD5;RGPD8	RANBP2-like and GRIP domain-containing protein 5/6;RANBP2-like and GRIP domain-containing protein 8	S	788;788	8.93253	-0.0151049	0.907431
SLC9A3R1	Na(+)/H(+) exchange regulatory cofactor NHE-RF1	S	290	9.5459	0.0608315	0.994501
PSMA7	Proteasome subunit alpha type-7	S	2	8.26401	-0.35079	0.583135
SCAMP3	Secretory carrier-associated membrane protein 3	S	76	9.24993	0.491656	0.575146
PPP1R12A	Protein phosphatase 1 regulatory subunit 12A	S	871	9.24127	0.413667	0.650073
PPP1R12A	Protein phosphatase 1 regulatory subunit 12A	S	445	9.25037	0.150394	0.925878
GAK	Cyclin-G-associated kinase	S	780	8.61559	-2.40484	0.00102565
HNRNPDL	Heterogeneous nuclear ribonucleoprotein D-like	S	241	8.32556	0.0808993	0.957241
ZNF609	Zinc finger protein 609	S	1055	8.45125	-0.526039	0.453351
ZNF609	Zinc finger protein 609	S	576	9.69989	-1.2307	0.00544467
ZNF609	Zinc finger protein 609	S	467	8.88281	-0.333323	0.559798
SEC16A	Protein transport protein Sec16A	S	1069	9.12665	0.104406	0.992068
SEC16A	Protein transport protein Sec16A	S	1327	9.19173	1.52961	0.0474498
SEC16A	Protein transport protein Sec16A	S	1369	8.91925	0.591814	0.591168
U2SURP	U2 snRNP-associated SURP motif-containing protein	S	236	9.25612	-0.810749	0.212636
U2SURP	U2 snRNP-associated SURP motif-containing protein	S	485	8.83369	0.494956	0.636664
U2SURP	U2 snRNP-associated SURP motif-containing protein	S	811	9.30494	0.121328	0.957558
SETD1A	Histone-lysine N-methyltransferase SETD1A	S	504	7.72765	-2.00146	0.0309401
SETD1A	Histone-lysine N-methyltransferase SETD1A	S	468	9.43838	0.13917	0.993867
SYNJ2	Synaptojanin-2	S	1124	8.88508	0.538405	0.629256
ARHGEF11	Rho guanine nucleotide exchange factor 11	S	271	9.24219	-0.57414	0.359562
TBX3	T-box transcription factor TBX3	S	707	8.90817	0.365254	0.759215
BET1	BET1 homolog	S	50	8.49111	0.602905	0.452413
TRIM24	Transcription intermediary factor 1-alpha	S	811	9.62336	-0.424566	0.388556
AXIN1	Axin-1	S	77	8.10113	-0.39199	0.633159
CASC3	Protein CASC3	S	363	9.278	-0.096042	0.803288
CASC3	Protein CASC3	S	148	10.0632	-0.201651	0.508518
CASC3	Protein CASC3	S	265	9.4035	0.0344113	0.873742
RER1	Protein RER1	S	2	8.66549	-0.022726	0.968679
EIF3H	Eukaryotic translation initiation factor 3 subunit H	S	183	8.66229	-0.0196457	0.972024
ABCC5	Multidrug resistance-associated protein 5	S	509	9.01397	1.61835	0.11362
PDPK2P;PDPK1	Putative 3-phosphoinositide-dependent protein kinase 2;3-phosphoinositide-dependent protein kinase 1	S	214;241	8.93866	0.3408	0.778235
RNF113A	RING finger protein 113A	S	6	8.39766	1.44266	0.126373
RNF113A	RING finger protein 113A	S	253	9.88605	0.477731	0.384914
ASAP2	Arf-GAP with SH3 domain, ANK repeat and PH domain-containing protein 2	S	701	8.56379	-0.0666506	0.921071
SIPA1L1	Signal-induced proliferation-associated 1-like protein 1	S	1549	8.22373	2.53644	0.00511102
SIPA1L1	Signal-induced proliferation-associated 1-like protein 1	S	1585	8.66158	-0.854634	0.24111
DYNC1LI2	Cytoplasmic dynein 1 light intermediate chain 2	S	194	8.72411	0.252965	0.902025
SART1	U4/U6.U5 tri-snRNP-associated protein 1	S	448	9.25409	1.1528	0.142618
PPIP5K2	Inositol hexakisphosphate and diphosphoinositol-pentakisphosphate kinase 2	S	38	9.26972	-0.293223	0.600121
PPIP5K2	Inositol hexakisphosphate and diphosphoinositol-pentakisphosphate kinase 2	S	1006	8.15884	-0.411899	0.618432
MAP3K7	Mitogen-activated protein kinase kinase kinase 7	S	439	8.59109	-0.818074	0.261681
PRPF3	U4/U6 small nuclear ribonucleoprotein Prp3	S	619	9.51479	0.668282	0.30579
TPD52L2	Tumor protein D54	S	12	9.51096	0.323727	0.660337
TPD52L2	Tumor protein D54	S	166	10.4464	-0.0596154	0.67274
PRKRIR	52 kDa repressor of the inhibitor of the protein kinase	S	141	8.79653	0.585572	0.546407
SYNJ1	Synaptojanin-1	S	1565	7.92377	-0.471779	0.575071
EIF4G3	Eukaryotic translation initiation factor 4 gamma 3	S	232	9.13862	-0.0514015	0.807551
EPB41L2	Band 4.1-like protein 2	S	715	8.79539	0.237402	0.919834
EPB41L2	Band 4.1-like protein 2	S	718	8.92471	0.0446045	0.977121
EPB41L2	Band 4.1-like protein 2	S	39	8.6797	-0.222826	0.755211
EPB41L2	Band 4.1-like protein 2	S	58	9.20243	-1.50738	0.0265286
EPB41L2	Band 4.1-like protein 2	S	683	9.51295	-1.01147	0.0579006
EPB41L2	Band 4.1-like protein 2	S	87	9.49447	-0.045261	0.846298
TGOLN2	Trans-Golgi network integral membrane protein 2	S	71	9.07441	1.3704	0.0862921
TGOLN2	Trans-Golgi network integral membrane protein 2	S	351	8.88792	-0.212405	0.684933
TGOLN2	Trans-Golgi network integral membrane protein 2	S	298	9.15521	0.100317	0.996462
DENR	Density-regulated protein	S	73	9.45153	-0.583516	0.254422
BUB1	Mitotic checkpoint serine/threonine-protein kinase BUB1	S	596	7.82402	1.56885	0.147303
HTATSF1	HIV Tat-specific factor 1	S	498	9.9805	0.897013	0.0371931
HTATSF1	HIV Tat-specific factor 1	S	713	9.66239	0.374456	0.599217
HTATSF1	HIV Tat-specific factor 1	S	714	9.44621	-0.703011	0.183737
HTATSF1	HIV Tat-specific factor 1	S	702	9.81696	0.44645	0.422635
HTATSF1	HIV Tat-specific factor 1	S	676	9.94762	0.212915	0.761886
HTATSF1	HIV Tat-specific factor 1	S	642	10.1557	0.0701212	0.953348
PRKAB2	5'-AMP-activated protein kinase subunit beta-2	S	108	9.36254	0.282076	0.806913
STX6	Syntaxin-6	S	2	8.18687	1.28619	0.178084
ENSA	Alpha-endosulfine	S	2	8.99659	0.189597	0.898388
ENSA;ARPP19	Alpha-endosulfine;cAMP-regulated phosphoprotein 19	S	67;62	8.98046	0.957548	0.363112
STRN	Striatin	S	245	9.86073	0.441209	0.429159
NRD1	Nardilysin	S	86	9.12074	-0.605748	0.248773
NRD1	Nardilysin	S	94	9.76144	7.00747	6.13e-50
CALU	Calumenin	S	277	8.27857	0.0713991	0.948561
CALU	Calumenin	S	44	9.15448	1.02586	0.210871
TIMM8A	Mitochondrial import inner membrane translocase subunit Tim8 A	S	96	8.65488	-3.50586	1.73e-06
DHX16	Putative pre-mRNA-splicing factor ATP-dependent RNA helicase DHX16	S	103	9.77587	0.380067	0.509486
DHX16	Putative pre-mRNA-splicing factor ATP-dependent RNA helicase DHX16	S	160	8.77214	0.00976464	0.812104
BNIP3L	BCL2/adenovirus E1B 19 kDa protein-interacting protein 3-like	S	120	8.56985	0.100215	0.905681
PCDH7	Protocadherin-7	S	1011	8.69574	-2.45902	0.000787403
PCDH7	Protocadherin-7	S	989	8.37074	-0.26616	0.651462
PRPSAP2	Phosphoribosyl pyrophosphate synthase-associated protein 2	S	227	9.70811	0.564062	0.291957
SMARCA5	SWI/SNF-related matrix-associated actin-dependent regulator of chromatin subfamily A member 5	S	66	9.61737	0.365525	0.60979
SMARCA5	SWI/SNF-related matrix-associated actin-dependent regulator of chromatin subfamily A member 5	S	116	8.31958	0.529788	0.640177
SPAG9	C-Jun-amino-terminal kinase-interacting protein 4	S	183	9.30993	-2.05147	0.00290539
ZEB2	Zinc finger E-box-binding homeobox 2	S	1122	7.94575	2.17028	0.0424867
MCM3AP	Germinal-center associated nuclear protein	S	527	9.21906	0.561767	0.511486
KDM1A	Lysine-specific histone demethylase 1A	S	69	9.13846	-0.387818	0.426214
KDM1A	Lysine-specific histone demethylase 1A	S	166	10.1006	-0.157625	0.57308
MGEA5	Protein O-GlcNAcase	S	364	9.53603	-0.16686	0.683185
SORBS3	Vinexin	S	544	8.2521	0.63063	0.55877
NEMF	Nuclear export mediator factor NEMF	S	417	9.58384	0.03731	0.961445
NMT2	Glycylpeptide N-tetradecanoyltransferase 2	S	38	8.4819	-0.387442	0.554618
CTNND1	Catenin delta-1	S	349	9.72763	-0.158065	0.623294
CTNND1	Catenin delta-1	S	352	9.69602	0.408738	0.47087
CTNND1	Catenin delta-1	S	230	8.99987	0.314519	0.798827
CTNND1	Catenin delta-1	S	268	9.35761	0.645636	0.397191
DPM1	Dolichol-phosphate mannosyltransferase subunit 1	S	7	9.6762	-0.0147631	0.852857
DPM1	Dolichol-phosphate mannosyltransferase subunit 1	S	9	10.2565	-0.244153	0.367203
USO1	General vesicular transport factor p115	S	942	9.7948	0.351393	0.549703
PFKFB2	6-phosphofructo-2-kinase/fructose-2,6-bisphosphatase 2;6-phosphofructo-2-kinase;Fructose-2,6-bisphosphatase	S	466	9.15497	0.46503	0.620093
PFKFB2	6-phosphofructo-2-kinase/fructose-2,6-bisphosphatase 2;6-phosphofructo-2-kinase;Fructose-2,6-bisphosphatase	S	483	10.0935	1.06294	0.011885
DKC1	H/ACA ribonucleoprotein complex subunit 4	S	485	9.21508	1.70881	0.0258984
DKC1	H/ACA ribonucleoprotein complex subunit 4	S	21	9.31452	1.30105	0.0950817
EIF5B	Eukaryotic translation initiation factor 5B	S	511	9.42447	-0.166203	0.633134
EIF5B	Eukaryotic translation initiation factor 5B	S	113	10.0766	-0.0746566	0.704285
EIF5B	Eukaryotic translation initiation factor 5B	S	164	9.06989	0.208987	0.88012
EIF5B	Eukaryotic translation initiation factor 5B	S	214	10.9665	-0.0251643	0.739206
EIF5B	Eukaryotic translation initiation factor 5B	S	135	8.96666	0.354516	0.76755
BRD4	Bromodomain-containing protein 4	S	1117	9.19888	-0.634197	0.317311
BRD4	Bromodomain-containing protein 4	S	470	8.62356	-0.386706	0.592679
BRD4	Bromodomain-containing protein 4	S	1045	8.62365	-0.436608	0.546563
BRD4	Bromodomain-containing protein 4	S	1126	7.86713	-0.44038	0.59763
BRD4	Bromodomain-containing protein 4	S	601	9.50083	0.444255	0.519599
OPHN1	Oligophrenin-1	S	652	8.45054	0.427339	0.727565
RNASEH1	Ribonuclease H1	S	76	9.50709	0.0292725	0.950161
NBN	Nibrin	S	432	9.38099	-0.519268	0.29941
NBN	Nibrin	S	58	8.25166	-0.878474	0.248451
NBN	Nibrin	S	343	8.56274	0.270875	0.738865
CLASP2	CLIP-associating protein 2	S	360	8.71753	0.372156	0.767893
CLASP2	CLIP-associating protein 2	S	370	9.79566	-0.166807	0.610166
CLASP2	CLIP-associating protein 2	S	596	9.15204	-0.989134	0.0746647
PHF2	Lysine-specific demethylase PHF2	S	882	8.61779	-0.00744017	0.985282
ZC3H11A	Zinc finger CCCH domain-containing protein 11A	S	132	8.70593	0.565517	0.565826
ZC3H11A	Zinc finger CCCH domain-containing protein 11A	S	171	9.13669	0.0186597	0.897668
ANKRD17	Ankyrin repeat domain-containing protein 17	S	2401	8.52059	0.983293	0.218576
ANKRD17	Ankyrin repeat domain-containing protein 17	S	1709	8.74769	0.733316	0.414277
NCOR1	Nuclear receptor corepressor 1	S	1472	8.49543	0.85472	0.28532
NCOR1	Nuclear receptor corepressor 1	S	2184	8.10384	-1.3323	0.144529
NCOR1	Nuclear receptor corepressor 1	S	2151	8.78936	-0.54097	0.286067
NCOR1	Nuclear receptor corepressor 1	S	2337	9.24296	-0.133806	0.762814
NCOR1	Nuclear receptor corepressor 1	S	999	9.35023	-0.216311	0.577629
NCOR1	Nuclear receptor corepressor 1	S	1533	8.74064	-0.537222	0.288623
VAMP4	Vesicle-associated membrane protein 4	S	30	10.0414	0.396158	0.435411
PEX14	Peroxisomal membrane protein PEX14	S	282	9.61903	-0.202718	0.637421
PEX14	Peroxisomal membrane protein PEX14	S	274	9.36233	-0.0674367	0.748544
PEX14	Peroxisomal membrane protein PEX14	S	275	9.95387	-0.147158	0.588983
ULK1	Serine/threonine-protein kinase ULK1	S	450	8.51299	0.536031	0.504645
SEC22B	Vesicle-trafficking protein SEC22b	S	137	9.46882	0.704768	0.344863
TACC1	Transforming acidic coiled-coil-containing protein 1	S	276	8.45271	1.65244	0.0763271
LRCH4	Leucine-rich repeat and calponin homology domain-containing protein 4	S	25	8.92903	0.19995	0.890052
SAP30	Histone deacetylase complex subunit SAP30	S	131	9.85088	0.141993	0.8811
MED24	Mediator of RNA polymerase II transcription subunit 24	S	873	8.96139	-0.0289517	0.891352
KATNA1	Katanin p60 ATPase-containing subunit A1	S	170	8.11988	0.240056	0.866114
PSIP1	PC4 and SFRS1-interacting protein	S	106	9.84294	0.459321	0.406858
PSIP1	PC4 and SFRS1-interacting protein	S	177	8.10673	1.59606	0.140119
PSIP1	PC4 and SFRS1-interacting protein	S	275	9.78081	0.366958	0.527679
SRSF10	Serine/arginine-rich splicing factor 10	S	133	10.1596	1.13424	0.00691066
CLDN11	Claudin-11	S	198	9.36957	-0.508966	0.307089
TADA3	Transcriptional adapter 3	S	338	8.40061	-1.38432	0.0828506
PRKRA	Interferon-inducible double-stranded RNA-dependent protein kinase activator A	S	18	9.64088	0.45286	0.510175
SNRNP200	U5 small nuclear ribonucleoprotein 200 kDa helicase	S	225	8.90968	-0.105532	0.803403
OFD1	Oral-facial-digital syndrome 1 protein	S	669	7.65718	0.212789	0.886827
TOM1L1	TOM1-like protein 1	S	323	9.17421	-0.571052	0.272905
SURF6	Surfeit locus protein 6	S	138	8.43605	-0.182607	0.721925
UTP20	Small subunit processome component 20 homolog	S	788	8.88264	0.0283526	0.958113
NUP155	Nuclear pore complex protein Nup155	S	992	9.83002	1.07599	0.0315063
WDHD1	WD repeat and HMG-box DNA-binding protein 1	S	333	7.51569	1.6813	0.119353
WDHD1	WD repeat and HMG-box DNA-binding protein 1	S	868	10.0737	0.154629	0.879746
WDHD1	WD repeat and HMG-box DNA-binding protein 1	S	383	9.52123	0.95363	0.131483
EIF3G	Eukaryotic translation initiation factor 3 subunit G	S	42	9.59778	-0.489808	0.328468
EIF3J	Eukaryotic translation initiation factor 3 subunit J	S	11	10.6436	0.128876	0.951942
EIF3J	Eukaryotic translation initiation factor 3 subunit J	S	13	9.43658	-0.201425	0.593878
CCNK	Cyclin-K	S	340	9.73815	0.312927	0.605998
CCNK	Cyclin-K	S	9	9.17284	-1.39512	0.0143339
PIAS1	E3 SUMO-protein ligase PIAS1	S	503	7.98478	-0.553368	0.518415
RSL1D1	Ribosomal L1 domain-containing protein 1	S	361	10.1916	-0.00252995	0.826179
CLPX	ATP-dependent Clp protease ATP-binding subunit clpX-like, mitochondrial	S	617	8.82248	0.144968	0.972736
URI1	Unconventional prefoldin RPB5 interactor 1	S	372	7.96656	-0.0746869	0.883948
MTA2	Metastasis-associated protein MTA2	S	435	8.67287	-0.0471991	0.942129
STK10	Serine/threonine-protein kinase 10	S	438	8.96266	0.0641524	1
STK10	Serine/threonine-protein kinase 10	S	20	8.24391	0.261776	0.876098
PRKD3;PRKD1	Serine/threonine-protein kinase D3;Serine/threonine-protein kinase D1	S	735;742	8.28217	2.45234	0.00688816
TOMM70A	Mitochondrial import receptor subunit TOM70	S	91	10.788	0.181654	0.854647
SORBS2	Sorbin and SH3 domain-containing protein 2	S	259	9.06352	-2.70165	4.37e-06
TMCC1	Transmembrane and coiled-coil domains protein 1	S	413	7.71912	0.231627	0.872508
TMCC1	Transmembrane and coiled-coil domains protein 1	S	382	9.14709	0.0202991	0.899797
UBXN7	UBX domain-containing protein 7	S	280	9.3235	1.07708	0.173075
UBXN7	UBX domain-containing protein 7	S	288	9.63417	1.21067	0.0518428
PCF11	Pre-mRNA cleavage complex 2 protein Pcf11	S	1493	8.22812	1.13723	0.240581
PCF11	Pre-mRNA cleavage complex 2 protein Pcf11	S	489	10.0655	0.310603	0.577338
PCF11	Pre-mRNA cleavage complex 2 protein Pcf11	S	494	10.0789	0.318085	0.564107
FRYL	Protein furry homolog-like	S	2272	7.68356	2.19526	0.0400933
SOGA1	Protein SOGA1;N-terminal form;C-terminal 80 kDa form	S	1017	8.67266	-0.44816	0.536146
SEC31A	Protein transport protein Sec31A	S	799	9.53844	-0.233589	0.599092
SEC31A	Protein transport protein Sec31A	S	527	10.2497	0.0306736	0.850981
CCNB2	G2/mitotic-specific cyclin-B2	S	92	9.00728	0.280721	0.825512
UBR5	E3 ubiquitin-protein ligase UBR5	S	1990	8.71665	0.918943	0.27823
UBR5	E3 ubiquitin-protein ligase UBR5	S	1549	9.04833	0.638958	0.465386
SCAF4	Splicing factor, arginine/serine-rich 15	S	154	9.63413	0.439115	0.52527
SCAF4	Splicing factor, arginine/serine-rich 15	S	656	9.59323	0.794229	0.215788
SCAF4	Splicing factor, arginine/serine-rich 15	S	1004	9.1625	0.414338	0.669063
RTN3	Reticulon-3	S	30	8.75001	-0.19582	0.584241
EPN2	Epsin-2	S	173	9.12626	-0.796374	0.1426
ZRANB2	Zinc finger Ran-binding domain-containing protein 2	S	120	9.94299	-0.35148	0.320522
ZRANB2	Zinc finger Ran-binding domain-containing protein 2	S	153	10.3346	-0.0524745	0.686328
ZRANB2	Zinc finger Ran-binding domain-containing protein 2	S	188	10.1113	0.109967	0.972045
KIF4A	Chromosome-associated kinesin KIF4A	S	801	8.44943	0.0261701	0.907338
VAPB	Vesicle-associated membrane protein-associated protein B/C	S	160	8.6103	1.06886	0.180877
SNAPIN	SNARE-associated protein Snapin	S	133	8.80548	0.0598113	0.871013
TACC2	Transforming acidic coiled-coil-containing protein 2	S	2317	9.86883	-1.95504	1.53e-05
TACC2	Transforming acidic coiled-coil-containing protein 2	S	2072	8.83918	-0.736648	0.173399
TACC2	Transforming acidic coiled-coil-containing protein 2	S	2226	8.48727	0.743178	0.353404
ZBTB7A	Zinc finger and BTB domain-containing protein 7A	S	526	8.9505	-0.0700672	0.843894
SLU7	Pre-mRNA-splicing factor SLU7	S	235	8.80623	0.860532	0.317311
PGM3	Phosphoacetylglucosamine mutase	S	64	9.88227	1.01596	0.043176
CD2BP2	CD2 antigen cytoplasmic tail-binding protein 2	S	194	9.71296	0.430869	0.442203
CD2BP2	CD2 antigen cytoplasmic tail-binding protein 2	S	195	10.4586	0.349416	0.566017
CD2BP2	CD2 antigen cytoplasmic tail-binding protein 2	S	49	9.91025	0.334729	0.53521
PARN	Poly(A)-specific ribonuclease PARN	S	619	9.27738	0.254209	0.814025
PARN	Poly(A)-specific ribonuclease PARN	S	557	9.13494	-0.104514	0.740832
LPHN2	Latrophilin-2	S	1430	9.05542	-1.34939	0.0176086
ASMTL	N-acetylserotonin O-methyltransferase-like protein	S	239	9.68862	-1.1579	0.00868573
CDS2	Phosphatidate cytidylyltransferase 2	S	21	9.65123	-0.26026	0.566845
CDS2	Phosphatidate cytidylyltransferase 2	S	33	10.3108	-0.151492	0.508587
HERC2	E3 ubiquitin-protein ligase HERC2	S	2928	9.5097	-0.213389	0.624055
OXSR1	Serine/threonine-protein kinase OSR1	S	339	9.24314	0.523356	0.545903
WIZ	Protein Wiz	S	1012	9.11481	0.789297	0.351068
WIZ	Protein Wiz	S	1017	9.41226	0.456425	0.593881
WIZ	Protein Wiz	S	996	8.63967	0.0274588	0.978552
STAU1	Double-stranded RNA-binding protein Staufen homolog 1	S	390	8.51513	0.588392	0.463483
BAG3	BAG family molecular chaperone regulator 3	S	289	9.23457	2.14869	0.00465086
MAP4K4	Mitogen-activated protein kinase kinase kinase kinase 4	S	639	8.66923	-0.455585	0.529504
MAP4K4	Mitogen-activated protein kinase kinase kinase kinase 4	S	715	9.10633	-0.182853	0.646008
MAP4K4	Mitogen-activated protein kinase kinase kinase kinase 4	S	631	8.54118	-0.0462608	0.943146
AIFM1	Apoptosis-inducing factor 1, mitochondrial	S	268	8.99286	-0.152604	0.750481
LATS1	Serine/threonine-protein kinase LATS1	S	464	9.3002	-0.0044435	0.903467
SYF2	Pre-mRNA-splicing factor SYF2	S	13	7.68053	-0.526019	0.537081
PTTG2;PTTG1	Securin-2;Securin	S	165;165	8.55163	0.433151	0.590805
PAK4	Serine/threonine-protein kinase PAK 4	S	181	8.86667	-0.0261116	0.7705
PAK4	Serine/threonine-protein kinase PAK 4	S	474	9.2647	-0.190843	0.702926
PAK4	Serine/threonine-protein kinase PAK 4	S	104	8.74643	0.288137	0.861969
EGFR	Epidermal growth factor receptor	S	1166	8.1557	0.0439461	0.982373
PGK1	Phosphoglycerate kinase 1	S	203	8.93101	0.0956919	0.974387
LMNA	Prelamin-A/C;Lamin-A/C	S	390	10.2486	1.00862	0.0349217
LMNA	Prelamin-A/C;Lamin-A/C	S	392	10.2474	0.442223	0.36819
LMNA	Prelamin-A/C;Lamin-A/C	S	22	9.07577	-0.42802	0.388873
RAF1;ARAF	RAF proto-oncogene serine/threonine-protein kinase;Serine/threonine-protein kinase A-Raf	S	621;582	9.38655	-0.210179	0.584297
ALDOA	Fructose-bisphosphate aldolase A	S	39	8.72172	-0.713838	0.1845
NR3C1	Glucocorticoid receptor	S	203	7.41554	0.9705	0.382929
TK1	Thymidine kinase, cytosolic	S	13	8.05408	-0.511644	0.547025
GAPDH	Glyceraldehyde-3-phosphate dehydrogenase	S	83	9.6729	-0.072914	0.756918
HSPB1	Heat shock protein beta-1	S	82	10.502	1.73777	0.000140355
SLC4A2	Anion exchange protein 2	S	173	9.55838	-0.264375	0.561944
SLC4A2	Anion exchange protein 2	S	144	8.98021	0.187134	0.900372
SLC4A2	Anion exchange protein 2	S	132	9.67799	-0.669377	0.113652
ATP1A1	Sodium/potassium-transporting ATPase subunit alpha-1	S	16	8.53538	0.182831	0.82392
RPLP1;RPLP2	60S acidic ribosomal protein P1;60S acidic ribosomal protein P2	S	101;102	11.2488	0.818078	0.0958163
RPLP1;RPLP2	60S acidic ribosomal protein P1;60S acidic ribosomal protein P2	S	104;105	11.2605	0.768774	0.120986
RPLP2	60S acidic ribosomal protein P2	S	16	9.04044	-0.310684	0.503431
RPLP2	60S acidic ribosomal protein P2	S	17	9.31854	0.730847	0.374471
RPLP0;RPLP0P6	60S acidic ribosomal protein P0;60S acidic ribosomal protein P0-like	S	304;304	10.9708	-0.0818651	0.631097
RPLP0;RPLP0P6	60S acidic ribosomal protein P0;60S acidic ribosomal protein P0-like	S	307;307	10.9724	-0.103222	0.592194
JUN;JUND	Transcription factor AP-1;Transcription factor jun-D	S	73;100	9.08314	1.06959	0.190165
SSB	Lupus La protein	S	366	10.9087	0.286779	0.668623
RB1	Retinoblastoma-associated protein	S	795	9.25947	0.00441772	0.913267
RB1	Retinoblastoma-associated protein	S	807	9.45263	-0.158758	0.641571
RB1	Retinoblastoma-associated protein	S	37	10.0477	-0.170516	0.553779
RB1	Retinoblastoma-associated protein	S	249	9.39884	-0.509173	0.306933
PTMA	Prothymosin alpha;Prothymosin alpha, N-terminally processed;Thymosin alpha-1	S	2	10.1985	-0.0939283	0.672823
PTMA	Prothymosin alpha;Prothymosin alpha, N-terminally processed;Thymosin alpha-1	S	9	9.33973	0.256932	0.839323
ENO1	Alpha-enolase	S	419	8.07445	-0.128652	0.83967
NPM1	Nucleophosmin	S	125	10.6214	0.472647	0.38927
NPM1	Nucleophosmin	S	70	11.2979	0.272209	0.693504
NPM1	Nucleophosmin	S	243	8.69617	0.423314	0.712152
ANXA2;ANXA2P2	Annexin A2;Putative annexin A2-like protein	S	12;12	8.76235	0.900413	0.290256
EPRS	Bifunctional glutamate/proline--tRNA ligase;Glutamate--tRNA ligase;Proline--tRNA ligase	S	885	10.2364	-0.56775	0.140763
EPRS	Bifunctional glutamate/proline--tRNA ligase;Glutamate--tRNA ligase;Proline--tRNA ligase	S	886	9.84833	0.856613	0.0928376
HSP90AA1	Heat shock protein HSP 90-alpha	S	231	10.6595	0.00431314	0.79769
HSP90AA1	Heat shock protein HSP 90-alpha	S	263	11.9211	-0.163716	0.488441
HNRNPC	Heterogeneous nuclear ribonucleoproteins C1/C2	S	253	10.824	-0.691412	0.0390677
HNRNPC	Heterogeneous nuclear ribonucleoproteins C1/C2	S	260	11.5365	-0.0106426	0.767853
HNRNPC	Heterogeneous nuclear ribonucleoproteins C1/C2	S	299	8.85185	0.156423	0.98649
NGFR	Tumor necrosis factor receptor superfamily member 16	S	313	8.60217	-1.64202	0.0247983
HSP90AB1;HSP90AB2P	Heat shock protein HSP 90-beta;Putative heat shock protein HSP 90-beta 2	S	255;177	11.5573	0.0516324	0.893856
HSP90AB1;HSP90AB3P	Heat shock protein HSP 90-beta;Putative heat shock protein HSP 90-beta-3	S	226;205	11.1077	0.0511105	0.892784
PDHA1	Pyruvate dehydrogenase E1 component subunit alpha, somatic form, mitochondrial	S	232	9.24177	0.165041	0.909955
PDHA1;PDHA2	Pyruvate dehydrogenase E1 component subunit alpha, somatic form, mitochondrial;Pyruvate dehydrogenase E1 component subunit alpha, testis-specific form, mitochondrial	S	293;291	10.4894	0.50431	0.349948
PDHA1;PDHA2	Pyruvate dehydrogenase E1 component subunit alpha, somatic form, mitochondrial;Pyruvate dehydrogenase E1 component subunit alpha, testis-specific form, mitochondrial	S	295;293	8.92448	-0.877933	0.166927
SNRNP70	U1 small nuclear ribonucleoprotein 70 kDa	S	226	9.54851	0.430502	0.534846
SNRNP70	U1 small nuclear ribonucleoprotein 70 kDa	S	320	9.48592	0.395898	0.574178
NFIC	Nuclear factor 1 C-type	S	322	8.74132	-0.166143	0.615299
NFIC	Nuclear factor 1 C-type	S	323	9.37751	-0.623689	0.228807
NFIC	Nuclear factor 1 C-type	S	305	9.22963	-0.143421	0.752607
NFIC	Nuclear factor 1 C-type	S	333	9.49209	-0.197471	0.644037
NFIC	Nuclear factor 1 C-type	S	339	9.80672	-0.110714	0.69641
NFIC	Nuclear factor 1 C-type	S	343	8.03294	-3.53768	0.000168617
VIM	Vimentin	S	83	7.26799	0.321825	0.804602
VIM	Vimentin	S	55	10.1155	0.161109	0.866457
VIM	Vimentin	S	56	10.1765	0.00855014	0.845366
CLTA	Clathrin light chain A	S	105	9.6437	1.40485	0.0229711
HMOX1	Heme oxygenase 1	S	229	10.6515	-3.94892	6.64e-26
HNRNPA1	Heterogeneous nuclear ribonucleoprotein A1;Heterogeneous nuclear ribonucleoprotein A1, N-terminally processed	S	363	8.14709	-0.44987	0.59077
HNRNPA1	Heterogeneous nuclear ribonucleoprotein A1;Heterogeneous nuclear ribonucleoprotein A1, N-terminally processed	S	6	11.4121	0.139095	0.933002
TFPT	TCF3 fusion partner	S	180	9.10782	0.174871	0.916486
ARAF	Serine/threonine-protein kinase A-Raf	S	257	9.04864	0.267843	0.818015
MAPT	Microtubule-associated protein tau	S	516	9.62262	-0.330695	0.485913
MAPT	Microtubule-associated protein tau	S	721	9.47767	-1.33237	0.0138189
PRKAR1A	cAMP-dependent protein kinase type I-alpha regulatory subunit;cAMP-dependent protein kinase type I-alpha regulatory subunit, N-terminally processed	S	83	10.5246	0.532351	0.317311
HSPD1	60 kDa heat shock protein, mitochondrial	S	70	9.61198	0.296951	0.69357
MAP2	Microtubule-associated protein 2	S	1782	10.1445	-0.701276	0.0768862
MAP2	Microtubule-associated protein 2	S	1555	8.71146	1.33199	0.0928682
MAP2	Microtubule-associated protein 2	S	833	9.02674	-1.27754	0.0490212
EPB41	Protein 4.1	S	188	9.21548	-0.48787	0.426134
TOP2A	DNA topoisomerase 2-alpha	S	1377	8.90648	0.403778	0.729547
TOP2A	DNA topoisomerase 2-alpha	S	1106	8.40173	2.33103	0.0104313
IGF2R	Cation-independent mannose-6-phosphate receptor	S	2409	10.5677	1.07039	0.0242501
TPR	Nucleoprotein TPR	S	523	8.79491	0.159442	0.990116
TPR	Nucleoprotein TPR	S	1847	8.90238	-0.161812	0.740256
TPR	Nucleoprotein TPR	S	2155	9.28384	2.07447	0.00636033
BCKDHA	2-oxoisovalerate dehydrogenase subunit alpha, mitochondrial	S	337	10.2421	-0.0603333	0.728005
SRC	Proto-oncogene tyrosine-protein kinase Src	S	17	9.81608	-0.0833137	0.740103
XRCC6	X-ray repair cross-complementing protein 6	S	27	9.40949	-0.14451	0.657846
UNG	Uracil-DNA glycosylase	S	23	8.7986	-1.15046	0.0472208
APEH	Acylamino-acid-releasing enzyme	S	187	8.76412	-0.21286	0.566745
PRKAR2A	cAMP-dependent protein kinase type II-alpha regulatory subunit	S	78	10.6465	0.540783	0.3079
HSP90B1	Endoplasmin	S	306	10.7306	-1.20769	0.000662852
POU2F1	POU domain, class 2, transcription factor 1	S	448	9.25794	-1.72279	0.0117704
HNRNPL	Heterogeneous nuclear ribonucleoprotein L	S	101	8.50905	-0.296781	0.679979
HNRNPL	Heterogeneous nuclear ribonucleoprotein L	S	52	8.36376	-1.37358	0.0850588
BRAF	Serine/threonine-protein kinase B-raf	S	446	8.66606	1.01442	0.204256
BRAF	Serine/threonine-protein kinase B-raf	S	729	8.86314	-0.802097	0.14432
BRAF	Serine/threonine-protein kinase B-raf	S	151	8.38902	3.33731	0.000190813
ATF2	Cyclic AMP-dependent transcription factor ATF-2	S	310	8.26893	0.435013	0.720877
ATF2	Cyclic AMP-dependent transcription factor ATF-2	S	328	9.51813	-0.601556	0.240346
RPS2	40S ribosomal protein S2	S	77	7.85145	0.193665	0.901402
RPS2	40S ribosomal protein S2	S	264	8.42951	1.11745	0.249922
RPS2	40S ribosomal protein S2	S	281	8.677	-0.0413648	0.948454
TCF3	Transcription factor E2-alpha	S	379	8.50241	0.341316	0.672992
CD44	CD44 antigen	S	706	11.3063	-0.0526642	0.685966
PDGFRA	Platelet-derived growth factor receptor alpha	S	767	9.0661	1.86353	0.0173335
HIST1H1B	Histone H1.5	S	2	9.61036	0.184657	0.838766
HIST1H1C	Histone H1.2	S	2	9.35351	0.575506	0.465098
ATP2A2	Sarcoplasmic/endoplasmic reticulum calcium ATPase 2	S	663	8.96592	-0.35384	0.539716
STMN1	Stathmin	S	16	9.93581	0.900517	0.0363706
STMN1	Stathmin	S	25	9.96514	0.937667	0.0285637
STMN1;STMN2	Stathmin;Stathmin-2	S	46;80	8.79535	0.77812	0.378288
STMN1	Stathmin	S	38	10.0008	-0.299394	0.380005
STMN1	Stathmin	S	63	9.90584	0.289379	0.615645
YBX3	Y-box-binding protein 3	S	34	10.7665	0.406251	0.480001
YBX3	Y-box-binding protein 3	S	38	9.75559	0.169781	0.834363
YBX3	Y-box-binding protein 3	S	79	9.10037	-0.546671	0.290793
PRKCA	Protein kinase C alpha type	S	226	8.5105	0.774892	0.333076
ATF7	Cyclic AMP-dependent transcription factor ATF-7	S	434	8.62794	-0.448548	0.535798
PRKACA	cAMP-dependent protein kinase catalytic subunit alpha	S	339	9.90914	-0.109161	0.648351
PTPN2	Tyrosine-protein phosphatase non-receptor type 2	S	304	9.53806	0.326451	0.65699
CTPS1	CTP synthase 1	S	575	10.2414	0.175219	0.837662
VCL	Vinculin	S	290	7.94421	0.608611	0.600441
VCL	Vinculin	S	721	8.96048	-0.387087	0.507959
SON	Protein SON	S	2129	8.99601	-0.727107	0.245696
SON	Protein SON	S	1697	9.0864	0.807038	0.338861
SON	Protein SON	S	152	8.11434	-1.1987	0.186961
NELFE	Negative elongation factor E	S	251	8.55946	1.14576	0.151322
NELFE	Negative elongation factor E	S	115	9.65773	-0.0539458	0.834333
NELFE	Negative elongation factor E	S	353	8.61984	0.435727	0.588568
PGAM1	Phosphoglycerate mutase 1	S	14	8.86539	-0.100682	0.686228
PGAM1;PGAM4	Phosphoglycerate mutase 1;Probable phosphoglycerate mutase 4	S	118;118	9.59645	-0.163744	0.687221
RCC1	Regulator of chromosome condensation	S	11	9.91919	-0.0675815	0.715968
LIG1	DNA ligase 1	S	51	8.83887	-0.23751	0.541888
LIG1	DNA ligase 1	S	141	9.85103	0.230751	0.734057
LIG1	DNA ligase 1	S	66	9.60567	-1.41095	0.00931172
LIG1	DNA ligase 1	S	76	9.54957	-0.00105208	0.907699
XRCC1	DNA repair protein XRCC1	S	461	8.18997	0.498362	0.666525
XRCC1	DNA repair protein XRCC1	S	241	9.05023	-0.113295	0.729973
XRCC1	DNA repair protein XRCC1	S	446	8.71213	0.589948	0.542214
XRCC1	DNA repair protein XRCC1	S	447	10.3377	-0.188203	0.449412
XRCC1	DNA repair protein XRCC1	S	226	8.92274	-0.324009	0.569033
NCL	Nucleolin	S	184	8.73788	0.368637	0.771776
NCL	Nucleolin	S	206	9.63751	0.0796015	0.979885
NCL	Nucleolin	S	563	11.1101	0.344388	0.573969
NCL	Nucleolin	S	145	11.1365	0.407742	0.477845
NCL	Nucleolin	S	153	11.1191	-0.65995	0.047507
NCL	Nucleolin	S	67	10.3064	0.110407	0.986235
SLC9A1	Sodium/hydrogen exchanger 1	S	785	9.16376	-0.584684	0.263239
ATP2B1	Plasma membrane calcium-transporting ATPase 1	S	1155	10.0746	-0.234341	0.463171
EIF2S2	Eukaryotic translation initiation factor 2 subunit 2	S	67	8.48222	-0.0849047	0.807377
EIF2S2	Eukaryotic translation initiation factor 2 subunit 2	S	105	9.5118	-0.0911878	0.78349
EIF2S2	Eukaryotic translation initiation factor 2 subunit 2	S	2	10.5207	0.320374	0.612657
RAB6A	Ras-related protein Rab-6A	S	2	8.74974	0.243965	0.912318
LMNB1;LMNB2	Lamin-B1;Lamin-B2	S	391;405	10.4564	0.667214	0.18881
PTMS	Parathymosin	S	5	9.18721	-0.119978	0.777566
CDK11B;CDK11A	Cyclin-dependent kinase 11B;Cyclin-dependent kinase 11A	S	589;577	9.37251	-0.129862	0.674749
CDK11B;CDK11A	Cyclin-dependent kinase 11B;Cyclin-dependent kinase 11A	S	752;740	10.1452	-1.19241	0.00426168
FLNA	Filamin-A	S	1084	9.00651	-0.73056	0.243642
FLNA	Filamin-A	S	2327	8.04852	-1.39417	0.127576
NF1	Neurofibromin;Neurofibromin truncated	S	2597	8.6249	0.570586	0.477267
NF1	Neurofibromin;Neurofibromin truncated	S	2543	8.7495	0.729795	0.417188
VDAC1	Voltage-dependent anion-selective channel protein 1	S	104	9.18887	0.320347	0.744552
OSBP	Oxysterol-binding protein 1	S	351	9.86061	0.84577	0.0974419
OSBP	Oxysterol-binding protein 1	S	240	8.63743	0.204918	0.802345
PAICS	Multifunctional protein ADE2;Phosphoribosylaminoimidazole-succinocarboxamide synthase;Phosphoribosylaminoimidazole carboxylase	S	27	9.05865	0.860351	0.30384
UBA1	Ubiquitin-like modifier-activating enzyme 1	S	46	7.91431	-0.171616	0.804771
HNRNPA2B1	Heterogeneous nuclear ribonucleoproteins A2/B1	S	259	9.11604	-0.950979	0.0854503
HNRNPA2B1	Heterogeneous nuclear ribonucleoproteins A2/B1	S	344	8.65791	-0.231548	0.7462
TCEA1	Transcription elongation factor A protein 1	S	97	9.19379	-1.21517	0.0701957
TCEA1	Transcription elongation factor A protein 1	S	100	10.8347	-0.436366	0.161216
SP100	Nuclear autoantigen Sp-100	S	362	8.47001	-0.443628	0.512271
CFL1	Cofilin-1	S	3	10.8496	1.62055	0.00040851
EIF4B	Eukaryotic translation initiation factor 4B	S	459	9.17684	-1.4265	0.0124094
EIF4B	Eukaryotic translation initiation factor 4B	S	406	9.66772	0.374536	0.517123
EIF4B	Eukaryotic translation initiation factor 4B	S	445	10.1157	0.800858	0.0667493
EIF4B	Eukaryotic translation initiation factor 4B	S	93	9.20906	0.196887	0.875467
EEF1B2	Elongation factor 1-beta	S	106	11.361	-0.0300885	0.729572
EEF1B2	Elongation factor 1-beta	S	8	8.11096	0.00660863	0.951295
POLR2A	DNA-directed RNA polymerase II subunit RPB1	S	1913	8.67927	0.700254	0.382138
POLR2A	DNA-directed RNA polymerase II subunit RPB1	S	1920	8.84473	1.66669	0.0305009
POLR2A	DNA-directed RNA polymerase II subunit RPB1	S	1878	8.30003	1.54701	0.0989714
APC	Adenomatous polyposis coli protein	S	780	9.47926	1.69094	0.00579156
APC	Adenomatous polyposis coli protein	S	1038	8.64756	0.176156	0.830468
APC	Adenomatous polyposis coli protein	S	1042	9.09293	-1.66287	0.00387455
MCM3	DNA replication licensing factor MCM3	S	711	10.524	-0.244904	0.366168
BRD2	Bromodomain-containing protein 2	S	633	9.34908	-1.81501	0.00197289
YY1	Transcriptional repressor protein YY1	S	247	10.0544	0.250514	0.688515
PSMA3	Proteasome subunit alpha type-3	S	250	10.7823	0.187482	0.84401
DNMT1	DNA (cytosine-5)-methyltransferase 1	S	714	9.28033	0.607068	0.472401
DNMT1	DNA (cytosine-5)-methyltransferase 1	S	1105	9.37491	0.363468	0.704512
U2AF2	Splicing factor U2AF 65 kDa subunit	S	79	10.5365	0.108731	0.98935
U2AF2	Splicing factor U2AF 65 kDa subunit	S	2	10.3466	-0.0375264	0.7151
YWHAQ;YWHAB;SFN;YWHAG;YWHAE;YWHAZ;YWHAH	14-3-3 protein theta;14-3-3 protein beta/alpha;14-3-3 protein beta/alpha, N-terminally processed;14-3-3 protein sigma;14-3-3 protein gamma;14-3-3 protein gamma, N-terminally processed;14-3-3 protein epsilon;14-3-3 protein zeta/delta;14-3-3 protein eta	S	45;47;45;46;46;45;46	7.69453	0.231029	0.872962
YWHAQ	14-3-3 protein theta	S	210	8.19039	0.732135	0.48227
MARK3	MAP/microtubule affinity-regulating kinase 3	S	469	8.45137	-0.656215	0.368564
MARK3	MAP/microtubule affinity-regulating kinase 3	S	391	8.94308	0.0698244	0.995393
MARK3	MAP/microtubule affinity-regulating kinase 3	S	400	9.37925	2.93222	3.58e-06
CAD	CAD protein;Glutamine-dependent carbamoyl-phosphate synthase;Aspartate carbamoyltransferase;Dihydroorotase	S	1859	10.2602	0.249395	0.733128
CAD	CAD protein;Glutamine-dependent carbamoyl-phosphate synthase;Aspartate carbamoyltransferase;Dihydroorotase	S	1406	8.22704	0.581086	0.598138
PDE4A	cAMP-specific 3',5'-cyclic phosphodiesterase 4A	S	346	7.44456	0.122551	0.955852
MAP4	Microtubule-associated protein 4	S	507	9.27983	-0.0923079	0.807321
MAP4	Microtubule-associated protein 4	S	696	8.30378	-2.00857	0.0142675
MAP4	Microtubule-associated protein 4	S	928	9.05189	-0.594439	0.256469
MAP4	Microtubule-associated protein 4	S	825	8.2816	-0.589403	0.410778
MAP4	Microtubule-associated protein 4	S	1073	9.29012	0.912372	0.25563
CANX	Calnexin	S	583	11.7404	-0.160027	0.494476
CANX	Calnexin	S	554	11.1056	0.00517574	0.799421
CANX	Calnexin	S	564	11.232	-0.0916855	0.613073
SSFA2	Sperm-specific antigen 2	S	739	8.53119	-0.143682	0.83836
ERCC5	DNA repair protein complementing XP-G cells	S	382	8.36012	-0.606478	0.399725
ERCC5	DNA repair protein complementing XP-G cells	S	384	9.42058	-0.465656	0.340788
EPHA2	Ephrin type-A receptor 2	S	897	8.65359	-1.53861	0.0354048
EPHA2	Ephrin type-A receptor 2	S	901	8.7939	-0.0805178	0.708684
SHC1	SHC-transforming protein 1	S	139	8.56148	0.918763	0.250524
ARID4A	AT-rich interactive domain-containing protein 4A	S	863	8.64092	-0.0509915	0.93802
ARID4A	AT-rich interactive domain-containing protein 4A	S	864	8.90251	0.714248	0.508113
PML	Protein PML	S	527	10.2247	-0.195511	0.517288
PML	Protein PML	S	504	9.32091	-0.866801	0.185317
PML	Protein PML	S	505	9.44606	0.275551	0.815294
EEF1D	Elongation factor 1-delta	S	133	10.6343	-0.0728988	0.647747
EEF1D	Elongation factor 1-delta	S	162	11.6037	0.0539005	0.898517
MARCKS	Myristoylated alanine-rich C-kinase substrate	S	145	9.23216	2.83024	0.000167314
MARCKS	Myristoylated alanine-rich C-kinase substrate	S	147	9.90616	-0.0363997	0.768216
MARCKS	Myristoylated alanine-rich C-kinase substrate	S	118	9.95127	1.90386	2.55e-06
MARCKS	Myristoylated alanine-rich C-kinase substrate	S	135	9.39997	0.947049	0.178322
MARCKS	Myristoylated alanine-rich C-kinase substrate	S	27	10.4978	-0.0662112	0.660282
MARCKS	Myristoylated alanine-rich C-kinase substrate	S	101	9.55846	1.92818	0.00156734
MARCKS	Myristoylated alanine-rich C-kinase substrate	S	170	9.61404	0.726173	0.261723
RPL12	60S ribosomal protein L12	S	38	8.27579	-0.744118	0.317311
PEBP1	Phosphatidylethanolamine-binding protein 1;Hippocampal cholinergic neurostimulating peptide	S	52	8.28702	1.2054	0.210286
NKTR	NK-tumor recognition protein;Putative peptidyl-prolyl cis-trans isomerase	S	463	8.80758	0.189514	0.97485
ADSL	Adenylosuccinate lyase	S	9	9.57602	-0.126764	0.735767
CLIP1	CAP-Gly domain-containing linker protein 1	S	204	9.02686	0.435387	0.705501
CLIP1	CAP-Gly domain-containing linker protein 1	S	1364	8.35528	-0.203964	0.70366
PRKAR1B	cAMP-dependent protein kinase type I-beta regulatory subunit	S	83	9.29499	-1.0023	0.130122
RRM2	Ribonucleoside-diphosphate reductase subunit M2	S	20	9.48961	-0.460975	0.35424
DNAJA1	DnaJ homolog subfamily A member 1	S	335	8.49477	-0.601225	0.408176
AKT1	RAC-alpha serine/threonine-protein kinase	S	124	9.74376	2.16728	7.17e-06
HNRNPH1	Heterogeneous nuclear ribonucleoprotein H;Heterogeneous nuclear ribonucleoprotein H, N-terminally processed	S	63	9.15014	-0.350859	0.46232
HNRNPH1;HNRNPH2	Heterogeneous nuclear ribonucleoprotein H;Heterogeneous nuclear ribonucleoprotein H, N-terminally processed;Heterogeneous nuclear ribonucleoprotein H2	S	104;104	10.5624	0.478361	0.381981
CSTF2	Cleavage stimulation factor subunit 2	S	524	9.59994	0.0649892	0.999666
DUT	Deoxyuridine 5'-triphosphate nucleotidohydrolase, mitochondrial	S	99	8.6083	-0.249194	0.728076
MCM4	DNA replication licensing factor MCM4	S	131	8.66243	-0.728178	0.317311
HSPA4	Heat shock 70 kDa protein 4	S	647	8.38193	0.5811	0.598127
CTNNA1	Catenin alpha-1	S	641	10.513	-0.161485	0.492086
CTNNB1	Catenin beta-1	S	552	9.52974	0.53424	0.425654
RFC1	Replication factor C subunit 1	S	1104	9.07867	0.59108	0.505723
GTF2F1	General transcription factor IIF subunit 1	S	385	9.32881	0.85443	0.233059
GTF2F1	General transcription factor IIF subunit 1	S	433	9.16853	0.738202	0.387757
IRS1	Insulin receptor substrate 1	S	3	9.02906	-0.918671	0.149327
IRS1	Insulin receptor substrate 1	S	1101	8.59359	-0.488504	0.500569
IRS1	Insulin receptor substrate 1	S	892	8.82371	-1.17417	0.0433821
MYH9	Myosin-9	S	1943	9.54361	-4.2803	1.91e-14
MYH10	Myosin-10	S	1956	9.73983	-0.292853	0.436136
COPB2	Coatomer subunit beta'	S	859	10.6075	0.315713	0.620298
ADD1	Alpha-adducin	S	12	9.08246	0.403981	0.679254
ADD1;ADD2;ADD3	Alpha-adducin;Beta-adducin;Gamma-adducin	S	726;713;693	8.33472	-1.15637	0.140778
ADD1	Alpha-adducin	S	358	10.0917	-0.123816	0.625159
ADD1	Alpha-adducin	S	465	9.80843	-0.176798	0.595315
BSG	Basigin	S	362	9.01149	-0.117799	0.789513
NUP214	Nuclear pore complex protein Nup214	S	678	9.66989	-0.0509378	0.792822
NUP214	Nuclear pore complex protein Nup214	S	657	8.92318	0.606192	0.581099
NUP214	Nuclear pore complex protein Nup214	S	430	9.22032	-1.21115	0.0710691
NUP214	Nuclear pore complex protein Nup214	S	433	9.66567	-0.433397	0.280783
NUP214	Nuclear pore complex protein Nup214	S	646	7.90056	1.10279	0.317311
DEK	Protein DEK	S	32	10.7265	0.484749	0.373934
DEK	Protein DEK	S	51	9.17047	1.03418	0.206808
GNL1	Guanine nucleotide-binding protein-like 1	S	324	9.1852	0.266547	0.819372
GNL1	Guanine nucleotide-binding protein-like 1	S	51	9.49812	1.91232	0.00171854
TALDO1	Transaldolase	S	237	8.58126	-0.703313	0.333976
RBMX;RBMXL1	RNA-binding motif protein, X chromosome;RNA-binding motif protein, X chromosome, N-terminally processed;RNA binding motif protein, X-linked-like-1	S	208;208	9.50768	0.779401	0.225266
RBMX;RBMXL1	RNA-binding motif protein, X chromosome;RNA-binding motif protein, X chromosome, N-terminally processed;RNA binding motif protein, X-linked-like-1	S	249;249	8.9736	0.639214	0.558282
RBMX	RNA-binding motif protein, X chromosome;RNA-binding motif protein, X chromosome, N-terminally processed	S	352	9.29265	0.490695	0.576045
RBMX	RNA-binding motif protein, X chromosome;RNA-binding motif protein, X chromosome, N-terminally processed	S	88	9.18529	0.412138	0.671223
BRCA1	Breast cancer type 1 susceptibility protein	S	1524	8.48091	0.405375	0.74682
EIF4A3	Eukaryotic initiation factor 4A-III;Eukaryotic initiation factor 4A-III, N-terminally processed	S	12	9.5176	0.106314	0.943765
CUX1	Homeobox protein cut-like 1	S	1321	8.34122	-0.869312	0.252785
TXLNA	Alpha-taxilin	S	515	9.66438	1.1137	0.0256541
PBX2	Pre-B-cell leukemia transcription factor 2	S	151	9.0825	-0.219339	0.603626
USP8	Ubiquitin carboxyl-terminal hydrolase 8	S	716	9.25616	-1.0208	0.123698
USP8	Ubiquitin carboxyl-terminal hydrolase 8	S	718	8.97113	1.40034	0.173768
NAA10	N-alpha-acetyltransferase 10	S	182	8.60324	0.27815	0.731963
PPP1R2;PPP1R2P3	Protein phosphatase inhibitor 2;Protein phosphatase inhibitor 2-like protein 3	S	121;121	10.8285	-0.0829889	0.629023
PPP1R2;PPP1R2P3	Protein phosphatase inhibitor 2;Protein phosphatase inhibitor 2-like protein 3	S	122;122	10.8316	0.236376	0.756071
IARS	Isoleucine--tRNA ligase, cytoplasmic	S	1047	8.06867	0.907426	0.416947
TMPO	Lamina-associated polypeptide 2, isoform alpha;Thymopoietin;Thymopentin;Lamina-associated polypeptide 2, isoforms beta/gamma;Thymopoietin;Thymopentin	S	66;66	10.9704	-1.13435	0.00130903
TMPO	Lamina-associated polypeptide 2, isoform alpha;Thymopoietin;Thymopentin;Lamina-associated polypeptide 2, isoforms beta/gamma;Thymopoietin;Thymopentin	S	59;59	9.01787	0.328338	0.787981
TMPO	Lamina-associated polypeptide 2, isoform alpha;Thymopoietin;Thymopentin	S	351	9.4865	-0.61782	0.229061
TMPO	Lamina-associated polypeptide 2, isoforms beta/gamma;Thymopoietin;Thymopentin	S	306	9.15149	0.0462456	0.933584
EPS15	Epidermal growth factor receptor substrate 15	S	814	9.18503	0.0958118	0.998411
RPS27	40S ribosomal protein S27	S	11	8.32816	0.362758	0.784624
ABL2	Abelson tyrosine-protein kinase 2	S	631	8.93157	-0.380584	0.514093
NCAPD3	Condensin-2 complex subunit D3	S	1382	8.46462	0.361573	0.785683
NCAPD3	Condensin-2 complex subunit D3	S	1384	8.651	0.396998	0.622612
RBM34	RNA-binding protein 34	S	14	8.59488	1.28784	0.10658
MATR3	Matrin-3	S	188	10.163	1.10717	0.00852198
MATR3	Matrin-3	S	766	10.1938	0.178786	0.830415
MAGEA4	Melanoma-associated antigen 4	S	99	9.26515	0.448937	0.615687
VDAC2	Voltage-dependent anion-selective channel protein 2	S	115	8.86144	0.406285	0.730553
MKI67	Antigen KI-67	S	308	9.39268	0.165089	0.959628
MKI67	Antigen KI-67	S	357	9.46388	-0.495515	0.317311
PHKA2	Phosphorylase b kinase regulatory subunit alpha, liver isoform	S	729	8.06592	0.271751	0.842152
PHKA2;PHKA1	Phosphorylase b kinase regulatory subunit alpha, liver isoform;Phosphorylase b kinase regulatory subunit alpha, skeletal muscle isoform	S	7;7	9.53553	0.157752	0.874599
NOP2	Probable 28S rRNA (cytosine(4447)-C(5))-methyltransferase	S	786	9.02906	-0.617458	0.317311
NOP2	Probable 28S rRNA (cytosine(4447)-C(5))-methyltransferase	S	732	9.17123	-0.453455	0.366311
ATRX	Transcriptional regulator ATRX	S	1061	8.97513	-0.385704	0.50926
ATRX	Transcriptional regulator ATRX	S	1527	8.63366	-0.309208	0.66762
ATRX	Transcriptional regulator ATRX	S	598	9.31513	0.218885	0.851778
ATRX	Transcriptional regulator ATRX	S	313	8.52211	1.12038	0.16064
CRK	Adapter molecule crk	S	41	8.86792	0.256033	0.898519
BAG6	Large proline-rich protein BAG6	S	113	9.69067	0.635783	0.227241
BAG6	Large proline-rich protein BAG6	S	973	9.2173	1.22568	0.117362
BAG6	Large proline-rich protein BAG6	S	1117	8.81701	1.5556	0.0451577
RPS10;RPS10P5	40S ribosomal protein S10;Putative 40S ribosomal protein S10-like	S	146;157	8.89362	-0.582948	0.342432
MAP1B	Microtubule-associated protein 1B;MAP1B heavy chain;MAP1 light chain LC1	S	25	9.0329	-2.2188	0.000810032
MAP1B	Microtubule-associated protein 1B;MAP1B heavy chain;MAP1 light chain LC1	S	1154	8.57583	1.18453	0.137892
MAP1B	Microtubule-associated protein 1B;MAP1B heavy chain;MAP1 light chain LC1	S	992	10.0849	-5.54159	7.26e-36
MAP1B	Microtubule-associated protein 1B;MAP1B heavy chain;MAP1 light chain LC1	S	937	9.49513	-0.194434	0.64788
MAP1B	Microtubule-associated protein 1B;MAP1B heavy chain;MAP1 light chain LC1	S	1427	8.84784	-0.316459	0.466118
MAP1B	Microtubule-associated protein 1B;MAP1B heavy chain;MAP1 light chain LC1	S	1016	10.2942	-2.44145	3.86e-11
MAP1B	Microtubule-associated protein 1B;MAP1B heavy chain;MAP1 light chain LC1	S	1501	9.32966	-0.0836797	0.729087
MAP1B	Microtubule-associated protein 1B;MAP1B heavy chain;MAP1 light chain LC1	S	1915	9.14579	-4.30508	5.03e-13
YAP1	Transcriptional coactivator YAP1	S	61	7.62725	-0.664783	0.445985
YAP1	Transcriptional coactivator YAP1	S	109	10.0919	1.58484	0.000107072
YAP1	Transcriptional coactivator YAP1	S	366	7.92763	2.08586	0.051491
CAPZA2	F-actin-capping protein subunit alpha-2	S	9	8.76687	0.203549	0.958701
PRRC2A	Protein PRRC2A	S	1147	8.68847	0.133856	0.872217
PRRC2A	Protein PRRC2A	S	380	8.6551	-0.142957	0.839132
PRRC2A	Protein PRRC2A	S	1219	8.97186	1.38764	0.177894
PRRC2A	Protein PRRC2A	S	1306	9.18073	-0.192652	0.634505
NES	Nestin	S	1016	8.54446	0.101766	0.904134
NES	Nestin	S	680	8.75587	-0.603546	0.245645
NES	Nestin	S	768	8.24227	-0.166118	0.736138
CD97	CD97 antigen;CD97 antigen subunit alpha;CD97 antigen subunit beta	S	818	8.32027	-1.42007	0.0758345
MARCKSL1	MARCKS-related protein	S	22	10.1862	0.173815	0.840517
MARCKSL1	MARCKS-related protein	S	104	9.67682	1.04619	0.0369083
PXN	Paxillin	S	302	8.14681	-2.45288	0.00855847
PXN	Paxillin	S	303	8.4877	-2.51638	0.000591907
PXN	Paxillin	S	85	9.16098	-0.486944	0.337879
RPL34	60S ribosomal protein L34	S	12	9.36143	0.684584	0.362208
NASP	Nuclear autoantigenic sperm protein	S	480	10.3116	1.26239	0.00692697
NASP	Nuclear autoantigenic sperm protein	S	421	8.39962	0.020286	0.901991
NASP	Nuclear autoantigenic sperm protein	S	503	9.10278	-0.107121	0.737603
NASP	Nuclear autoantigenic sperm protein	S	210	8.03278	-1.46687	0.109679
ARRB1	Beta-arrestin-1	S	412	9.33522	-0.756366	0.157356
PCYT1A	Choline-phosphate cytidylyltransferase A	S	331	9.08853	0.86557	0.300546
HARS2	Probable histidine--tRNA ligase, mitochondrial	S	67	9.51461	-0.0412688	0.85181
MCM2	DNA replication licensing factor MCM2	S	12	8.77428	0.149817	0.978558
MCM2	DNA replication licensing factor MCM2	S	13	9.78261	-0.436913	0.27745
MCM2	DNA replication licensing factor MCM2	S	108	10.1674	0.0783242	0.967843
MCM2	DNA replication licensing factor MCM2	S	139	10.6886	-0.323221	0.26825
MCM2	DNA replication licensing factor MCM2	S	26	9.46385	-0.00971682	0.81891
MCM2	DNA replication licensing factor MCM2	S	27	10.1923	-0.0945873	0.671757
YLPM1	YLP motif-containing protein 1	S	1119	8.75165	0.909095	0.284578
RBM25	RNA-binding protein 25	S	703	9.03886	-0.693506	0.194508
RBM25	RNA-binding protein 25	S	677	10.6124	0.674679	0.183027
CLK2	Dual specificity protein kinase CLK2	S	142	9.08343	0.159247	0.933203
CLK3	Dual specificity protein kinase CLK3	S	157	8.51448	0.550917	0.49275
PSEN1	Presenilin-1;Presenilin-1 NTF subunit;Presenilin-1 CTF subunit;Presenilin-1 CTF12	S	367	9.14922	-0.208846	0.615687
PSEN1	Presenilin-1;Presenilin-1 NTF subunit;Presenilin-1 CTF subunit;Presenilin-1 CTF12	S	43	8.9028	1.08588	0.298299
NUP153	Nuclear pore complex protein Nup153	S	209	7.81542	-0.959245	0.284802
RANBP2	E3 SUMO-protein ligase RanBP2	S	781	9.98673	0.0977882	0.997334
RANBP2;RGPD4;RGPD3;RGPD1;RGPD2	E3 SUMO-protein ligase RanBP2;RanBP2-like and GRIP domain-containing protein 4;RanBP2-like and GRIP domain-containing protein 3;RANBP2-like and GRIP domain-containing protein 1;RANBP2-like and GRIP domain-containing protein 2	S	788;789;789;779;787	9.86398	-0.0151049	0.852285
RANBP2	E3 SUMO-protein ligase RanBP2	S	3207	8.74484	-0.383709	0.406511
RANBP2	E3 SUMO-protein ligase RanBP2	S	2628	7.87772	-0.532269	0.532786
RANBP2	E3 SUMO-protein ligase RanBP2	S	1160	10.3292	-0.234612	0.380519
RANBP2	E3 SUMO-protein ligase RanBP2	S	2668	10.0359	-0.323334	0.351867
RANBP2	E3 SUMO-protein ligase RanBP2	S	2900	10.4202	-0.0317852	0.726262
RANBP2	E3 SUMO-protein ligase RanBP2	S	21	8.95423	0.227421	0.867998
LIG3	DNA ligase 3	S	210	9.23805	0.43656	0.627663
MRE11A	Double-strand break repair protein MRE11A	S	688	10.1006	-1.21374	0.00366777
MRE11A	Double-strand break repair protein MRE11A	S	689	10.0987	-1.45183	0.000596146
MRE11A	Double-strand break repair protein MRE11A	S	649	10.0663	-0.0830932	0.690446
MRE11A	Double-strand break repair protein MRE11A	S	558	9.30743	-0.0180265	0.888474
GDI2	Rab GDP dissociation inhibitor beta	S	61	9.0223	2.08621	0.0395526
EMD	Emerin	S	171	9.50821	0.866336	0.17378
EMD	Emerin	S	8	8.88779	0.374717	0.751892
PDLIM4	PDZ and LIM domain protein 4	S	112	9.4338	-0.962442	0.0816658
ST13;ST13P4	Hsc70-interacting protein;Putative protein FAM10A4	S	79;75	10.2521	0.15653	0.900781
ERF	ETS domain-containing transcription factor ERF	S	327	8.50795	2.32262	0.00353879
LRBA	Lipopolysaccharide-responsive and beige-like anchor protein	S	10	8.79169	-1.39323	0.0187843
LRBA	Lipopolysaccharide-responsive and beige-like anchor protein	S	1299	7.33546	-2.11393	0.022889
LRBA	Lipopolysaccharide-responsive and beige-like anchor protein	S	1767	8.70786	0.982615	0.239514
LRBA	Lipopolysaccharide-responsive and beige-like anchor protein	S	1100	9.24289	0.170859	0.90364
LRBA	Lipopolysaccharide-responsive and beige-like anchor protein	S	2064	9.17076	0.347786	0.735525
LRBA	Lipopolysaccharide-responsive and beige-like anchor protein	S	1118	8.73238	0.721677	0.423947
FXR1	Fragile X mental retardation syndrome-related protein 1	S	485	9.89134	-0.612751	0.143964
FXR1	Fragile X mental retardation syndrome-related protein 1	S	409	10.1768	-0.310462	0.366829
FXR2	Fragile X mental retardation syndrome-related protein 2	S	410	9.3719	-2.57534	1.7e-05
FXR2	Fragile X mental retardation syndrome-related protein 2	S	525	8.74623	-0.109301	0.676712
FXR2	Fragile X mental retardation syndrome-related protein 2	S	601	10.0452	0.368812	0.478457
FXR2	Fragile X mental retardation syndrome-related protein 2	S	453	9.77003	-0.0387967	0.812854
RAB7A	Ras-related protein Rab-7a	S	72	8.22032	2.14158	0.0192332
DAP	Death-associated protein 1	S	51	9.21748	0.0985956	0.982385
TPMT	Thiopurine S-methyltransferase	S	14	8.87652	-0.296306	0.484882
HCFC1	Host cell factor 1;HCF N-terminal chain 1;HCF N-terminal chain 2;HCF N-terminal chain 3;HCF N-terminal chain 4;HCF N-terminal chain 5;HCF N-terminal chain 6;HCF C-terminal chain 1;HCF C-terminal chain 2;HCF C-terminal chain 3;HCF C-terminal chain 4;HCF C-terminal chain 5;HCF C-terminal chain 6	S	6	7.82759	-0.451727	0.589431
HCFC1	Host cell factor 1;HCF N-terminal chain 1;HCF N-terminal chain 2;HCF N-terminal chain 3;HCF N-terminal chain 4;HCF N-terminal chain 5;HCF N-terminal chain 6;HCF C-terminal chain 1;HCF C-terminal chain 2;HCF C-terminal chain 3;HCF C-terminal chain 4;HCF C-terminal chain 5;HCF C-terminal chain 6	S	1497	8.57663	-0.426208	0.556025
HCFC1	Host cell factor 1;HCF N-terminal chain 1;HCF N-terminal chain 2;HCF N-terminal chain 3;HCF N-terminal chain 4;HCF N-terminal chain 5;HCF N-terminal chain 6;HCF C-terminal chain 1;HCF C-terminal chain 2;HCF C-terminal chain 3;HCF C-terminal chain 4;HCF C-terminal chain 5;HCF C-terminal chain 6	S	1507	9.58964	-0.002965	0.905028
HCFC1	Host cell factor 1;HCF N-terminal chain 1;HCF N-terminal chain 2;HCF N-terminal chain 3;HCF N-terminal chain 4;HCF N-terminal chain 5;HCF N-terminal chain 6;HCF C-terminal chain 1;HCF C-terminal chain 2;HCF C-terminal chain 3;HCF C-terminal chain 4;HCF C-terminal chain 5;HCF C-terminal chain 6	S	666	8.81804	0.00732863	0.809261
HSD17B4	Peroxisomal multifunctional enzyme type 2;(3R)-hydroxyacyl-CoA dehydrogenase;Enoyl-CoA hydratase 2	S	3	9.2	0.0518648	0.965929
RPS6KA3	Ribosomal protein S6 kinase alpha-3	S	369	9.28396	-0.3933	0.506775
HDGF	Hepatoma-derived growth factor	S	165	11.0051	-0.046672	0.697446
HDGF	Hepatoma-derived growth factor	S	239	8.71904	0.370318	0.76992
NEK4	Serine/threonine-protein kinase Nek4	S	563	6.82697	-1.31101	0.150746
HNRNPA3	Heterogeneous nuclear ribonucleoprotein A3	S	358	10.09	-0.186253	0.530657
HNRNPM	Heterogeneous nuclear ribonucleoprotein M	S	575	8.7539	0.0392625	0.846719
KPNA2	Importin subunit alpha-1	S	62	9.50413	-1.4651	0.00702144
ARHGDIA	Rho GDP-dissociation inhibitor 1	S	24	8.54246	0.268088	0.741515
AGFG1	Arf-GAP domain and FG repeat-containing protein 1	S	181	9.9408	-0.86491	0.0330153
MSH6	DNA mismatch repair protein Msh6	S	830	8.18639	0.240416	0.895705
MSH6	DNA mismatch repair protein Msh6	S	227	9.66573	0.0842964	0.979287
RBM5	RNA-binding protein 5	S	624	9.96324	0.108756	0.974561
CAPZA1	F-actin-capping protein subunit alpha-1	S	9	8.16808	0.228472	0.906697
NUP98	Nuclear pore complex protein Nup98-Nup96;Nuclear pore complex protein Nup98;Nuclear pore complex protein Nup96	S	623	9.6837	0.28983	0.640994
NUP98	Nuclear pore complex protein Nup98-Nup96;Nuclear pore complex protein Nup98;Nuclear pore complex protein Nup96	S	612	8.82905	-0.20319	0.576643
NUP98	Nuclear pore complex protein Nup98-Nup96;Nuclear pore complex protein Nup98;Nuclear pore complex protein Nup96	S	934	10.0941	-0.407439	0.263792
NUP98	Nuclear pore complex protein Nup98-Nup96;Nuclear pore complex protein Nup98;Nuclear pore complex protein Nup96	S	839	9.28414	0.199486	0.872663
NUP98	Nuclear pore complex protein Nup98-Nup96;Nuclear pore complex protein Nup98;Nuclear pore complex protein Nup96	S	888	10.4894	-0.199461	0.43208
DAPK1	Death-associated protein kinase 1	S	696	7.98301	0.288895	0.829251
ARFIP1	Arfaptin-1	S	39	7.48131	0.0864412	0.983596
ACLY	ATP-citrate synthase	S	481	10.0369	-0.346035	0.326438
ACLY	ATP-citrate synthase	S	455	10.5872	0.363746	0.54365
COPA	Coatomer subunit alpha;Xenin;Proxenin	S	173	9.25093	-0.429245	0.475213
SLC16A1	Monocarboxylate transporter 1	S	467	9.92781	0.267834	0.655632
SUB1	Activated RNA polymerase II transcriptional coactivator p15	S	118	8.99494	0.166345	0.917146
CLNS1A	Methylosome subunit pICln	S	102	10.95	0.21082	0.801718
ATN1	Atrophin-1	S	632	8.13402	0.379427	0.761961
ATN1	Atrophin-1	S	101	8.97291	-1.91409	0.00370426
TERF1	Telomeric repeat-binding factor 1	S	11	8.72116	-0.357117	0.429518
RAD23B	UV excision repair protein RAD23 homolog B	S	160	9.70832	1.38341	0.00496569
SLC12A2	Solute carrier family 12 member 2	S	77	8.97598	-0.21394	0.683279
MLLT4	Afadin	S	1182	10.2435	-0.354462	0.317311
MLLT4	Afadin	S	1779	9.0125	0.0418546	0.973903
MLLT4	Afadin	S	216	9.08048	-0.264513	0.552961
MLLT4	Afadin	S	1083	9.22935	0.0304998	0.942184
MLLT4	Afadin	S	1275	9.19287	0.794798	0.329199
NAP1L1	Nucleosome assembly protein 1-like 1	S	10	10.0472	0.572775	0.215093
EIF3B	Eukaryotic translation initiation factor 3 subunit B	S	154	10.2957	-0.642081	0.0529491
EIF3B	Eukaryotic translation initiation factor 3 subunit B	S	83	9.78093	-0.7207	0.0907456
MARS	Methionine--tRNA ligase, cytoplasmic	S	825	9.71892	0.0552642	0.971216
HDAC4	Histone deacetylase 4	S	632	9.09391	0.521338	0.567615
HDAC4	Histone deacetylase 4	S	565	9.63065	0.298864	0.691175
HDAC4;HDAC9;HDAC5	Histone deacetylase 4;Histone deacetylase 9;Histone deacetylase 5	S	246;220;259	8.33987	0.0749079	0.951766
HDAC4	Histone deacetylase 4	S	467	9.67177	1.39693	0.00453654
CLDN12	Claudin-12	S	231	7.55578	0.897012	0.422731
WDR4	tRNA (guanine-N(7)-)-methyltransferase non-catalytic subunit WDR4	S	391	7.8465	2.2415	0.0359625
NUP107	Nuclear pore complex protein Nup107	S	37	8.12398	0.644086	0.576877
NUP107	Nuclear pore complex protein Nup107	S	11	8.64802	0.0662479	0.93964
TPI1	Triosephosphate isomerase	S	58	9.36849	-0.236701	0.555718
SEC61B	Protein transport protein Sec61 subunit beta	S	17	9.28472	-0.282147	0.610912
DSTN	Destrin	S	3	9.1013	1.39177	0.0811455
RAB8A	Ras-related protein Rab-8A	S	185	8.41709	-0.0576232	0.831704
RPS3A	40S ribosomal protein S3a	S	263	9.09951	-0.318033	0.49577
PSME3	Proteasome activator complex subunit 3	S	24	7.59119	2.44635	0.0217471
HNRNPK	Heterogeneous nuclear ribonucleoprotein K	S	284	9.92645	-0.00568569	0.820733
HNRNPK	Heterogeneous nuclear ribonucleoprotein K	S	216	8.9522	0.909757	0.389348
HNRNPK	Heterogeneous nuclear ribonucleoprotein K	S	116	8.77509	1.33385	0.0923497
YWHAE	14-3-3 protein epsilon	S	210	9.34463	0.0832513	0.935133
TMSB4X	Thymosin beta-4;Hematopoietic system regulatory peptide	S	2	9.12133	1.61595	0.0407512
RPL23A	60S ribosomal protein L23a	S	43	9.63018	0.775707	0.227672
RPS6	40S ribosomal protein S6	S	236	10.7746	-1.66794	4.23e-06
RPS6	40S ribosomal protein S6	S	240	10.479	0.148261	0.916046
RPL30	60S ribosomal protein L30	S	10	8.21219	-1.0499	0.176771
TRA2B;TRA2A	Transformer-2 protein homolog beta;Transformer-2 protein homolog alpha	S	264;260	11.296	0.01445	0.818086
TRA2B;TRA2A	Transformer-2 protein homolog beta;Transformer-2 protein homolog alpha	S	266;262	11.2481	0.250508	0.731177
TRA2B	Transformer-2 protein homolog beta	S	14	9.53326	-0.495829	0.323244
YWHAZ	14-3-3 protein zeta/delta	S	207	9.57666	-0.101616	0.769407
YWHAZ	14-3-3 protein zeta/delta	S	210	8.06517	-0.848952	0.339866
SUMO1	Small ubiquitin-related modifier 1	S	2	11.1043	-0.509936	0.111364
YBX1	Nuclease-sensitive element-binding protein 1	S	174	8.46042	-0.572563	0.421854
YBX1	Nuclease-sensitive element-binding protein 1	S	176	8.76822	-1.96556	0.00132103
YBX1	Nuclease-sensitive element-binding protein 1	S	165	9.72581	0.272546	0.66772
TUBA1B;TUBA1A;TUBA3E;TUBA1C	Tubulin alpha-1B chain;Tubulin alpha-1A chain;Tubulin alpha-3E chain;Tubulin alpha-1C chain	S	48;48;48;48;48;48	9.20615	0.565729	0.508001
PAFAH1B2	Platelet-activating factor acetylhydrolase IB subunit beta	S	2	9.67772	-0.0737577	0.75555
FAM193A	Protein FAM193A	S	1144	8.34161	-0.675534	0.35688
RBM6	RNA-binding protein 6	S	362	9.34437	0.232342	0.871286
GTF2I	General transcription factor II-I	S	16	9.11193	0.720472	0.401016
SRPK2	SRSF protein kinase 2;SRSF protein kinase 2 N-terminal;SRSF protein kinase 2 C-terminal	S	497	8.76347	-0.934584	0.0970476
ADAM17	Disintegrin and metalloproteinase domain-containing protein 17	S	791	9.73847	1.4122	0.00409273
MAP1A	Microtubule-associated protein 1A;MAP1A heavy chain;MAP1 light chain LC2	S	2022	8.53894	0.383224	0.634923
TMF1	TATA element modulatory factor	S	344	9.31829	0.651677	0.435577
MRPS36	28S ribosomal protein S36, mitochondrial	S	61	8.48413	-0.966519	0.209436
MXRA7	Matrix-remodeling-associated protein 7	S	128	8.91081	0.308645	0.803449
MXRA7	Matrix-remodeling-associated protein 7	S	144	9.48914	-0.150442	0.704548
FOXK1	Forkhead box protein K1	S	213	9.81052	-0.430932	0.283134
FOXK1	Forkhead box protein K1	S	445	9.48468	-0.395972	0.416877
FOXK1	Forkhead box protein K1	S	416	9.81928	0.493369	0.366855
FOXK1	Forkhead box protein K1	S	420	9.93922	-0.35364	0.318194
ARHGAP4	Rho GTPase-activating protein 4	S	930	9.20558	0.536147	0.534316
ARHGAP4	Rho GTPase-activating protein 4	S	906	8.76165	0.225093	0.933949
FGD1	FYVE, RhoGEF and PH domain-containing protein 1	S	116	8.89757	-0.267638	0.626419
RBM10	RNA-binding protein 10	S	723	9.15491	-0.277198	0.539119
HDLBP	Vigilin	S	31	9.46276	0.164844	0.959951
HSF1	Heat shock factor protein 1	S	303	9.4508	0.0952075	0.950234
HSF1	Heat shock factor protein 1	S	363	9.61154	0.0647428	1
FKBP3	Peptidyl-prolyl cis-trans isomerase FKBP3	S	36	8.69362	0.341998	0.672365
HNRNPU	Heterogeneous nuclear ribonucleoprotein U	S	59	8.94424	0.353076	0.76867
HNRNPU	Heterogeneous nuclear ribonucleoprotein U	S	271	9.08225	0.0336106	0.917113
HNRNPU	Heterogeneous nuclear ribonucleoprotein U	S	4	10.3127	0.237586	0.753928
SPTBN1	Spectrin beta chain, non-erythrocytic 1	S	2340	9.33702	0.170662	0.952273
SPTBN1	Spectrin beta chain, non-erythrocytic 1	S	2341	9.27089	-0.210463	0.682724
SPTBN1	Spectrin beta chain, non-erythrocytic 1	S	2164	9.55072	-1.17051	0.0295024
SPTBN1	Spectrin beta chain, non-erythrocytic 1	S	2165	10.3475	0.95077	0.0483209
SPTBN1	Spectrin beta chain, non-erythrocytic 1	S	2138	9.64106	0.000966221	0.910519
SPTBN1	Spectrin beta chain, non-erythrocytic 1	S	2102	9.59318	-0.274714	0.549723
SET	Protein SET	S	63	9.65892	-0.241118	0.589904
SET	Protein SET	S	7	7.6955	-0.847405	0.340684
SRSF2	Serine/arginine-rich splicing factor 2	S	26	10.1097	0.0941769	0.995882
AMPD2	AMP deaminase 2	S	190	8.61662	0.596787	0.457062
ANK2	Ankyrin-2	S	3793	9.22037	0.22447	0.845784
ANK2	Ankyrin-2	S	846	9.24817	1.01785	0.2001
ANK2	Ankyrin-2	S	31	9.1184	0.961211	0.244386
ANK2	Ankyrin-2	S	34	8.65681	0.388396	0.630289
CAP1	Adenylyl cyclase-associated protein 1	S	308	9.68164	-2.22233	9.83e-07
HMGCS1	Hydroxymethylglutaryl-CoA synthase, cytoplasmic	S	495	9.90988	-0.203397	0.506038
TFAP4	Transcription factor AP-4	S	124	7.94972	-0.241665	0.748726
XPC	DNA repair protein complementing XP-C cells	S	94	8.77345	-0.149059	0.6335
AKAP17A	A-kinase anchor protein 17A	S	537	8.45818	0.613387	0.572328
KIF23	Kinesin-like protein KIF23	S	867	8.20772	1.73708	0.0613745
TOP2B	DNA topoisomerase 2-beta	S	1581	8.85719	-0.140528	0.642674
AKAP12	A-kinase anchor protein 12	S	598	9.70844	-0.667893	0.114377
AKAP12	A-kinase anchor protein 12	S	371	9.48123	0.00820405	0.920638
AKAP12	A-kinase anchor protein 12	S	627	9.95796	0.786556	0.0724738
AKAP12	A-kinase anchor protein 12	S	1331	8.13811	1.52226	0.16025
AKAP12	A-kinase anchor protein 12	S	381	8.72051	1.17796	0.1448
DST	Dystonin	S	3968	8.99102	-0.381039	0.513662
DST	Dystonin	S	2919	8.36793	0.474218	0.687053
CAV1	Caveolin-1	S	37	8.47645	-1.19856	0.128187
KMT2A	Histone-lysine N-methyltransferase 2A;MLL cleavage product N320;MLL cleavage product C180	S	1837	9.09461	2.46572	0.00141909
KMT2A	Histone-lysine N-methyltransferase 2A;MLL cleavage product N320;MLL cleavage product C180	S	3527	9.30285	0.269483	0.797829
KMT2A	Histone-lysine N-methyltransferase 2A;MLL cleavage product N320;MLL cleavage product C180	S	2098	9.07511	0.411335	0.672012
CEBPZ	CCAAT/enhancer-binding protein zeta	S	34	9.12837	1.24176	0.123072
CEBPZ	CCAAT/enhancer-binding protein zeta	S	629	10.1799	0.329088	0.54492
EIF4G1	Eukaryotic translation initiation factor 4 gamma 1	S	1238	8.5631	0.47169	0.557747
EIF4G1	Eukaryotic translation initiation factor 4 gamma 1	S	1209	9.07074	1.22784	0.127694
EIF4G1	Eukaryotic translation initiation factor 4 gamma 1	S	1231	8.9863	0.502828	0.655194
EIF4G1	Eukaryotic translation initiation factor 4 gamma 1	S	314	8.48157	0.0408347	0.920682
EIF4G1	Eukaryotic translation initiation factor 4 gamma 1	S	1596	10.637	-0.108981	0.581896
NOTCH2	Neurogenic locus notch homolog protein 2;Notch 2 extracellular truncation;Notch 2 intracellular domain	S	1845	8.84502	-0.636947	0.22579
TLE1	Transducin-like enhancer protein 1	S	286	8.62622	-0.467895	0.518585
TLE3	Transducin-like enhancer protein 3	S	286	9.46289	-0.0438931	0.77703
TLE3	Transducin-like enhancer protein 3	S	203	9.5484	0.0708348	0.991752
PTPN12	Tyrosine-protein phosphatase non-receptor type 12	S	673	8.63079	-0.00684267	0.985931
PTPN12	Tyrosine-protein phosphatase non-receptor type 12	S	435	9.32321	-0.0527218	0.850369
SRSF11	Serine/arginine-rich splicing factor 11	S	434	9.70956	0.461501	0.404221
SRSF11	Serine/arginine-rich splicing factor 11	S	207	8.79732	1.57693	0.041954
EXOSC9	Exosome complex component RRP45	S	306	9.99333	0.326182	0.549956
TJP1	Tight junction protein ZO-1	S	125	10.5074	-0.117463	0.566883
TJP1	Tight junction protein ZO-1	S	329	8.90687	0.0675143	0.997269
TJP1	Tight junction protein ZO-1	S	1366	8.48286	0.460154	0.699119
TJP1	Tight junction protein ZO-1	S	617	9.89748	0.0960674	0.95918
ZFP36L1	Zinc finger protein 36, C3H1 type-like 1	S	54	9.20175	-5.03193	9.59e-13
KHDRBS1	KH domain-containing, RNA-binding, signal transduction-associated protein 1	S	18	9.3951	0.509157	0.534882
KHDRBS1	KH domain-containing, RNA-binding, signal transduction-associated protein 1	S	20	10.3075	1.0292	0.0309888
KLC1	Kinesin light chain 1	S	521	9.17791	-0.619417	0.239687
KLC1	Kinesin light chain 1	S	524	8.64015	2.04136	0.0103929
SRSF1	Serine/arginine-rich splicing factor 1	S	199	10.4674	0.122971	0.9629
ARHGAP1	Rho GTPase-activating protein 1	S	51	9.24112	0.979571	0.219136
SRSF4;SRSF5;SRSF6	Serine/arginine-rich splicing factor 4;Serine/arginine-rich splicing factor 5;Serine/arginine-rich splicing factor 6	S	112;116;118	8.4986	0.174738	0.83186
SRSF4;SRSF5;SRSF6	Serine/arginine-rich splicing factor 4;Serine/arginine-rich splicing factor 5;Serine/arginine-rich splicing factor 6	S	113;117;119	8.43324	1.26078	0.18779
SRSF4	Serine/arginine-rich splicing factor 4	S	460	7.91309	-0.0605382	0.895623
DMTN	Dematin	S	226	7.76034	-1.61081	0.0801292
PDE4D	cAMP-specific 3',5'-cyclic phosphodiesterase 4D	S	746	8.73789	0.474542	0.657835
PPID	Peptidyl-prolyl cis-trans isomerase D	S	198	7.73733	-0.237588	0.751955
SSRP1	FACT complex subunit SSRP1	S	444	10.7036	0.280082	0.680017
RBL2	Retinoblastoma-like protein 2	S	1080	8.37365	-0.31722	0.60984
RBL2	Retinoblastoma-like protein 2	S	662	8.22541	0.629544	0.55962
CAMSAP2	Calmodulin-regulated spectrin-associated protein 2	S	464	9.44596	0.282151	0.806816
CAMSAP2	Calmodulin-regulated spectrin-associated protein 2	S	1148	8.02979	-0.469282	0.576851
NSUN2	tRNA (cytosine(34)-C(5))-methyltransferase	S	743	9.52691	0.46441	0.497668
NSUN2	tRNA (cytosine(34)-C(5))-methyltransferase	S	456	9.31643	-0.403012	0.49814
NSUN2	tRNA (cytosine(34)-C(5))-methyltransferase	S	473	8.75462	0.608706	0.524423
EP300	Histone acetyltransferase p300	S	1038	9.21606	-0.265388	0.627401
AHNAK	Neuroblast differentiation-associated protein AHNAK	S	5110	9.20213	1.95364	0.0103743
AHNAK	Neuroblast differentiation-associated protein AHNAK	S	5752	9.82968	-0.963824	0.0270952
AHNAK	Neuroblast differentiation-associated protein AHNAK	S	5762	9.66956	-0.570146	0.170595
AHNAK	Neuroblast differentiation-associated protein AHNAK	S	5763	9.61444	0.143572	0.893594
AHNAK	Neuroblast differentiation-associated protein AHNAK	S	177	9.09499	-1.22198	0.0304145
AHNAK	Neuroblast differentiation-associated protein AHNAK	S	93	9.96114	0.209177	0.769312
AHNAK	Neuroblast differentiation-associated protein AHNAK	S	5731	9.89303	0.059606	0.978603
AHNAK	Neuroblast differentiation-associated protein AHNAK	S	5841	10.1287	-1.65681	0.000101111
AHNAK	Neuroblast differentiation-associated protein AHNAK	S	5448	8.86114	-1.47449	0.0134315
AHNAK	Neuroblast differentiation-associated protein AHNAK	S	5782	10.0531	-1.12463	0.00677286
AHNAK	Neuroblast differentiation-associated protein AHNAK	S	5031	7.42755	-1.91753	0.038433
AHNAK	Neuroblast differentiation-associated protein AHNAK	S	511	8.84367	-1.07029	0.0623736
AHNAK	Neuroblast differentiation-associated protein AHNAK	S	135	9.48866	0.451754	0.511382
AHNAK	Neuroblast differentiation-associated protein AHNAK	S	210	9.61822	-2.55966	3.75e-06
AHNAK	Neuroblast differentiation-associated protein AHNAK	S	212	9.26057	-0.831128	0.202385
AHNAK	Neuroblast differentiation-associated protein AHNAK	S	216	10.0291	1.81391	7.81e-06
AHNAK	Neuroblast differentiation-associated protein AHNAK	S	5857	9.03957	-0.0799634	0.771464
AHNAK	Neuroblast differentiation-associated protein AHNAK	S	1068	8.44365	-2.41018	0.00360095
FCHO2	F-BAR domain only protein 2	S	403	9.11214	0.0285691	0.91055
CPSF1	Cleavage and polyadenylation specificity factor subunit 1	S	766	8.63497	-0.109368	0.875039
CPSF1	Cleavage and polyadenylation specificity factor subunit 1	S	756	8.72801	0.455799	0.677517
KIF1A	Kinesin-like protein KIF1A	S	1310	7.81449	0.072828	0.994062
KIF1A	Kinesin-like protein KIF1A	S	1370	9.21237	0.293875	0.772145
KIF1A	Kinesin-like protein KIF1A	S	1337	8.53954	0.589848	0.462365
KIAA0195	Uncharacterized protein KIAA0195	S	225	8.27291	0.601391	0.581852
KIAA0195	Uncharacterized protein KIAA0195	S	445	8.90874	2.19528	0.0300504
NUP160	Nuclear pore complex protein Nup160	S	1157	9.54775	-0.599295	0.241945
GTF3C1	General transcription factor 3C polypeptide 1	S	1611	8.77068	0.492652	0.639039
GTF3C1	General transcription factor 3C polypeptide 1	S	1068	9.02342	-0.215212	0.681909
GTF3C1	General transcription factor 3C polypeptide 1	S	739	9.44895	0.156683	0.970727
AKAP13	A-kinase anchor protein 13	S	1602	7.94239	-0.464748	0.580088
AKAP13	A-kinase anchor protein 13	S	2728	8.59606	-0.513774	0.47894
BPTF	Nucleosome-remodeling factor subunit BPTF	S	216	8.16897	-0.465279	0.496415
SFSWAP	Splicing factor, suppressor of white-apricot homolog	S	283	9.76154	0.341928	0.563314
SFSWAP	Splicing factor, suppressor of white-apricot homolog	S	604	8.48466	-0.628199	0.385927
CHD3	Chromodomain-helicase-DNA-binding protein 3	S	324	8.57209	-1.0259	0.159886
TP53BP1	Tumor suppressor p53-binding protein 1	S	294	9.8094	0.467128	0.397463
TP53BP1	Tumor suppressor p53-binding protein 1	S	1430	8.82128	0.374461	0.765353
TP53BP1	Tumor suppressor p53-binding protein 1	S	580	8.89593	1.38323	0.179342
TP53BP1	Tumor suppressor p53-binding protein 1	S	1068	9.34223	-0.00879663	0.820045
TP53BP1	Tumor suppressor p53-binding protein 1	S	552	9.18707	0.19822	0.891573
TP53BP1	Tumor suppressor p53-binding protein 1	S	1678	9.40848	0.377467	0.687371
TP53BP1	Tumor suppressor p53-binding protein 1	S	523	7.65999	-1.11621	0.217392
TP53BP1	Tumor suppressor p53-binding protein 1	S	525	8.58776	-0.158935	0.822163
TP53BP1	Tumor suppressor p53-binding protein 1	S	1113	9.36271	0.407665	0.650946
TP53BP1	Tumor suppressor p53-binding protein 1	S	1114	9.27105	0.667422	0.422986
TP53BP1	Tumor suppressor p53-binding protein 1	S	1028	8.80119	2.33866	0.00172816
TP53BP1	Tumor suppressor p53-binding protein 1	S	1462	9.48671	0.672694	0.302268
TP53BP1	Tumor suppressor p53-binding protein 1	S	265	8.45222	0.499217	0.665802
TP53BP1	Tumor suppressor p53-binding protein 1	S	831	8.96531	1.08989	0.296404
TP53BP1	Tumor suppressor p53-binding protein 1	S	366	8.62835	0.907389	0.256478
TP53BP1	Tumor suppressor p53-binding protein 1	S	380	9.70342	0.464468	0.400649
TP53BP1	Tumor suppressor p53-binding protein 1	S	809	9.57818	1.03334	0.100273
TP53BP1	Tumor suppressor p53-binding protein 1	S	1317	9.36403	-0.909954	0.0973593
ILF2	Interleukin enhancer-binding factor 2	S	385	8.4218	0.113879	0.987406
ILF3	Interleukin enhancer-binding factor 3	S	482	10.0175	0.435812	0.377138
ILF3	Interleukin enhancer-binding factor 3	S	62	9.12411	0.0616322	0.953681
ILF3	Interleukin enhancer-binding factor 3	S	792	8.92104	1.55073	0.130204
ANK3	Ankyrin-3	S	847	8.61432	-0.971456	0.183086
DLG1	Disks large homolog 1	S	571	8.52551	-0.602164	0.407453
DLG1	Disks large homolog 1	S	573	8.10418	-1.16157	0.200245
DLG1	Disks large homolog 1	S	575	8.41916	-1.50166	0.0616259
TAF10	Transcription initiation factor TFIID subunit 10	S	44	8.45452	-1.59031	0.0487608
BNIP2	BCL2/adenovirus E1B 19 kDa protein-interacting protein 2	S	114	9.05146	0.845769	0.313171
TIAM1	T-lymphoma invasion and metastasis-inducing protein 1	S	231	8.07748	0.642506	0.577917
ARHGAP5	Rho GTPase-activating protein 5	S	1218	9.10897	-0.801229	0.140443
PRDM2	PR domain zinc finger protein 2	S	643	8.51167	0.0125321	0.993544
STRN3	Striatin-3	S	229	8.96491	0.447724	0.696193
STRN3	Striatin-3	S	257	10.0405	0.0761587	0.964015
FLII	Protein flightless-1 homolog	S	856	8.80703	0.244026	0.912249
COASY	Bifunctional coenzyme A synthase;Phosphopantetheine adenylyltransferase;Dephospho-CoA kinase	S	178	8.61717	0.247006	0.761658
ACACA	Acetyl-CoA carboxylase 1;Biotin carboxylase	S	25	8.96329	0.752254	0.483636
ACACA	Acetyl-CoA carboxylase 1;Biotin carboxylase	S	29	9.75266	0.0165726	0.905572
ACACA	Acetyl-CoA carboxylase 1;Biotin carboxylase	S	80	9.52657	0.46197	0.500298
GPS1	COP9 signalosome complex subunit 1	S	468	9.69288	-0.0433876	0.805264
GPS1	COP9 signalosome complex subunit 1	S	474	9.4935	2.12684	0.000466987
CHAF1A	Chromatin assembly factor 1 subunit A	S	123	8.64134	1.95821	0.0139794
CHAF1A	Chromatin assembly factor 1 subunit A	S	65	8.0754	0.718678	0.528802
CHAF1B	Chromatin assembly factor 1 subunit B	S	410	9.88752	0.34735	0.555497
CHAF1B	Chromatin assembly factor 1 subunit B	S	538	9.01115	1.0834	0.299473
RLF	Zinc finger protein Rlf	S	634	9.39834	-0.806037	0.135475
PPFIA1	Liprin-alpha-1	S	693	8.23985	0.351049	0.795105
PAK1	Serine/threonine-protein kinase PAK 1	S	174	10.1842	0.0313005	0.885037
PAK1	Serine/threonine-protein kinase PAK 1	S	144	8.62936	0.492651	0.540153
PAK2	Serine/threonine-protein kinase PAK 2;PAK-2p27;PAK-2p34	S	2	9.86241	-0.207187	0.551189
PAK2	Serine/threonine-protein kinase PAK 2;PAK-2p27;PAK-2p34	S	141	9.65499	0.182779	0.841257
STK3	Serine/threonine-protein kinase 3;Serine/threonine-protein kinase 3 36kDa subunit;Serine/threonine-protein kinase 3 20kDa subunit	S	316	9.70657	0.282788	0.65183
PSMD2	26S proteasome non-ATPase regulatory subunit 2	S	16	10.4906	0.114011	0.979539
DDX10	Probable ATP-dependent RNA helicase DDX10	S	780	8.99342	0.814795	0.444789
DDX10	Probable ATP-dependent RNA helicase DDX10	S	539	8.42558	1.69372	0.068699
MAP3K1	Mitogen-activated protein kinase kinase kinase 1	S	292	7.48234	0.310582	0.812997
SRSF9	Serine/arginine-rich splicing factor 9	S	211	10.3637	0.575683	0.27093
SRSF6	Serine/arginine-rich splicing factor 6	S	303	9.28335	0.231478	0.838275
TRIM28	Transcription intermediary factor 1-beta	S	19	11.0841	-0.1941	0.440285
TRIM28	Transcription intermediary factor 1-beta	S	501	8.13561	0.0854568	0.984353
TRIM28	Transcription intermediary factor 1-beta	S	473	9.86101	0.212517	0.763666
G3BP1	Ras GTPase-activating protein-binding protein 1	S	232	10.996	0.37461	0.526992
G3BP1	Ras GTPase-activating protein-binding protein 1	S	149	10.4441	0.21324	0.797365
CLN3	Battenin	S	12	9.65241	0.814933	0.20304
SKP2	S-phase kinase-associated protein 2	S	64	8.72787	0.936007	0.267459
MTA1	Metastasis-associated protein MTA1	S	576	8.71434	-0.195773	0.58429
SNTB2	Beta-2-syntrophin	S	95	9.72447	-0.939134	0.0309689
SNTB2	Beta-2-syntrophin	S	110	9.94595	0.310881	0.576845
SNTB2	Beta-2-syntrophin	S	233	8.91589	0.788895	0.460656
PPIG	Peptidyl-prolyl cis-trans isomerase G	S	687	9.44351	0.342118	0.730944
PPIG	Peptidyl-prolyl cis-trans isomerase G	S	744	9.56345	-1.57659	0.00382446
TCOF1	Treacle protein	S	906	9.84626	-0.178827	0.592319
TCOF1	Treacle protein	S	1410	9.40623	-0.0971354	0.713099
TCOF1	Treacle protein	S	1378	9.93195	0.0668973	0.947655
TCOF1	Treacle protein	S	1350	9.48989	-0.286186	0.536317
TCOF1	Treacle protein	S	1228	10.0059	-0.392251	0.278456
TCOF1	Treacle protein	S	381	10.0963	-0.356662	0.314956
SLC39A6	Zinc transporter ZIP6	S	478	8.22778	0.127254	0.999646
SF3B2	Splicing factor 3B subunit 2	S	362	9.1313	0.0931981	0.994988
SF3B2	Splicing factor 3B subunit 2	S	307	10.4005	1.64299	0.000334792
SF3B2	Splicing factor 3B subunit 2	S	309	10.4237	0.187562	0.843865
GOLGA4	Golgin subfamily A member 4	S	266	9.28391	0.549359	0.522479
GOLGA4	Golgin subfamily A member 4	S	71	8.77126	0.541561	0.58945
PDAP1	28 kDa heat- and acid-stable phosphoprotein	S	60	10.4012	0.318058	0.616449
PDAP1	28 kDa heat- and acid-stable phosphoprotein	S	63	10.3739	-0.147861	0.514654
ADAM9	Disintegrin and metalloproteinase domain-containing protein 9	S	752	9.07137	0.49869	0.588466
FKBP5	Peptidyl-prolyl cis-trans isomerase FKBP5;Peptidyl-prolyl cis-trans isomerase FKBP5, N-terminally processed	S	13	8.98839	-0.266603	0.627495
MYO9B	Unconventional myosin-IXb	S	1354	9.06752	-0.0533148	0.80512
MYO9B	Unconventional myosin-IXb	S	1992	9.26783	0.0756752	0.992428
MYO9B	Unconventional myosin-IXb	S	1290	9.61414	0.184828	0.838539
MYO9B	Unconventional myosin-IXb	S	1267	9.01812	0.723533	0.502074
ROCK1	Rho-associated protein kinase 1	S	1328	8.28569	-1.03199	0.183445
SQSTM1	Sequestosome-1	S	366	9.71635	-0.874917	0.0433342
SQSTM1	Sequestosome-1	S	272	10.0791	0.479293	0.319076
PRPF4B	Serine/threonine-protein kinase PRP4 homolog	S	20	9.9268	0.482556	0.314969
PRPF4B	Serine/threonine-protein kinase PRP4 homolog	S	23	9.06119	1.22831	0.127535
PRPF4B	Serine/threonine-protein kinase PRP4 homolog	S	32	8.95593	0.398621	0.733496
PRPF4B	Serine/threonine-protein kinase PRP4 homolog	S	277	9.83646	0.231232	0.73328
PRPF4B	Serine/threonine-protein kinase PRP4 homolog	S	142	9.86468	-0.721061	0.090599
PRPF4B	Serine/threonine-protein kinase PRP4 homolog	S	144	9.98762	0.972727	0.0225654
EIF4EBP1	Eukaryotic translation initiation factor 4E-binding protein 1	S	65	9.31904	0.0634703	0.978842
HDAC1	Histone deacetylase 1	S	393	10.7306	0.243772	0.74301
PKD2	Polycystin-2	S	812	8.45523	0.154384	0.975201
STIM1	Stromal interaction molecule 1	S	519	9.12811	-0.460729	0.360012
STIM1	Stromal interaction molecule 1	S	521	8.63435	-1.05164	0.149722
STIM1	Stromal interaction molecule 1	S	575	8.8622	-0.0748357	0.715059
STIM1	Stromal interaction molecule 1	S	618	9.59356	-0.191649	0.651412
TRA2A	Transformer-2 protein homolog alpha	S	2	8.71357	0.404689	0.732286
KRR1	KRR1 small subunit processome component homolog	S	3	9.38643	-0.0618821	0.755236
PWP1	Periodic tryptophan protein 1 homolog	S	50	9.78003	-0.0463299	0.800409
PWP1	Periodic tryptophan protein 1 homolog	S	485	8.41103	1.2189	0.204631
CUL4A	Cullin-4A	S	10	8.69412	0.630283	0.431945
TP53BP2	Apoptosis-stimulating of p53 protein 2	S	698	8.25477	-0.140949	0.758006
SPTAN1	Spectrin alpha chain, non-erythrocytic 1	S	1217	9.04407	0.178956	0.912121
SNTB1	Beta-1-syntrophin	S	87	9.31401	-0.295576	0.597839
SNTB1	Beta-1-syntrophin	S	389	9.10096	0.0596577	0.9511
BYSL	Bystin	S	98	9.48986	0.219819	0.792446
CDK13	Cyclin-dependent kinase 13	S	383	8.57312	0.0251853	0.980835
HNRNPD	Heterogeneous nuclear ribonucleoprotein D0	S	83	10.0757	0.690535	0.122057
VGLL4	Transcription cofactor vestigial-like protein 4	S	52	9.0735	-0.160717	0.672305
SAFB2;SAFB	Scaffold attachment factor B2;Scaffold attachment factor B1	S	246;247	8.96553	-1.69051	0.0100448
FAM53B	Protein FAM53B	S	167	8.83584	0.127168	0.951381
ARHGEF7;ARHGEF6	Rho guanine nucleotide exchange factor 7;Rho guanine nucleotide exchange factor 6	S	518;488	9.68006	0.0754646	0.994382
EFR3A	Protein EFR3 homolog A	S	694	8.68001	1.57042	0.0488906
UBAP2L	Ubiquitin-associated protein 2-like	S	416	8.98536	0.381111	0.746957
UBAP2L	Ubiquitin-associated protein 2-like	S	609	10.5496	-0.0556196	0.680331
UBAP2L	Ubiquitin-associated protein 2-like	S	454	9.32321	0.599286	0.478995
UBAP2L	Ubiquitin-associated protein 2-like	S	467	10.0861	0.341785	0.523187
UBAP2L	Ubiquitin-associated protein 2-like	S	477	9.2997	0.174752	0.899418
SCRIB	Protein scribble homolog	S	1348	9.34694	0.234294	0.86874
SCRIB	Protein scribble homolog	S	1566	9.6517	0.0979349	0.955086
SCRIB	Protein scribble homolog	S	853	8.63584	0.368147	0.648515
SCRIB	Protein scribble homolog	S	835	8.88739	-1.14915	0.0750683
SCRIB	Protein scribble homolog	S	1448	8.85493	-1.00261	0.0781133
SCRIB	Protein scribble homolog	S	1508	9.05023	0.663403	0.445502
TFDP1	Transcription factor Dp-1	S	23	8.91546	-0.212656	0.684662
TFDP2	Transcription factor Dp-2	S	24	8.56787	-0.45245	0.532303
WRN	Werner syndrome ATP-dependent helicase	S	440	8.1669	0.409204	0.743451
DPYSL3	Dihydropyrimidinase-related protein 3	S	522	11.0541	-0.525905	0.102349
ZMYM3	Zinc finger MYM-type protein 3	S	774	7.91242	0.704722	0.53764
ZMYM3	Zinc finger MYM-type protein 3	S	213	8.88513	-0.602644	0.327943
ZMYM3	Zinc finger MYM-type protein 3	S	214	8.89296	0.226595	0.868659
ZMYM3	Zinc finger MYM-type protein 3	S	464	9.05649	-0.0970028	0.750163
DYNC1H1	Cytoplasmic dynein 1 heavy chain 1	S	4368	9.43468	0.248569	0.850166
CTTN	Src substrate cortactin	S	417	9.57836	2.70179	7.66e-06
CTTN	Src substrate cortactin	S	418	10.0689	-0.477304	0.203233
RBM39	RNA-binding protein 39	S	136	10.8457	0.182286	0.853492
RBM39	RNA-binding protein 39	S	97	9.90365	0.371758	0.473709
MCM6	DNA replication licensing factor MCM6	S	13	8.5485	0.876196	0.273305
HSP90AA2P	Heat shock protein HSP 90-alpha A2	S	263	9.31863	-0.475583	0.436168
ITPR3	Inositol 1,4,5-trisphosphate receptor type 3	S	1832	7.73209	2.71527	0.0106521
TRIP12	E3 ubiquitin-protein ligase TRIP12	S	312	8.8314	-0.305025	0.476714
PUM1	Pumilio homolog 1	S	709	8.87308	0.498994	0.63251
PUM1	Pumilio homolog 1	S	209	8.18455	0.498485	0.666421
PUM1	Pumilio homolog 1	S	124	8.44362	0.270671	0.867955
MDC1	Mediator of DNA damage checkpoint protein 1	S	376	9.94786	0.426303	0.390655
MDC1	Mediator of DNA damage checkpoint protein 1	S	168	9.48282	-0.0366783	0.858158
CLINT1	Clathrin interactor 1	S	299	9.99111	0.0145504	0.855795
RRP1B	Ribosomal RNA processing protein 1 homolog B	S	458	9.68342	-2.99768	5.79e-11
RRP1B	Ribosomal RNA processing protein 1 homolog B	S	350	9.21415	-1.3516	0.0453911
RRP1B	Ribosomal RNA processing protein 1 homolog B	S	706	8.26508	1.82787	0.0481185
RRP1B	Ribosomal RNA processing protein 1 homolog B	S	245	9.56282	-0.328013	0.488876
GSE1	Genetic suppressor element 1	S	1101	9.5114	-0.130376	0.730975
BMS1	Ribosome biogenesis protein BMS1 homolog	S	639	8.95692	0.0166795	0.944474
USP10	Ubiquitin carboxyl-terminal hydrolase 10	S	576	10.2303	0.615909	0.176389
PPP2R5D	Serine/threonine-protein phosphatase 2A 56 kDa regulatory subunit delta isoform	S	573	8.66347	0.982845	0.218787
MEF2D	Myocyte-specific enhancer factor 2D	S	251	9.14092	0.52631	0.563086
CHD4	Chromodomain-helicase-DNA-binding protein 4	S	428	9.58958	0.537272	0.422671
CHD4	Chromodomain-helicase-DNA-binding protein 4	S	1535	8.49399	0.783293	0.32782
LASP1	LIM and SH3 domain protein 1	S	146	10.2688	0.0830976	0.958771
MTF1	Metal regulatory transcription factor 1	S	5	8.61096	0.647305	0.419494
ZNF638	Zinc finger protein 638	S	1401	9.0658	-0.259577	0.558395
ZNF638	Zinc finger protein 638	S	552	8.87188	-0.13115	0.652822
NOLC1	Nucleolar and coiled-body phosphoprotein 1	S	698	9.70475	0.353825	0.546232
NUMA1	Nuclear mitotic apparatus protein 1	S	1757	9.26423	1.73952	0.02322
GAPVD1	GTPase-activating protein and VPS9 domain-containing protein 1	S	902	9.35712	1.21587	0.0732536
WTAP	Pre-mRNA-splicing regulator WTAP	S	306	9.62809	0.472513	0.488992
WTAP	Pre-mRNA-splicing regulator WTAP	S	341	8.97928	1.01846	0.331322
2002-09-01	Septin-2	S	218	11.0303	-0.10841	0.582914
SART3	Squamous cell carcinoma antigen recognized by T-cells 3	S	8	9.23121	-0.185117	0.708863
NCAPD2	Condensin complex subunit 1	S	1333	9.37707	-0.167004	0.632229
SUZ12	Polycomb protein SUZ12	S	546	8.69597	1.57737	0.0418904
EFTUD2	116 kDa U5 small nuclear ribonucleoprotein component	S	19	10.2247	0.411428	0.41238
R3HDM1;R3HDM2	R3H domain-containing protein 1;R3H domain-containing protein 2	S	142;143	8.41848	-0.289427	0.63235
R3HDM1;ARPP21	R3H domain-containing protein 1;cAMP-regulated phosphoprotein 21	S	282;280	9.12529	0.0700728	0.964719
JOSD1	Josephin-1	S	15	7.32236	-1.5031	0.101531
RAB3GAP1	Rab3 GTPase-activating protein catalytic subunit	S	5	8.75635	0.403202	0.733902
SETDB1	Histone-lysine N-methyltransferase SETDB1	S	1066	8.96599	-1.18368	0.0671438
POLD3	DNA polymerase delta subunit 3	S	307	9.83672	-0.293309	0.435562
EIF4H	Eukaryotic translation initiation factor 4H	S	21	8.81501	0.934135	0.268627
ACAP2	Arf-GAP with coiled-coil, ANK repeat and PH domain-containing protein 2	S	521	9.24839	-0.503932	0.413222
BRD3	Bromodomain-containing protein 3	S	263	9.26993	0.672026	0.419346
PDIA6	Protein disulfide-isomerase A6	S	428	9.82368	-0.684425	0.106508
PEA15	Astrocytic phosphoprotein PEA-15	S	116	10.0404	0.768002	0.0804923
PEA15	Astrocytic phosphoprotein PEA-15	S	104	9.41584	-0.126006	0.679226
PLEC	Plectin	S	4613	7.53612	-0.781452	0.376724
PLEC	Plectin	S	4622	8.03854	1.21466	0.267946
PLEC	Plectin	S	4386	9.55509	2.41892	6.48e-05
PCM1	Pericentriolar material 1 protein	S	65	9.85061	0.295998	0.631566
PVRL1	Nectin-1	S	422	9.29835	0.0824768	1
RBBP5	Retinoblastoma-binding protein 5	S	350	9.00273	-0.138932	0.765743
RALBP1	RalA-binding protein 1	S	463	8.85024	0.569904	0.561551
RALBP1	RalA-binding protein 1	S	29	8.92141	-0.174025	0.726764
RALBP1	RalA-binding protein 1	S	62	9.41552	1.70497	0.00928347
TTF1	Transcription termination factor 1	S	872	8.03459	-0.370319	0.649356
PCBP1	Poly(rC)-binding protein 1	S	173	8.45043	0.59555	0.586516
PCBP1	Poly(rC)-binding protein 1	S	190	8.95996	0.483272	0.669633
PCBP2	Poly(rC)-binding protein 2	S	188	9.00039	0.680059	0.530676
PCBP2	Poly(rC)-binding protein 2	S	189	8.80013	-1.37858	0.0199266
RPS6KA1	Ribosomal protein S6 kinase alpha-1	S	363	9.10995	0.356222	0.726977
SAFB	Scaffold attachment factor B1	S	601	8.91747	1.71874	0.0921187
SAFB	Scaffold attachment factor B1	S	604	10.1428	0.9158	0.0329625
SF3A1	Splicing factor 3A subunit 1	S	359	10.5805	0.359986	0.549477
SF3A1	Splicing factor 3A subunit 1	S	451	8.12388	-0.823705	0.353372
SF3A1	Splicing factor 3A subunit 1	S	329	10.9614	0.183968	0.85042
SKIV2L	Helicase SKI2W	S	256	9.6113	0.401547	0.567664
TAF7	Transcription initiation factor TFIID subunit 7	S	264	8.96378	-0.420729	0.476851
TERF2	Telomeric repeat-binding factor 2	S	365	8.84507	0.454971	0.678392
TRAM1	Translocating chain-associated membrane protein 1	S	365	7.9897	0.0279914	0.969087
TRIP10	Cdc42-interacting protein 4	S	296	9.59038	0.125985	0.917235
MED1	Mediator of RNA polymerase II transcription subunit 1	S	1433	8.68352	-0.511856	0.480563
MED1	Mediator of RNA polymerase II transcription subunit 1	S	1021	9.29444	0.217881	0.852857
MED1	Mediator of RNA polymerase II transcription subunit 1	S	1482	9.32866	-2.18121	0.000237369
ZNHIT3	Zinc finger HIT domain-containing protein 3	S	80	8.84644	0.0635671	0.875467
JMJD1C	Probable JmjC domain-containing histone demethylation protein 2C	S	617	8.58478	-0.189495	0.789944
NAB2	NGFI-A-binding protein 2	S	6	9.05542	0.694576	0.420862
SLC1A5	Neutral amino acid transporter B(0)	S	493	8.90259	-0.267153	0.626923
MLF2	Myeloid leukemia factor 2	S	238	9.29789	-2.72309	9.05e-05
ITSN1	Intersectin-1	S	904;906	9.01157	0.0915305	0.977766
RAB11B;RAB11A;RAB25	Ras-related protein Rab-11B;Ras-related protein Rab-11A;Ras-related protein Rab-25	S	78;78;79	7.88197	0.700849	0.540105
EZH2	Histone-lysine N-methyltransferase EZH2	S	380	8.4769	-1.67284	0.0388908
ZYX	Zyxin	S	281	9.1672	0.348524	0.734775
ZYX	Zyxin	S	267	9.15661	0.230902	0.856887
ZYX	Zyxin	S	258	8.55409	1.55176	0.0516487
ZYX	Zyxin	S	308	9.35286	0.315837	0.763922
ZYX	Zyxin	S	344	8.96622	-0.137747	0.76707
2007-09-01	Septin-7	S	334	9.06367	0.661742	0.446837
CCDC6	Coiled-coil domain-containing protein 6	S	244	9.87923	0.449856	0.418424
PKN2	Serine/threonine-protein kinase N2	S	583	9.08796	1.26968	0.114194
TAF12	Transcription initiation factor TFIID subunit 12	S	51	9.08261	0.159919	0.932484
MAPK14	Mitogen-activated protein kinase 14	S	2	9.17855	0.0333551	0.91678
CDC37	Hsp90 co-chaperone Cdc37;Hsp90 co-chaperone Cdc37, N-terminally processed	S	13	10.437	0.0806437	0.953693
SRSF7	Serine/arginine-rich splicing factor 7	S	192	8.09802	-0.241826	0.748599
SMN1	Survival motor neuron protein	S	28	10.2782	0.169201	0.87746
DBN1	Drebrin	S	142	10.5058	0.96297	0.0451826
TPD52L1	Tumor protein D53	S	149	9.45294	-0.849591	0.118291
HNRNPUL2	Heterogeneous nuclear ribonucleoprotein U-like protein 2	S	161	10.5978	0.0643692	0.920072
HNRNPUL2	Heterogeneous nuclear ribonucleoprotein U-like protein 2	S	228	10.6718	0.0185195	0.82631
INF2	Inverted formin-2	S	1147	8.75101	0.277975	0.873511
INF2	Inverted formin-2	S	1188	9.4837	-0.372032	0.441498
INF2	Inverted formin-2	S	1192	8.52839	0.539661	0.50173
PDS5A	Sister chromatid cohesion protein PDS5 homolog A	S	1305	9.63395	-0.272874	0.551888
RFX7	DNA-binding protein RFX7	S	1081	8.34228	-0.267536	0.650326
AAK1	AP2-associated protein kinase 1	S	637	8.20396	2.72587	0.00252652
ERCC6L	DNA excision repair protein ERCC-6-like	S	1028	8.31463	-1.61009	0.0462221
CWF19L2	CWF19-like protein 2	S	479	8.83283	0.336157	0.80787
LRRFIP1	Leucine-rich repeat flightless-interacting protein 1	S	120	9.56684	0.0085595	0.921135
EML3	Echinoderm microtubule-associated protein-like 3	S	176	7.78158	-0.60914	0.481417
TWISTNB	DNA-directed RNA polymerase I subunit RPA43	S	304	9.25108	0.261571	0.806208
TWISTNB	DNA-directed RNA polymerase I subunit RPA43	S	316	7.97069	1.63185	0.131085
MAP7D1	MAP7 domain-containing protein 1	S	399	8.33742	-0.278372	0.641402
MAP7D1	MAP7 domain-containing protein 1	S	113	9.4501	1.25881	0.0625509
CCDC88A	Girdin	S	1387	8.27543	0.740515	0.476219
RABL6	Rab-like protein 6	S	640	9.59644	-0.165723	0.684657
RABL6	Rab-like protein 6	S	641	9.57548	-0.411972	0.400883
VPS26B	Vacuolar protein sorting-associated protein 26B	S	304	8.75123	0.79982	0.361571
LARP7	La-related protein 7	S	298	8.79748	1.84249	0.015638
LARP7	La-related protein 7	S	299	8.98013	0.749207	0.485574
LARP7	La-related protein 7	S	300	8.90116	1.62819	0.111353
LARP7	La-related protein 7	S	261	10.3198	-0.0751451	0.643559
TBC1D10B	TBC1 domain family member 10B	S	678	9.38641	0.514121	0.529484
ARID4B	AT-rich interactive domain-containing protein 4B	S	295	9.37092	-0.0647227	0.751811
ARID4B	AT-rich interactive domain-containing protein 4B	S	296	9.35044	-0.0647227	0.751811
GRIPAP1	GRIP1-associated protein 1	S	692	9.13685	1.75338	0.0256691
AMOT	Angiomotin	S	714	7.98069	-0.134869	0.834599
PDCD4	Programmed cell death protein 4	S	67	8.91983	-0.779453	0.215841
PDCD4	Programmed cell death protein 4	S	68	8.62841	2.3349	0.00336728
PDCD4	Programmed cell death protein 4	S	457	9.33712	1.68353	0.01029
PDCD4	Programmed cell death protein 4	S	94	9.79771	0.531272	0.325318
FNDC3B	Fibronectin type III domain-containing protein 3B	S	208	8.45	0.103694	0.978086
CRTC2	CREB-regulated transcription coactivator 2	S	70	9.08693	0.300672	0.783838
USP39	U4/U6.U5 tri-snRNP-associated protein 2	S	46	9.15555	0.0901444	0.99099
USP39	U4/U6.U5 tri-snRNP-associated protein 2	S	82	9.97808	0.258242	0.673766
TSSC1	Protein TSSC1	S	320	9.30531	-0.205904	0.687398
CDCA8	Borealin	S	219	8.64906	0.641511	0.423709
SOWAHC	Ankyrin repeat domain-containing protein SOWAHC	S	213	8.76623	-1.48075	0.0130818
HS1BP3	HCLS1-binding protein 3	S	194	8.78507	1.742	0.0230738
CYBRD1	Cytochrome b reductase 1	S	284	9.19338	-0.837448	0.199281
SDK2	Protein sidekick-2	S	2026	9.53375	-1.52062	0.00521149
HSP90AA5P	Putative heat shock protein HSP 90-alpha A5	S	89	9.31863	-0.475583	0.436168
PPP6R3	Serine/threonine-protein phosphatase 6 regulatory subunit 3	S	617	9.93126	0.214102	0.759534
MTX3	Metaxin-3	S	311	9.07162	0.723097	0.399035
FAM76B	Protein FAM76B	S	193	8.16779	-0.462996	0.498074
MIA3	Melanoma inhibitory activity protein 3	S	1745	9.39874	-0.329064	0.461846
WDR44	WD repeat-containing protein 44	S	96	8.14548	0.246161	0.861489
WDR44	WD repeat-containing protein 44	S	403	9.19978	0.105742	0.974577
WDR44	WD repeat-containing protein 44	S	262	8.0728	0.786793	0.486757
WDR44	WD repeat-containing protein 44	S	50	9.1037	0.291116	0.793747
WDR44	WD repeat-containing protein 44	S	561	8.26668	0.259115	0.878536
PRRC2B	Protein PRRC2B	S	388	9.02906	-1.94793	0.00315767
TJAP1	Tight junction-associated protein 1	S	300	8.02865	-0.264108	0.731031
TJAP1	Tight junction-associated protein 1	S	545	9.17791	0.383939	0.699137
RRP12	RRP12-like protein	S	1080	9.98103	0.0373644	0.895664
TOR1AIP1	Torsin-1A-interacting protein 1	S	156	10.9166	-0.44054	0.157998
TOR1AIP1	Torsin-1A-interacting protein 1	S	157	10.9226	-1.11238	0.00159437
TOR1AIP1	Torsin-1A-interacting protein 1	S	143	9.41787	0.22021	0.887136
TOR1AIP1	Torsin-1A-interacting protein 1	S	315	7.98518	-0.617998	0.475676
HABP4	Intracellular hyaluronan-binding protein 4	S	108	9.36611	-0.665486	0.204164
SAMD4B	Protein Smaug homolog 2	S	271	9.32547	1.13042	0.151157
BRMS1L	Breast cancer metastasis-suppressor 1-like protein	S	197	8.51966	0.445492	0.580121
TMEM201	Transmembrane protein 201	S	441	8.6432	-0.228251	0.749602
ATAT1	Alpha-tubulin N-acetyltransferase 1	S	315	8.27575	0.0211731	0.902797
NUP188	Nucleoporin NUP188 homolog	S	1708	7.60661	0.598262	0.607397
NUP188	Nucleoporin NUP188 homolog	S	1709	8.89541	0.949354	0.36753
CEP170	Centrosomal protein of 170 kDa	S	1112	9.1672	-0.395164	0.419239
CEP170	Centrosomal protein of 170 kDa	S	881	8.29774	1.33102	0.161874
CEP170	Centrosomal protein of 170 kDa	S	1241	8.28405	-1.94319	0.0175271
CEP170	Centrosomal protein of 170 kDa	S	1165	9.17035	-0.968663	0.0803041
CEP170	Centrosomal protein of 170 kDa	S	838	9.10646	0.0497867	0.938206
CEP170	Centrosomal protein of 170 kDa	S	446	7.98467	0.799826	0.478923
CEP170	Centrosomal protein of 170 kDa	S	958	8.04218	0.649441	0.573358
CEP170	Centrosomal protein of 170 kDa	S	466	9.55832	1.15444	0.0644562
DNLZ	DNL-type zinc finger protein	S	171	7.62497	-0.233558	0.755151
NOL9	Polynucleotide 5'-hydroxyl-kinase NOL9	S	487	8.41711	-0.448747	0.508498
NHSL1	NHS-like protein 1	S	1233	9.20925	0.620474	0.461157
FNBP1L	Formin-binding protein 1-like	S	501	9.49651	-1.5079	0.00558434
FNBP1L	Formin-binding protein 1-like	S	295	9.17452	-0.475131	0.347742
FKBP15	FK506-binding protein 15	S	1164	9.68869	1.21756	0.0141304
FKBP15	FK506-binding protein 15	S	956	9.51465	0.60338	0.360733
ZC3H13	Zinc finger CCCH domain-containing protein 13	S	198	9.18301	0.272006	0.81366
ZC3H13	Zinc finger CCCH domain-containing protein 13	S	64	8.01343	0.780149	0.490777
ZC3H13	Zinc finger CCCH domain-containing protein 13	S	1455	9.04755	0.455053	0.629608
ZC3H13	Zinc finger CCCH domain-containing protein 13	S	1465	9.01828	0.732467	0.496299
ZC3H13	Zinc finger CCCH domain-containing protein 13	S	877	9.44207	0.456835	0.593411
ZC3H13	Zinc finger CCCH domain-containing protein 13	S	318	9.31735	-2.37676	0.000600353
ZC3H13	Zinc finger CCCH domain-containing protein 13	S	77	9.08454	1.52379	0.0546169
ZC3H13	Zinc finger CCCH domain-containing protein 13	S	1010	8.733	0.927351	0.272886
ZC3H13	Zinc finger CCCH domain-containing protein 13	S	1014	8.6521	1.04629	0.190317
ZC3H13	Zinc finger CCCH domain-containing protein 13	S	242	8.75325	0.578241	0.553467
RBM20	RNA-binding protein 20	S	876	8.28974	-0.00685757	0.877386
RBM20	RNA-binding protein 20	S	742	8.73511	-0.451743	0.351095
UBR4	E3 ubiquitin-protein ligase UBR4	S	2718	9.39333	0.190612	0.925983
UBR4	E3 ubiquitin-protein ligase UBR4	S	2719	10.0343	0.10375	0.984952
CAMSAP1	Calmodulin-regulated spectrin-associated protein 1	S	563	8.95185	-0.0946029	0.81583
CAMSAP1	Calmodulin-regulated spectrin-associated protein 1	S	534	7.68096	0.448871	0.711511
RBM26	RNA-binding protein 26	S	616	8.36832	1.53611	0.101591
RBM26	RNA-binding protein 26	S	127	8.80287	0.6311	0.503582
SH3PXD2A	SH3 and PX domain-containing protein 2A	S	421	9.05327	0.6594	0.448725
VPS13D	Vacuolar protein sorting-associated protein 13D	S	1042	8.78548	0.772321	0.382834
RIF1	Telomere-associated protein RIF1	S	2144	8.47637	0.355885	0.790772
STRIP1	Striatin-interacting protein 1	S	335	9.70939	0.0335194	0.934272
STRIP1	Striatin-interacting protein 1	S	59	9.02694	0.610955	0.577781
RPRD2	Regulation of nuclear pre-mRNA domain-containing protein 2	S	614	8.39917	-0.655902	0.368756
RPRD2	Regulation of nuclear pre-mRNA domain-containing protein 2	S	374	9.83273	-0.43727	0.277114
RPRD2	Regulation of nuclear pre-mRNA domain-containing protein 2	S	796	8.36408	0.137494	0.990861
RPRD2	Regulation of nuclear pre-mRNA domain-containing protein 2	S	1099	7.18184	0.854791	0.446654
RPRD2	Regulation of nuclear pre-mRNA domain-containing protein 2	S	593	9.45483	0.444572	0.607542
PRPF38B	Pre-mRNA-splicing factor 38B	S	5	7.6774	1.74774	0.104906
PRPF38B	Pre-mRNA-splicing factor 38B	S	527	9.51097	0.115613	0.931213
PRPF38B	Pre-mRNA-splicing factor 38B	S	529	9.45488	-1.40388	0.0146165
PRPF38B	Pre-mRNA-splicing factor 38B	S	320	10.3133	0.551785	0.295902
RNF20	E3 ubiquitin-protein ligase BRE1A	S	136	8.84432	-0.118615	0.666487
RNF20	E3 ubiquitin-protein ligase BRE1A	S	138	10.0246	-0.408841	0.262465
ZNF318	Zinc finger protein 318	S	2101	8.74466	-0.123753	0.660872
ZNF318	Zinc finger protein 318	S	1243	9.25469	-0.162416	0.732571
ZNF318	Zinc finger protein 318	S	709	9.04147	-0.199383	0.626654
ZNF318	Zinc finger protein 318	S	40	8.28997	0.147185	0.981875
ZNF318	Zinc finger protein 318	S	527	8.83617	0.85373	0.322085
ZNF318	Zinc finger protein 318	S	2243	9.06058	0.14219	0.951488
ZNF318	Zinc finger protein 318	S	1713	8.26465	-0.723039	0.329154
ZNF318	Zinc finger protein 318	S	2091	8.77688	-2.29677	0.000207274
ARHGEF16	Rho guanine nucleotide exchange factor 16	S	230	9.43689	-0.354334	0.437797
ARHGEF16	Rho guanine nucleotide exchange factor 16	S	208	8.64433	-0.479376	0.508507
ARHGEF16	Rho guanine nucleotide exchange factor 16	S	107	9.31511	0.988515	0.214576
ARHGEF16	Rho guanine nucleotide exchange factor 16	S	174	8.98645	3.2873	0.00103415
MYSM1	Histone H2A deubiquitinase MYSM1	S	218	9.11624	0.0708028	0.965674
FAM208B	Protein FAM208B	S	444	10.5687	-0.412128	0.180884
DENND4C	DENN domain-containing protein 4C	S	741	9.069	0.420591	0.66294
LRRC16A	Leucine-rich repeat-containing protein 16A	S	1094	8.58479	-1.93573	0.00818032
ZMYM4	Zinc finger MYM-type protein 4	S	110	8.81714	-0.516978	0.302694
ZMYM4	Zinc finger MYM-type protein 4	S	122	10.2745	-0.285137	0.313368
ZMYM4	Zinc finger MYM-type protein 4	S	1064	7.31706	-0.694228	0.427852
ZMYM4	Zinc finger MYM-type protein 4	S	1071	8.27506	-0.08066	0.81115
ZDHHC20	Probable palmitoyltransferase ZDHHC20	S	305	8.64212	-1.4458	0.0480063
RNF213	E3 ubiquitin-protein ligase RNF213	S	2273	8.78478	0.64455	0.491279
FAM21A;FAM21C	WASH complex subunit FAM21A;WASH complex subunit FAM21C	S	158;158	9.9178	0.531241	0.257814
FAM21A;FAM21D;FAM21C	WASH complex subunit FAM21A;Putative WASH complex subunit FAM21;WASH complex subunit FAM21C	S	1179;146;1158	8.61096	-0.445248	0.538762
FAM21A;FAM21D;FAM21C	WASH complex subunit FAM21A;Putative WASH complex subunit FAM21;WASH complex subunit FAM21C	S	1180;147;1159	9.04836	-0.19324	0.633817
FAM21A;FAM21C	WASH complex subunit FAM21A;WASH complex subunit FAM21C	S	619;619	9.29099	0.297044	0.768826
FAM21A;FAM21C	WASH complex subunit FAM21A;WASH complex subunit FAM21C	S	620;620	9.36148	0.368217	0.69868
FAM21A;FAM21C	WASH complex subunit FAM21A;WASH complex subunit FAM21C	S	333;333	9.67678	-0.176408	0.595892
FAM21A	WASH complex subunit FAM21A	S	539	8.82092	-0.194091	0.586031
FAM21A;FAM21C	WASH complex subunit FAM21A;WASH complex subunit FAM21C	S	996;975	8.53382	-0.555109	0.444687
TBC1D9B	TBC1 domain family member 9B	S	435	8.89595	0.22302	0.871525
MAP1S	Microtubule-associated protein 1S;MAP1S heavy chain;MAP1S light chain	S	759	9.84252	0.65783	0.209576
MAP1S	Microtubule-associated protein 1S;MAP1S heavy chain;MAP1S light chain	S	472	9.34353	-0.21058	0.58386
MAP1S	Microtubule-associated protein 1S;MAP1S heavy chain;MAP1S light chain	S	657	8.39822	-0.0957149	0.797787
ARL6IP4	ADP-ribosylation factor-like protein 6-interacting protein 4	S	332	9.33782	0.494849	0.550595
ATG16L1	Autophagy-related protein 16-1	S	287	8.83382	0.520851	0.610232
TNS3	Tensin-3	S	660	8.80217	0.655677	0.481224
TNS3	Tensin-3	S	776	8.34733	-0.223421	0.687165
ARHGAP17	Rho GTPase-activating protein 17	S	575	9.3626	-0.230117	0.562749
ARHGAP17	Rho GTPase-activating protein 17	S	676	9.13021	-0.193168	0.633901
KIAA1429	Protein virilizer homolog	S	173	9.69273	0.856914	0.0927126
KIAA1429	Protein virilizer homolog	S	1578	8.88062	0.433324	0.707061
KIAA1429	Protein virilizer homolog	S	1579	9.4047	1.16701	0.0872099
KIAA1429	Protein virilizer homolog	S	133	8.72662	-0.270798	0.509208
KIAA1429	Protein virilizer homolog	S	138	8.73248	0.268713	0.884053
RALGAPA1	Ral GTPase-activating protein subunit alpha-1	S	773	9.03451	-0.0362629	0.826851
RALGAPA1	Ral GTPase-activating protein subunit alpha-1	S	860	9.58595	0.031634	0.953476
RALGAPA1	Ral GTPase-activating protein subunit alpha-1	S	797	9.08668	0.659422	0.448707
LAMTOR1	Ragulator complex protein LAMTOR1	S	27	8.97378	1.02495	0.328044
NCAPH2	Condensin-2 complex subunit H2	S	284	9.17869	-0.0924439	0.755845
KIAA0930	Uncharacterized protein KIAA0930	S	324	9.17975	0.757839	0.373388
SMEK1	Serine/threonine-protein phosphatase 4 regulatory subunit 3A	S	698	8.67483	0.10333	0.902575
SMEK1	Serine/threonine-protein phosphatase 4 regulatory subunit 3A	S	737	8.59773	0.70527	0.378708
SMEK1	Serine/threonine-protein phosphatase 4 regulatory subunit 3A	S	741	8.90796	0.3291	0.787384
IQCE	IQ domain-containing protein E	S	130	7.58679	0.0815769	0.987335
RAB12	Ras-related protein Rab-12	S	21	9.25689	0.424482	0.639446
SDE2	Protein SDE2 homolog	S	278	9.04864	0.568519	0.525349
NIPBL	Nipped-B-like protein	S	350	8.86617	-0.478427	0.330733
NIPBL	Nipped-B-like protein	S	2658	9.53288	0.345956	0.633243
REEP3	Receptor expression-enhancing protein 3	S	210	9.77054	-1.0084	0.0211528
PRPF40B	Pre-mRNA-processing factor 40 homolog B	S	832	8.57438	-0.0824846	0.90397
MZT2A;MZT2B	Mitotic-spindle organizing protein 2A;Mitotic-spindle organizing protein 2B	S	139;139	7.98318	-0.224226	0.762568
PTRF	Polymerase I and transcript release factor	S	202	11.0468	1.94766	1.74e-05
PTRF	Polymerase I and transcript release factor	S	203	11.0467	1.94268	1.83e-05
PTRF	Polymerase I and transcript release factor	S	300	8.98087	1.85786	0.0678598
FAM117B	Protein FAM117B	S	10	8.0714	1.3144	0.228619
FAM117B	Protein FAM117B	S	273	8.48603	-1.83384	0.0122186
TAF2	Transcription initiation factor TFIID subunit 2	S	1185	8.63155	0.921671	0.249018
EDC4	Enhancer of mRNA-decapping protein 4	S	879	10.1527	0.311109	0.576439
EDC4	Enhancer of mRNA-decapping protein 4	S	723	9.32566	0.665547	0.424474
EDC4	Enhancer of mRNA-decapping protein 4	S	729	8.75226	0.532136	0.598868
CNNM4	Metal transporter CNNM4	S	660	8.90229	-0.178879	0.721425
NFRKB	Nuclear factor related to kappa-B-binding protein	S	228	8.51991	-1.08411	0.137616
ALKBH5	RNA demethylase ALKBH5	S	64	9.32877	0.064794	0.911867
FAM171B	Protein FAM171B	S	794	8.61901	-0.428803	0.553656
CTR9	RNA polymerase-associated protein CTR9 homolog	S	970	8.89231	0.337088	0.781135
TTC33	Tetratricopeptide repeat protein 33	S	197	9.21974	0.393028	0.670553
RHBDF2	Inactive rhomboid protein 2	S	90	8.57389	-4.33079	3.5e-09
ZC3H14	Zinc finger CCCH domain-containing protein 14	S	515	9.66447	0.431469	0.44144
LARP1	La-related protein 1	S	90	10.1941	0.309503	0.579297
LARP1	La-related protein 1	S	548	9.58341	0.397405	0.572436
LARP1	La-related protein 1	S	824	9.00091	-0.00241247	0.922204
LARP1	La-related protein 1	S	143	9.14226	0.969852	0.239701
LARP1	La-related protein 1	S	766	10.0526	0.408422	0.416856
LARP1	La-related protein 1	S	774	10.0814	0.559577	0.228077
SAMD1	Atherin	S	161	9.25547	-0.534555	0.389257
ANKRD11	Ankyrin repeat domain-containing protein 11	S	505	7.58903	0.935612	0.401531
FIP1L1	Pre-mRNA 3'-end-processing factor FIP1	S	304	9.00958	1.03059	0.325213
FIP1L1	Pre-mRNA 3'-end-processing factor FIP1	S	492	10.2755	0.298682	0.648562
CRTC3	CREB-regulated transcription coactivator 3	S	62	8.74945	0.476254	0.656049
CRTC3	CREB-regulated transcription coactivator 3	S	329	8.4862	-0.770883	0.289983
FAM175A	BRCA1-A complex subunit Abraxas	S	406	8.86229	0.508235	0.623049
FAT4	Protocadherin Fat 4	S	4876	8.69424	-1.3794	0.0591758
ATF7IP	Activating transcription factor 7-interacting protein 1	S	496	9.45968	-0.505784	0.309487
ATF7IP	Activating transcription factor 7-interacting protein 1	S	477	8.80011	-2.12046	0.000571988
ATF7IP	Activating transcription factor 7-interacting protein 1	S	673	9.20688	-0.595399	0.344218
RANBP10	Ran-binding protein 10	S	365	8.8411	1.09777	0.179465
RANBP10	Ran-binding protein 10	S	369	8.98926	1.24038	0.231163
BCOR	BCL-6 corepressor	S	423	8.47195	-0.579129	0.417515
MPRIP	Myosin phosphatase Rho-interacting protein	S	993	8.65948	-0.262111	0.714905
RAB11FIP1	Rab11 family-interacting protein 1	S	202	9.79589	0.30694	0.614988
RAB11FIP1	Rab11 family-interacting protein 1	S	206	8.56059	-0.160221	0.820801
RAB11FIP1	Rab11 family-interacting protein 1	S	500	8.73068	-0.286195	0.494448
RAB11FIP1	Rab11 family-interacting protein 1	S	501	8.74649	-0.21037	0.569286
RAB11FIP1;RAB11FIP2	Rab11 family-interacting protein 1;Rab11 family-interacting protein 2	S	156;150	8.70952	0.611101	0.522173
RAB11FIP1	Rab11 family-interacting protein 1	S	528	9.50202	-0.692855	0.181875
RAB11FIP1	Rab11 family-interacting protein 1	S	529	9.37339	-0.755064	0.157964
GIGYF2	PERQ amino acid-rich with GYF domain-containing protein 2	S	26	8.91571	1.70084	0.0956936
GIGYF2	PERQ amino acid-rich with GYF domain-containing protein 2	S	236	9.78655	0.34209	0.56308
AEBP2	Zinc finger protein AEBP2	S	24	9.22149	1.16003	0.13994
QSOX2	Sulfhydryl oxidase 2	S	578	8.73786	0.516816	0.614319
FAM83H	Protein FAM83H	S	892	8.82842	-0.164633	0.616899
	Uncharacterized protein FLJ45252	S	93	8.39712	-0.413412	0.534833
ARHGEF18	Rho guanine nucleotide exchange factor 18	S	1291	8.84335	0.717971	0.427054
USP34	Ubiquitin carboxyl-terminal hydrolase 34	S	2488	8.82308	1.0896	0.183319
FRA10AC1	Protein FRA10AC1	S	278	9.15512	0.694239	0.421124
LARP4	La-related protein 4	S	583	8.55	0.456471	0.570694
CEP68	Centrosomal protein of 68 kDa	S	478	8.58079	0.644218	0.421737
SUPT6H	Transcription elongation factor SPT6	S	125	9.25421	0.138198	0.939159
SUPT6H	Transcription elongation factor SPT6	S	7	9.4818	-0.662139	0.200237
SUPT6H	Transcription elongation factor SPT6	S	12	9.49856	2.48133	4.12e-05
SND1	Staphylococcal nuclease domain-containing protein 1	S	426	8.92184	-0.221808	0.674824
MARK2	Serine/threonine-protein kinase MARK2	S	40	8.47471	0.960286	0.333116
MARK2	Serine/threonine-protein kinase MARK2	S	486	9.53223	-0.164341	0.686447
MARK2	Serine/threonine-protein kinase MARK2	S	456	8.78291	-0.652129	0.217155
DDX46	Probable ATP-dependent RNA helicase DDX46	S	804	10.1231	0.307868	0.582212
MON1B	Vacuolar fusion protein MON1 homolog B	S	59	8.77426	0.0202451	0.824365
MON1B	Vacuolar fusion protein MON1 homolog B	S	61	8.67715	0.683036	0.394055
RSRC2	Arginine/serine-rich coiled-coil protein 2	S	4	10.0515	-0.247006	0.446227
RSRC2	Arginine/serine-rich coiled-coil protein 2	S	32	9.91019	0.155023	0.878936
TAOK1	Serine/threonine-protein kinase TAO1	S	421	9.46817	1.08183	0.1166
SH3BP5L	SH3 domain-binding protein 5-like	S	362	8.88741	-0.0525636	0.864039
MICAL3	Protein-methionine sulfoxide oxidase MICAL3	S	1649	7.89682	0.955675	0.390768
ZC3HAV1	Zinc finger CCCH-type antiviral protein 1	S	257	8.95204	0.83813	0.430763
TICRR	Treslin	S	923	7.9919	-0.458431	0.584612
FAM122B	Protein FAM122B	S	50	8.31315	1.15546	0.232196
KANSL1	KAT8 regulatory NSL complex subunit 1	S	268	7.70618	-1.42683	0.119272
ATG9A	Autophagy-related protein 9A	S	18	8.897	-0.0846917	0.82714
ATG9A	Autophagy-related protein 9A	S	828	9.11358	0.272034	0.813631
ATG9A	Autophagy-related protein 9A	S	735	8.3945	0.162036	0.968108
POGZ	Pogo transposable element with ZNF domain	S	1364	9.69925	1.05266	0.0356728
POGZ	Pogo transposable element with ZNF domain	S	425	9.67175	0.0234071	0.917134
NUFIP2	Nuclear fragile X mental retardation-interacting protein 2	S	629	9.08279	1.00526	0.221167
NUFIP2	Nuclear fragile X mental retardation-interacting protein 2	S	212	9.00104	0.491322	0.663674
NUFIP2	Nuclear fragile X mental retardation-interacting protein 2	S	652	9.49335	0.0155784	0.930961
NUFIP2	Nuclear fragile X mental retardation-interacting protein 2	S	112	9.23454	-0.377724	0.520786
MAVS	Mitochondrial antiviral-signaling protein	S	152	8.6318	-0.0591365	0.9292
CLASP1	CLIP-associating protein 1	S	1088	9.30053	0.351297	0.712704
CLASP1	CLIP-associating protein 1	S	1091	9.61386	-0.0809181	0.797428
CLASP1	CLIP-associating protein 1	S	646	9.50103	-1.22628	0.0229072
CLASP1	CLIP-associating protein 1	S	598	9.57688	0.221601	0.790116
CLASP1	CLIP-associating protein 1	S	600	9.75848	0.236142	0.725374
CLASP1	CLIP-associating protein 1	S	797	8.58064	0.150447	0.855793
HAUS6	HAUS augmin-like complex subunit 6	S	552	7.91035	0.185406	0.907707
HDGFRP2	Hepatoma-derived growth factor-related protein 2	S	240	9.97165	0.0432084	0.905924
HDGFRP2	Hepatoma-derived growth factor-related protein 2	S	664	9.47732	0.139955	0.898449
HDGFRP2	Hepatoma-derived growth factor-related protein 2	S	652	9.37236	0.470896	0.577397
EMSY	Protein EMSY	S	236	8.13659	-0.45863	0.584469
EMSY	Protein EMSY	S	238	7.90907	-1.78084	0.0539206
EMSY	Protein EMSY	S	209	9.2017	0.667872	0.42263
WAPAL	Wings apart-like protein homolog	S	221	9.99183	-0.564934	0.142454
WAPAL	Wings apart-like protein homolog	S	77	9.7762	-0.245977	0.497307
IRF2BP2	Interferon regulatory factor 2-binding protein 2	S	175	10.1001	-1.35477	0.00129022
IRF2BP2	Interferon regulatory factor 2-binding protein 2	S	457	9.60369	-0.820969	0.11858
IRF2BP2	Interferon regulatory factor 2-binding protein 2	S	460	9.74239	-0.80608	0.0609825
IRF2BP2	Interferon regulatory factor 2-binding protein 2	S	360	9.46184	-0.417473	0.380957
RBBP6	E3 ubiquitin-protein ligase RBBP6	S	1328	9.52696	0.628407	0.338852
RBBP6	E3 ubiquitin-protein ligase RBBP6	S	1644	8.42571	-0.66589	0.362683
RBBP6	E3 ubiquitin-protein ligase RBBP6	S	861	9.06036	0.967972	0.240715
RBBP6	E3 ubiquitin-protein ligase RBBP6	S	1179	9.03902	0.911255	0.272727
RBBP6	E3 ubiquitin-protein ligase RBBP6	S	1277	9.68272	0.473213	0.390231
HUWE1	E3 ubiquitin-protein ligase HUWE1	S	2887	8.51396	0.375627	0.641756
HUWE1	E3 ubiquitin-protein ligase HUWE1	S	1907	9.99805	0.0198053	0.86495
HUWE1	E3 ubiquitin-protein ligase HUWE1	S	3816	9.58993	0.183496	0.840305
HUWE1	E3 ubiquitin-protein ligase HUWE1	S	1084	9.02123	-0.402783	0.493314
MYPN	Myopalladin	S	928	9.59219	1.82564	0.0028088
TBC1D1	TBC1 domain family member 1	S	237	7.98912	0.427378	0.727003
RBM23	Probable RNA-binding protein 23	S	149	9.28253	-0.431455	0.473308
PABPN1	Polyadenylate-binding protein 2	S	95	9.39415	0.864743	0.226432
YRDC	YrdC domain-containing protein, mitochondrial	S	37	7.28296	1.0137	0.36064
MTDH	Protein LYRIC	S	298	9.33185	0.898667	0.205586
MTDH	Protein LYRIC	S	426	10.8503	-0.0343	0.721366
TLK2	Serine/threonine-protein kinase tousled-like 2	S	99	8.20879	-0.241809	0.671713
TLK2	Serine/threonine-protein kinase tousled-like 2	S	115	8.31906	-0.169552	0.73317
KTN1	Kinectin	S	1313	8.84259	-0.213533	0.566059
KTN1	Kinectin	S	75	10.1053	-0.0596875	0.729081
BCL9L	B-cell CLL/lymphoma 9-like protein	S	21	8.70406	-0.451671	0.351151
PHLDB1	Pleckstrin homology-like domain family B member 1	S	324	8.43805	-0.546674	0.43922
PHLDB1	Pleckstrin homology-like domain family B member 1	S	443	8.05434	1.08279	0.326727
STK32C	Serine/threonine-protein kinase 32C	S	18	7.99659	-0.502471	0.553419
LUZP1	Leucine zipper protein 1	S	659	9.0331	-0.362056	0.451204
ZC3H18	Zinc finger CCCH domain-containing protein 18	S	67	9.71485	-1.02448	0.0193075
ZC3H18	Zinc finger CCCH domain-containing protein 18	S	534	10.0561	0.288977	0.61638
TXNRD3	Thioredoxin reductase 3	S	4	8.88859	0.165806	0.917582
FAM134C	Protein FAM134C	S	320	10.072	-0.26853	0.418257
PPFIBP1	Liprin-beta-1	S	582	8.03044	-0.0743508	0.884225
PPFIBP1	Liprin-beta-1	S	466	8.66847	-0.559513	0.441122
ZC3HC1	Nuclear-interacting partner of ALK	S	321	9.17883	0.324135	0.75966
ZC3HC1	Nuclear-interacting partner of ALK	S	395	9.09444	-0.201554	0.624131
ZC3HC1	Nuclear-interacting partner of ALK	S	344	9.71198	0.486058	0.375231
ZC3HC1	Nuclear-interacting partner of ALK	S	354	8.95417	-0.266644	0.627452
ZC3HC1	Nuclear-interacting partner of ALK	S	370	9.02481	0.83168	0.434614
GPBP1	Vasculin	S	381	8.36726	0.952358	0.337739
PROSER2	Proline and serine-rich protein 2	S	179	9.09854	-0.566814	0.27596
PROSER2	Proline and serine-rich protein 2	S	311	9.35069	-0.475228	0.333144
PROSER2	Proline and serine-rich protein 2	S	312	9.08232	-0.184178	0.644447
LSR	Lipolysis-stimulated lipoprotein receptor	S	493	8.8838	0.359077	0.764006
LSR	Lipolysis-stimulated lipoprotein receptor	S	464	8.86388	0.470936	0.661603
LSR	Lipolysis-stimulated lipoprotein receptor	S	643	9.32828	0.620076	0.421218
LSR	Lipolysis-stimulated lipoprotein receptor	S	646	9.17823	-2.23282	0.000131543
LSR	Lipolysis-stimulated lipoprotein receptor	S	530	9.66965	0.787974	0.125138
CIR1	Corepressor interacting with RBPJ 1	S	202	9.22794	0.780217	0.339196
ANKLE2	Ankyrin repeat and LEM domain-containing protein 2	S	662	9.17067	-0.231534	0.589744
DDX42	ATP-dependent RNA helicase DDX42	S	96	10.3082	0.155398	0.902868
DDX42	ATP-dependent RNA helicase DDX42	S	109	9.61491	0.223351	0.78783
DDX42	ATP-dependent RNA helicase DDX42	S	111	9.64567	-0.422112	0.39094
DDX42	ATP-dependent RNA helicase DDX42	S	185	10.2958	0.123404	0.962096
PTOV1	Prostate tumor-overexpressed gene 1 protein	S	36	8.28603	2.63439	0.00357044
C2CD5	C2 domain-containing protein 5	S	852	8.37236	0.165526	0.964874
C2CD5	C2 domain-containing protein 5	S	643	8.4307	-0.313025	0.613214
C2CD5	C2 domain-containing protein 5	S	295	9.02399	0.117091	0.957023
C2CD5	C2 domain-containing protein 5	S	659	9.46489	0.383573	0.679943
IRF2BP1	Interferon regulatory factor 2-binding protein 1	S	453	9.849	-0.699702	0.0996236
IRF2BP1	Interferon regulatory factor 2-binding protein 1	S	436	9.36493	-0.522712	0.296871
IRF2BP1	Interferon regulatory factor 2-binding protein 1	S	66	8.90894	0.708206	0.512064
ERC1;ERC2	ELKS/Rab6-interacting/CAST family member 1;ERC protein 2	S	191;187	7.75933	0.930261	0.404431
ERC1	ELKS/Rab6-interacting/CAST family member 1	S	17	8.00217	0.726471	0.5239
RELL1	RELT-like protein 1	S	109	9.3714	1.1932	0.079484
AHNAK2	Protein AHNAK2	S	294	9.29559	-1.54264	0.0233547
FUNDC1	FUN14 domain-containing protein 1	S	13	9.76626	-0.0528906	0.789613
KSR1	Kinase suppressor of Ras 1	S	311	8.06737	1.12403	0.307506
FAM219A	Protein FAM219A	S	115	8.6001	1.07495	0.178394
MGA	MAX gene-associated protein	S	924	8.31285	1.17919	0.22159
BRSK2;BRSK1	Serine/threonine-protein kinase BRSK2;Serine/threonine-protein kinase BRSK1	S	489;563	8.90961	0.117291	0.956861
PHF6	PHD finger protein 6	S	199	9.95657	-0.0326165	0.774633
PHF6	PHD finger protein 6	S	154	9.7865	-0.311807	0.41269
PHF6	PHD finger protein 6	S	155	10.7462	-0.244565	0.366635
ARHGAP12	Rho GTPase-activating protein 12	S	592	8.30211	0.724806	0.487596
ANKHD1	Ankyrin repeat and KH domain-containing protein 1	S	1679	9.00333	0.0483429	0.981495
ANKHD1	Ankyrin repeat and KH domain-containing protein 1	S	95	8.9832	-0.0508942	0.865965
SUGP1	SURP and G-patch domain-containing protein 1	S	485	8.90424	0.588158	0.593741
FAM178A	Protein FAM178A	S	653	7.64158	0.600859	0.605648
SKA3	Spindle and kinetochore-associated protein 3	S	152	8.33494	-0.167325	0.735094
SIRT2	NAD-dependent protein deacetylase sirtuin-2	S	368	8.81017	2.17985	0.00368232
BAP18	Chromatin complexes subunit BAP18	S	96	9.62414	0.202928	0.814616
YAF2	YY1-associated factor 2	S	167	8.81795	0.0378583	0.845064
RAVER1	Ribonucleoprotein PTB-binding 1	S	14	10.3191	-0.237278	0.376768
SLX4	Structure-specific endonuclease subunit SLX4	S	1157	7.83476	-0.544708	0.524289
SRRM1	Serine/arginine repetitive matrix protein 1	S	738	9.58276	0.185238	0.837995
SRRM1	Serine/arginine repetitive matrix protein 1	S	695	9.91541	0.326031	0.550219
SRRM1	Serine/arginine repetitive matrix protein 1	S	696	10.1487	0.320908	0.559154
SRRM1	Serine/arginine repetitive matrix protein 1	S	874	10.6206	-0.103456	0.591775
SRRM1	Serine/arginine repetitive matrix protein 1	S	773	9.0267	-0.450886	0.449877
SRRM1	Serine/arginine repetitive matrix protein 1	S	775	9.7789	1.17247	0.0184074
SRRM1	Serine/arginine repetitive matrix protein 1	S	463	10.3175	2.55383	1.14e-08
SRRM1	Serine/arginine repetitive matrix protein 1	S	465	10.3184	0.601222	0.245883
SRRM1	Serine/arginine repetitive matrix protein 1	S	260	10.2685	0.169436	0.87703
SRRM1	Serine/arginine repetitive matrix protein 1	S	713	10.6317	0.408097	0.477333
SRRM1	Serine/arginine repetitive matrix protein 1	S	715	10.3454	1.32586	0.0043973
SRRM1	Serine/arginine repetitive matrix protein 1	S	560	10.0312	-3.13899	7.25e-13
SRRM1	Serine/arginine repetitive matrix protein 1	S	562	10.0409	-0.751236	0.0601313
SRRM1	Serine/arginine repetitive matrix protein 1	S	616	10.5124	0.573681	0.272965
SRRM1	Serine/arginine repetitive matrix protein 1	S	597	10.3136	0.404697	0.482254
SRRM1	Serine/arginine repetitive matrix protein 1	S	605	10.5267	0.84657	0.0833011
SRRM1	Serine/arginine repetitive matrix protein 1	S	431	10.5681	1.0128	0.03409
DIS3L2	DIS3-like exonuclease 2	S	173	9.31288	0.902182	0.261513
PHACTR4	Phosphatase and actin regulator 4	S	118	9.08357	-0.437788	0.38011
PELP1	Proline-, glutamic acid- and leucine-rich protein 1	S	1043	7.78018	-0.78026	0.377396
PELP1	Proline-, glutamic acid- and leucine-rich protein 1	S	481	10.0988	-0.39285	0.277867
ABI1	Abl interactor 1	S	183	8.79503	-0.477554	0.331387
MIER1	Mesoderm induction early response protein 1	S	122	7.78514	-0.975806	0.277087
RPTOR	Regulatory-associated protein of mTOR	S	877	9.31285	0.00267643	0.91134
RPTOR	Regulatory-associated protein of mTOR	S	721	8.92286	0.289078	0.818894
RPTOR	Regulatory-associated protein of mTOR	S	722	9.13049	0.514078	0.57426
RPTOR	Regulatory-associated protein of mTOR	S	863	9.30636	0.135918	0.941644
CCAR2	Cell cycle and apoptosis regulator protein 2	S	678	10.2667	1.13212	0.0165335
CCAR2	Cell cycle and apoptosis regulator protein 2	S	124	8.26623	3.32403	0.00020285
CCAR2	Cell cycle and apoptosis regulator protein 2	S	569	8.59275	0.783975	0.327396
STK11IP	Serine/threonine-protein kinase 11-interacting protein	S	761	8.30458	0.183395	0.948326
STK11IP	Serine/threonine-protein kinase 11-interacting protein	S	387	8.6954	1.13905	0.153745
ZNF687	Zinc finger protein 687	S	253	8.93626	0.199112	0.890726
ZNF687	Zinc finger protein 687	S	433	8.72187	0.161498	0.992586
ZNF687	Zinc finger protein 687	S	1057	8.97986	-0.206885	0.690893
ZNF687	Zinc finger protein 687	S	374	8.9063	-1.79827	0.0062879
CMTR1	Cap-specific mRNA (nucleoside-2'-O-)-methyltransferase 1	S	53	8.40331	1.7906	0.0532358
CMTR1	Cap-specific mRNA (nucleoside-2'-O-)-methyltransferase 1	S	31	9.055	-0.587591	0.261209
LRRC47	Leucine-rich repeat-containing protein 47	S	518	10.1803	0.235971	0.716592
LRRC47	Leucine-rich repeat-containing protein 47	S	520	9.39787	-0.310231	0.480238
LRRC47	Leucine-rich repeat-containing protein 47	S	431	8.16536	-0.796813	0.288941
INTS1	Integrator complex subunit 1	S	104	9.29272	-0.495757	0.419764
INTS1	Integrator complex subunit 1	S	307	8.98695	-0.102857	0.80644
CLASRP	CLK4-associating serine/arginine rich protein	S	285	8.65432	-0.864242	0.235898
CLASRP	CLK4-associating serine/arginine rich protein	S	547	8.58677	-2.09169	0.00427765
MIER2	Mesoderm induction early response protein 2	S	11	8.95784	0.237464	0.859959
DOS	Protein Dos	S	299	8.09475	1.03055	0.352175
MICALL1	MICAL-like protein 1	S	273	8.75924	-0.367615	0.420346
MICALL1	MICAL-like protein 1	S	578	8.97047	1.15076	0.268667
FNBP4	Formin-binding protein 4	S	499	9.67732	1.36039	0.00578114
MINK1	Misshapen-like kinase 1	S	763	9.19407	-0.321286	0.573173
CCDC82	Coiled-coil domain-containing protein 82	S	131	9.06119	0.172622	0.918891
NKAP	NF-kappa-B-activating protein	S	149	9.15177	0.498824	0.588342
C12orf45	Uncharacterized protein C12orf45	S	178	8.29484	-1.63075	0.0436895
MSL3	Male-specific lethal 3 homolog	S	400	8.77651	-0.215295	0.564265
ARFGAP2	ADP-ribosylation factor GTPase-activating protein 2	S	146	8.60909	-0.594227	0.4136
C1orf52	UPF0690 protein C1orf52	S	158	9.7653	-0.274688	0.45931
ZNF655	Zinc finger protein 655	S	12	8.58558	-0.177066	0.803008
CCNYL1	Cyclin-Y-like protein 1	S	344	9.03882	-0.178562	0.651072
CCNYL1	Cyclin-Y-like protein 1	S	105	8.27605	0.741576	0.475456
DDX51	ATP-dependent RNA helicase DDX51	S	103	9.05713	0.206719	0.88253
DDX51	ATP-dependent RNA helicase DDX51	S	83	9.74858	0.548513	0.30748
CEP112	Centrosomal protein of 112 kDa	S	242	8.77068	-1.68369	0.00531921
ENAH	Protein enabled homolog	S	486	7.08554	-0.928968	0.299279
EIF1AD	Probable RNA-binding protein EIF1AD	S	159	9.47242	-0.16722	0.631985
KRI1	Protein KRI1 homolog	S	171	9.81315	0.323793	0.589837
ZNF579	Zinc finger protein 579	S	483	9.1003	0.209359	0.879725
PRPF38A	Pre-mRNA-splicing factor 38A	S	209	9.71244	0.95806	0.0577012
TMEM87A	Transmembrane protein 87A	S	540	9.39615	0.531248	0.511075
ATAD1	ATPase family AAA domain-containing protein 1	S	322	9.29429	0.738845	0.368607
FAM134A	Protein FAM134A	S	385	9.05084	-0.74045	0.169318
SERBP1	Plasminogen activator inhibitor 1 RNA-binding protein	S	234	7.43489	-0.418681	0.613451
SERBP1	Plasminogen activator inhibitor 1 RNA-binding protein	S	330	9.52454	1.13874	0.0683979
LEMD2	LEM domain-containing protein 2	S	138	9.97163	-0.790202	0.0492714
LEMD2	LEM domain-containing protein 2	S	499	7.78224	-0.135087	0.834421
ZNF784	Zinc finger protein 784	S	13	8.74293	-0.204593	0.575202
HJURP	Holliday junction recognition protein	S	473	8.85291	-2.22264	0.000320197
NFATC2IP	NFATC2-interacting protein	S	204	8.9797	-0.131532	0.774042
LSM14A	Protein LSM14 homolog A	S	192	10.072	-0.0979009	0.666406
LSM14A	Protein LSM14 homolog A	S	216	10.6973	-0.0762641	0.641476
LSM14A	Protein LSM14 homolog A	S	182	10.2114	-0.307435	0.370403
LSM14A	Protein LSM14 homolog A	S	183	10.3432	-0.0943411	0.608238
CCNY	Cyclin-Y	S	324	9.06341	-1.31791	0.0202288
CCNY	Cyclin-Y	S	326	9.6903	-0.455101	0.260647
ZNF280C	Zinc finger protein 280C	S	80	8.50192	0.791786	0.322562
MAPK1IP1L	MAPK-interacting and spindle-stabilizing protein-like	S	15	9.38466	1.59935	0.0152459
RBM15B	Putative RNA-binding protein 15B	S	109	7.61878	-0.237403	0.752101
RBM15B	Putative RNA-binding protein 15B	S	267	9.11707	-0.103135	0.742543
RBM15B	Putative RNA-binding protein 15B	S	552	8.67352	-1.07483	0.140997
PHC3	Polyhomeotic-like protein 3	S	762	9.06755	-0.267019	0.550213
PHC3	Polyhomeotic-like protein 3	S	263	8.07588	-0.353802	0.661814
ZNF740	Zinc finger protein 740	S	44	8.30597	0.517997	0.650012
CNNM3	Metal transporter CNNM3	S	700	9.10285	-0.031794	0.832569
ABCF1	ATP-binding cassette sub-family F member 1	S	228	10.4189	-0.0203036	0.748757
ABCF1	ATP-binding cassette sub-family F member 1	S	140	10.4152	0.0402945	0.870616
ABCF1	ATP-binding cassette sub-family F member 1	S	109	10.6913	-0.136687	0.533558
ABCF1	ATP-binding cassette sub-family F member 1	S	22	8.94389	0.746428	0.487346
SRFBP1	Serum response factor-binding protein 1	S	203	8.093	0.0834262	0.985914
DDHD1	Phospholipase DDHD1	S	8	8.82532	-0.539223	0.287256
SUPT20H	Transcription factor SPT20 homolog	S	437	8.86195	-0.00608486	0.793651
PPHLN1	Periphilin-1	S	133	9.44298	0.739997	0.315881
PPHLN1	Periphilin-1	S	163	8.21237	1.7531	0.058836
BOD1L1	Biorientation of chromosomes in cell division protein 1-like 1	S	1531	8.78022	0.0145648	0.817714
BOD1L1	Biorientation of chromosomes in cell division protein 1-like 1	S	635	7.97929	0.0258161	0.967276
BOD1L1	Biorientation of chromosomes in cell division protein 1-like 1	S	3019	8.33411	-0.142227	0.75689
HELB	DNA helicase B	S	1058	8.19665	2.18882	0.0165801
ATL2	Atlastin-2	S	27	8.56415	-1.61825	0.026955
DDX55	ATP-dependent RNA helicase DDX55	S	544	9.58626	0.194124	0.826233
NEDD1	Protein NEDD1	S	516	8.86317	0.225808	0.933129
CDC26	Anaphase-promoting complex subunit CDC26	S	42	9.05108	-0.260716	0.557138
THOC2	THO complex subunit 2	S	1364	8.57756	-0.540179	0.456895
THOC2	THO complex subunit 2	S	1417	9.84026	-0.0671142	0.766346
INADL	InaD-like protein	S	1212	8.57883	0.00605074	0.99994
SNIP1	Smad nuclear-interacting protein 1	S	394	9.49513	-0.25757	0.570059
SNIP1	Smad nuclear-interacting protein 1	S	396	9.46276	0.186495	0.931402
SNIP1	Smad nuclear-interacting protein 1	S	35	9.13716	-0.140338	0.696875
SNIP1	Smad nuclear-interacting protein 1	S	49	9.76793	0.501452	0.357729
SNIP1	Smad nuclear-interacting protein 1	S	52	10.1866	0.691611	0.121382
PPP1R35	Protein phosphatase 1 regulatory subunit 35	S	52	9.04949	0.00386998	0.878493
MPLKIP	M-phase-specific PLK1-interacting protein	S	115	8.57429	-0.0458445	0.943597
SMARCC2	SWI/SNF complex subunit SMARCC2	S	347	9.46462	-0.311099	0.479382
SMARCC2	SWI/SNF complex subunit SMARCC2	S	813	8.67977	-0.701157	0.335447
SMARCC2	SWI/SNF complex subunit SMARCC2	S	283	9.37769	0.13453	1
SMARCC2	SWI/SNF complex subunit SMARCC2	S	286	8.20156	1.20342	0.211127
GDAP1	Ganglioside-induced differentiation-associated protein 1	S	11	9.24194	-0.260641	0.632107
SLC35B2	Adenosine 3'-phospho 5'-phosphosulfate transporter 1	S	427	8.84339	-0.177261	0.603579
PUM2	Pumilio homolog 2	S	136	8.99536	0.192664	0.895917
PUM2	Pumilio homolog 2	S	182	9.35102	0.263032	0.831433
PUM2	Pumilio homolog 2	S	102	8.88777	0.247733	0.851755
PUM2	Pumilio homolog 2	S	82	8.63672	0.191867	0.815076
GOLGA5	Golgin subfamily A member 5	S	116	8.78427	0.20559	0.956354
ZCRB1	Zinc finger CCHC-type and RNA-binding motif-containing protein 1	S	155	10.0127	0.384159	0.454017
WDR20	WD repeat-containing protein 20	S	357	9.03104	0.935989	0.374808
WDR20	WD repeat-containing protein 20	S	434	9.45951	-0.0302846	0.793636
STT3B	Dolichyl-diphosphooligosaccharide--protein glycosyltransferase subunit STT3B	S	498	9.89798	0.115935	0.959664
STT3B	Dolichyl-diphosphooligosaccharide--protein glycosyltransferase subunit STT3B	S	499	9.61893	-0.103033	0.7675
DDX54	ATP-dependent RNA helicase DDX54	S	782	7.93595	2.70473	0.0109667
DTD1	D-tyrosyl-tRNA(Tyr) deacylase 1	S	197	9.74996	-1.03332	0.018354
RHBDD1	Rhomboid-related protein 4	S	314	8.23203	0.7366	0.47904
DENND1A	DENN domain-containing protein 1A	S	592	9.1754	-0.512314	0.317311
DOT1L	Histone-lysine N-methyltransferase, H3 lysine-79 specific	S	448	8.70995	0.564683	0.566642
SNX29;SNX29P2	Sorting nexin-29;Putative protein SNX29P2	S	344;191	8.66963	0.198324	0.808771
GEMIN5	Gem-associated protein 5	S	757	7.51224	3.17248	0.00274876
RAPGEF6	Rap guanine nucleotide exchange factor 6	S	1094	8.73522	-0.328007	0.45555
PARD3	Partitioning defective 3 homolog	S	873	8.69389	0.0581413	0.947764
PARD3	Partitioning defective 3 homolog	S	383	8.63941	0.0602099	0.94569
PARD3	Partitioning defective 3 homolog	S	852	8.77655	0.686113	0.454302
PNISR	Arginine/serine-rich protein PNISR	S	290	9.7431	0.0733815	0.997943
WIPF2	WAS/WASL-interacting protein family member 2	S	235	8.66457	-1.30298	0.0746186
PPIL4	Peptidyl-prolyl cis-trans isomerase-like 4	S	178	9.58762	-0.570955	0.26263
GTF3C2	General transcription factor 3C polypeptide 2	S	167	8.91327	-0.353826	0.53973
TBC1D22A	TBC1 domain family member 22A	S	167	8.89049	0.221938	0.872391
PHF10	PHD finger protein 10	S	327	8.10171	0.167976	0.921032
BCL7C	B-cell CLL/lymphoma 7 protein family member C	S	97	8.82902	0.148156	0.976563
CHTF18	Chromosome transmission fidelity protein 18 homolog	S	871	8.78771	0.700011	0.442296
LEO1	RNA polymerase-associated protein LEO1	S	630	9.78536	0.436931	0.434529
LEO1	RNA polymerase-associated protein LEO1	S	658	9.56149	0.28321	0.710862
N6AMT2	Protein-lysine N-methyltransferase N6AMT2	S	2	8.58069	-0.12792	0.855171
SCFD1	Sec1 family domain-containing protein 1	S	303	9.72826	0.0271538	0.923479
TRAPPC12	Trafficking protein particle complex subunit 12	S	184	9.01317	-1.56547	0.01681
HNRNPLL	Heterogeneous nuclear ribonucleoprotein L-like	S	35	9.43835	-0.03067	0.793164
PCNP	PEST proteolytic signal-containing nuclear protein	S	147	7.84699	0.550415	0.640011
PCNP	PEST proteolytic signal-containing nuclear protein	S	108	9.24532	-0.0721079	0.829224
PCNP	PEST proteolytic signal-containing nuclear protein	S	119	10.3246	0.169977	0.876037
LMO7	LIM domain only protein 7	S	926	8.79163	0.133873	0.959422
LMO7	LIM domain only protein 7	S	1593	9.1726	-0.119046	0.72289
LMO7	LIM domain only protein 7	S	895	8.90795	0.523054	0.640394
ATXN2L	Ataxin-2-like protein	S	594	9.41397	0.185361	0.932897
ATXN2L	Ataxin-2-like protein	S	409	8.87697	0.148591	0.977086
ATXN2L	Ataxin-2-like protein	S	111	9.62616	0.256434	0.74498
ATXN2L	Ataxin-2-like protein	S	559	9.0159	-0.486	0.419589
ATXN2L	Ataxin-2-like protein	S	449	9.55842	0.326669	0.656724
ATXN2L	Ataxin-2-like protein	S	339	9.05354	-0.281532	0.534429
NELFB	Negative elongation factor B	S	557	8.79542	0.135856	0.961801
ATRIP	ATR-interacting protein	S	224	7.01339	-1.21476	0.181422
GATAD2B	Transcriptional repressor p66-beta	S	135	9.52101	0.228228	0.781469
BBX	HMG box transcription factor BBX	S	243	8.8308	0.389442	0.748907
CTNNBL1	Beta-catenin-like protein 1	S	545	8.73833	-0.466658	0.339618
AHCTF1	Protein ELYS	S	1142	8.47092	-0.274366	0.644696
AHCTF1	Protein ELYS	S	1222	8.4624	-0.927768	0.226023
DGCR8	Microprocessor complex subunit DGCR8	S	377	9.36784	0.113891	0.973867
RFFL	E3 ubiquitin-protein ligase rififylin	S	240	9.15836	-0.292158	0.523019
DDB2	DNA damage-binding protein 2	S	24	8.71503	-0.569296	0.267244
PIEZO1	Piezo-type mechanosensitive ion channel component 1	S	1646	8.97508	-0.237032	0.658583
H1FX	Histone H1x	S	2	8.9654	-0.109689	0.798689
PSMF1	Proteasome inhibitor PI31 subunit	S	153	8.68364	1.43299	0.0724137
GBF1	Golgi-specific brefeldin A-resistance guanine nucleotide exchange factor 1	S	1298	9.92189	0.236986	0.714621
GBF1	Golgi-specific brefeldin A-resistance guanine nucleotide exchange factor 1	S	1318	9.91768	-0.192308	0.521894
SMG7	Protein SMG7	S	520	7.29996	2.71555	0.0106436
SMG7	Protein SMG7	S	781	9.54376	0.118453	0.927384
TMEM131	Transmembrane protein 131	S	1375	9.00873	0.365187	0.759267
TOPBP1	DNA topoisomerase 2-binding protein 1	S	888	8.72733	0.0690389	0.881964
BAP1	Ubiquitin carboxyl-terminal hydrolase BAP1	S	597	9.00749	-0.545368	0.371196
BAP1	Ubiquitin carboxyl-terminal hydrolase BAP1	S	395	9.27063	-0.0444282	0.859449
PHF3	PHD finger protein 3	S	1133	7.98149	0.608623	0.600433
PHF3	PHD finger protein 3	S	1722	8.24581	0.125934	0.998438
MAML1	Mastermind-like protein 1	S	314	7.85507	0.152496	0.932884
HSPH1	Heat shock protein 105 kDa	S	809	9.90791	0.0965042	1
HSPH1	Heat shock protein 105 kDa	S	557	9.87025	0.790386	0.123871
TBC1D5	TBC1 domain family member 5	S	554	8.80785	0.406254	0.730587
TBC1D5	TBC1 domain family member 5	S	541	7.762	-0.645712	0.457958
TBC1D5	TBC1 domain family member 5	S	43	9.02702	-0.0376559	0.881266
ZNF592	Zinc finger protein 592	S	1264	9.18744	-0.789722	0.223601
ZNF592	Zinc finger protein 592	S	1205	8.21093	-0.446193	0.510379
JADE3	Protein Jade-3	S	566	9.08167	1.08082	0.185098
MYO18A	Unconventional myosin-XVIIIa	S	2020	9.37601	-0.850326	0.118017
LARP4B	La-related protein 4B	S	601	9.60011	-0.49623	0.322897
KIAA0226	Run domain Beclin-1 interacting and cysteine-rich containing protein	S	388	8.1767	1.18589	0.218661
ANKS1A	Ankyrin repeat and SAM domain-containing protein 1A	S	663	8.80366	-0.124045	0.660553
AKAP1	A-kinase anchor protein 1, mitochondrial	S	445	8.82428	0.057484	0.868255
AKAP1	A-kinase anchor protein 1, mitochondrial	S	429	8.85859	1.14823	0.156999
PRCC	Proline-rich protein PRCC	S	157	10.607	0.193678	0.832734
PRCC	Proline-rich protein PRCC	S	267	9.79322	0.418265	0.458405
USP6NL	USP6 N-terminal-like protein	S	642	8.26404	0.58218	0.597256
HDAC2	Histone deacetylase 2	S	394	10.9834	0.245987	0.739111
DPF2	Zinc finger protein ubi-d4	S	244	9.80171	-0.172984	0.600964
DPF2	Zinc finger protein ubi-d4	S	142	9.58433	0.83276	0.192511
KAT6A	Histone acetyltransferase KAT6A	S	1113	8.23355	0.455168	0.703416
SYMPK	Symplekin	S	1243	9.57961	-0.622908	0.225609
SYMPK	Symplekin	S	1259	10.0587	-0.530957	0.164113
UPF1	Regulator of nonsense transcripts 1	S	1107	9.06934	0.260373	0.825843
SMARCC1	SWI/SNF complex subunit SMARCC1	S	328	10.9199	0.0170101	0.823257
SMARCC1	SWI/SNF complex subunit SMARCC1	S	310	9.4907	-0.498289	0.321124
SMARCD2	SWI/SNF-related matrix-associated actin-dependent regulator of chromatin subfamily D member 2	S	203	8.59053	0.0935517	0.912331
KHSRP	Far upstream element-binding protein 2	S	480	8.58805	-1.00422	0.168844
KHSRP	Far upstream element-binding protein 2	S	181	9.79369	-0.464089	0.252608
ARHGEF2	Rho guanine nucleotide exchange factor 2	S	886	7.71452	-0.0880255	0.872964
BRF1	Transcription factor IIIB 90 kDa subunit	S	450	7.06804	-0.913792	0.306717
BRF1	Transcription factor IIIB 90 kDa subunit	S	553	9.34939	0.94069	0.181743
DVL3	Segment polarity protein dishevelled homolog DVL-3	S	192	8.24095	-0.751637	0.313155
USP9X	Probable ubiquitin carboxyl-terminal hydrolase FAF-X	S	1600	8.98905	-0.410268	0.486411
USP7	Ubiquitin carboxyl-terminal hydrolase 7	S	18	9.75567	0.271978	0.668606
MED12	Mediator of RNA polymerase II transcription subunit 12	S	635	8.02119	-0.556587	0.51624
MED12	Mediator of RNA polymerase II transcription subunit 12	S	698	9.19562	-0.580855	0.354669
TCEAL3	Transcription elongation factor A protein-like 3	S	65	9.67238	-1.54895	0.000543355
SMARCE1	SWI/SNF-related matrix-associated actin-dependent regulator of chromatin subfamily E member 1	S	353	8.69659	-0.0260975	0.770517
L3MBTL2	Lethal(3)malignant brain tumor-like protein 2	S	688	8.75854	0.554959	0.576182
L3MBTL2	Lethal(3)malignant brain tumor-like protein 2	S	689	8.87582	1.5571	0.0449251
TMEM230	Transmembrane protein 230	S	24	9.4388	0.656098	0.387599
FERMT2	Fermitin family homolog 2	S	351	7.94001	1.30343	0.232731
FERMT2	Fermitin family homolog 2	S	159	9.25044	-1.09664	0.0999154
PNPLA2	Patatin-like phospholipase domain-containing protein 2	S	428	7.45602	-0.196483	0.784743
PBXIP1	Pre-B-cell leukemia transcription factor-interacting protein 1	S	43	9.14186	-0.0154752	0.853521
KIAA1143	Uncharacterized protein KIAA1143	S	50	9.53254	-0.094796	0.778609
C18orf25	Uncharacterized protein C18orf25	S	66	9.80006	0.186882	0.805878
SH3KBP1	SH3 domain-containing kinase-binding protein 1	S	230	8.88375	-1.30064	0.0452524
PHF21A	PHD finger protein 21A	S	455	8.92333	-0.299556	0.593617
EFHD2	EF-hand domain-containing protein D2	S	74	9.89128	0.660475	0.207526
PYCR2	Pyrroline-5-carboxylate reductase 2	S	304	8.87645	0.831412	0.338077
NMD3	60S ribosomal export protein NMD3	S	468	9.53099	-1.07545	0.044517
REPS1	RalBP1-associated Eps domain-containing protein 1	S	118	9.15397	-1.75776	0.00233509
REPS1	RalBP1-associated Eps domain-containing protein 1	S	392	8.56391	-0.0204244	0.971178
REPS1	RalBP1-associated Eps domain-containing protein 1	S	709	9.28303	1.16917	0.136611
REPS1	RalBP1-associated Eps domain-containing protein 1	S	272	8.23754	0.201615	0.931476
REPS1	RalBP1-associated Eps domain-containing protein 1	S	482	8.32597	0.299188	0.841946
DGCR14	Protein DGCR14	S	292	7.19609	2.06844	0.053536
ARHGEF26	Rho guanine nucleotide exchange factor 26	S	392	7.93392	0.548572	0.641282
MTBP	Mdm2-binding protein	S	755	7.74906	0.703836	0.538203
MTBP	Mdm2-binding protein	S	639	8.22305	0.05173	0.93061
FAM122A	Protein FAM122A	S	62	8.67048	-0.7691	0.291092
SIRT1	NAD-dependent protein deacetylase sirtuin-1;SirtT1 75 kDa fragment	S	14	9.87362	1.00193	0.0463765
SIRT1	NAD-dependent protein deacetylase sirtuin-1;SirtT1 75 kDa fragment	S	47	9.37745	-0.672792	0.200063
RBM33	RNA-binding protein 33	S	41	8.89314	-0.342988	0.550293
RBM33	RNA-binding protein 33	S	205	9.90244	-0.810523	0.0442943
RBM33	RNA-binding protein 33	S	741	8.53455	-0.218374	0.759824
RBM33	RNA-binding protein 33	S	765	9.52748	-0.0342826	0.861474
MCRS1	Microspherule protein 1	S	282	9.35087	0.0948925	0.949836
NRBF2	Nuclear receptor-binding factor 2	S	113	8.31645	0.707137	0.500566
EDC3	Enhancer of mRNA-decapping protein 3	S	131	8.7479	0.0766955	0.891067
SIPA1	Signal-induced proliferation-associated protein 1	S	884	8.90536	-1.1278	0.0803391
SIPA1	Signal-induced proliferation-associated protein 1	S	55	9.09864	-0.831841	0.127413
THOC1	THO complex subunit 1	S	2	7.65793	0.0588808	0.994814
TOE1	Target of EGR1 protein 1	S	5	9.62068	-0.171715	0.676916
TOE1	Target of EGR1 protein 1	S	428	8.69189	0.172518	0.834042
C5orf30	UNC119-binding protein C5orf30	S	25	8.33312	0.515895	0.651771
LIN37	Protein lin-37 homolog	S	182	8.34965	-0.860547	0.256981
NAF1	H/ACA ribonucleoprotein complex non-core subunit NAF1	S	315	9.63712	0.043979	0.970813
RBM17	Splicing factor 45	S	155	10.3957	-0.262737	0.342114
LRCH3	Leucine-rich repeat and calponin homology domain-containing protein 3	S	324	8.60968	0.0795718	0.926303
NSL1	Kinetochore-associated protein NSL1 homolog	S	4	8.10044	-0.0312103	0.919892
THOC3	THO complex subunit 3	S	74	8.40968	2.46437	0.00660381
EAF1	ELL-associated factor 1	S	165	9.44177	-0.00325856	0.826886
CCDC132	Coiled-coil domain-containing protein 132	S	559	9.22932	-0.463866	0.445863
CHAMP1	Chromosome alignment-maintaining phosphoprotein 1	S	416	8.78436	-0.216739	0.562797
CHAMP1	Chromosome alignment-maintaining phosphoprotein 1	S	627	9.63893	-0.426509	0.386675
CHAMP1	Chromosome alignment-maintaining phosphoprotein 1	S	476	9.1919	-0.268652	0.624175
CHAMP1	Chromosome alignment-maintaining phosphoprotein 1	S	427	9.50641	-0.264356	0.561966
CHAMP1	Chromosome alignment-maintaining phosphoprotein 1	S	507	8.02979	-1.33703	0.143177
CHAMP1	Chromosome alignment-maintaining phosphoprotein 1	S	445	9.0865	-1.01554	0.0678731
CHAMP1	Chromosome alignment-maintaining phosphoprotein 1	S	282	9.72563	-0.0962242	0.719401
CHAMP1	Chromosome alignment-maintaining phosphoprotein 1	S	459	9.17301	-0.397128	0.417386
CHAMP1	Chromosome alignment-maintaining phosphoprotein 1	S	204	10.3058	-0.30764	0.286139
CHAMP1	Chromosome alignment-maintaining phosphoprotein 1	S	214	10.2698	-1.24066	0.000482773
CHAMP1	Chromosome alignment-maintaining phosphoprotein 1	S	145	8.80123	-1.57596	0.00866821
CHAMP1	Chromosome alignment-maintaining phosphoprotein 1	S	183	8.90512	0.908252	0.390192
CHAMP1	Chromosome alignment-maintaining phosphoprotein 1	S	108	9.22802	0.532665	0.537458
CHAMP1	Chromosome alignment-maintaining phosphoprotein 1	S	405	8.92949	-0.35406	0.539503
ZFP91	E3 ubiquitin-protein ligase ZFP91	S	83	9.00796	0.499447	0.657681
ZFYVE19	Abscission/NoCut checkpoint regulator	S	354	9.30724	-0.165542	0.729291
TMEM87B	Transmembrane protein 87B	S	534	8.49944	0.748532	0.349918
TMEM87B	Transmembrane protein 87B	S	469	8.29566	0.0732477	0.950249
USP47	Ubiquitin carboxyl-terminal hydrolase 47	S	832	7.78323	-0.264486	0.730734
DNAJC1	DnaJ homolog subfamily C member 1	S	480	10.1968	-0.952683	0.0199903
DNAJC1	DnaJ homolog subfamily C member 1	S	430	9.69384	-0.78056	0.068884
EHMT2	Histone-lysine N-methyltransferase EHMT2	S	140	8.41115	0.0933055	0.968583
ZFR	Zinc finger RNA-binding protein	S	1054	9.40758	0.680703	0.365604
EP400	E1A-binding protein p400	S	736	8.75177	0.847828	0.326265
SNX27	Sorting nexin-27	S	51	8.42617	-0.431749	0.521081
YTHDC1	YTH domain-containing protein 1	S	308	8.91246	0.1536	0.927449
NOL4L	Nucleolar protein 4-like	S	130	9.09809	-0.338839	0.47442
PWWP2A	PWWP domain-containing protein 2A	S	81	8.54148	1.31339	0.0997775
DOCK7	Dedicator of cytokinesis protein 7	S	30	8.40218	-1.71204	0.0348321
DOCK7	Dedicator of cytokinesis protein 7	S	898	9.04187	-0.624599	0.236305
DOCK7	Dedicator of cytokinesis protein 7	S	900	9.506	-0.403774	0.409031
DOCK7	Dedicator of cytokinesis protein 7	S	1432	9.20287	0.148983	0.927414
DOCK7	Dedicator of cytokinesis protein 7	S	1438	8.98451	0.226604	0.868652
ZNF830	Zinc finger protein 830	S	351	9.8252	0.344705	0.559304
ARAP1	Arf-GAP with Rho-GAP domain, ANK repeat and PH domain-containing protein 1	S	229	9.07107	-1.66003	0.00393224
MIA2;CTAGE1	Melanoma inhibitory activity protein 2;cTAGE family member 2	S	1255;616	8.93642	-0.0710456	0.842771
RBM14	RNA-binding protein 14	S	618	8.31328	1.54957	0.0983644
RBM14	RNA-binding protein 14	S	582	9.16215	0.0657871	0.959114
NEDD4L	E3 ubiquitin-protein ligase NEDD4-like	S	446	6.815	-0.93757	0.295117
NEDD4L	E3 ubiquitin-protein ligase NEDD4-like	S	448	9.01431	0.50126	0.656347
LENG8	Leukocyte receptor cluster member 8	S	351	8.59478	-0.550077	0.44878
FMNL2	Formin-like protein 2	S	171	9.36953	0.447684	0.603942
ALS2	Alsin	S	489	8.05824	-0.582765	0.498732
ALS2	Alsin	S	492	9.04072	-1.84398	0.00144546
PPP1R10	Serine/threonine-protein phosphatase 1 regulatory subunit 10	S	313	9.42961	0.892879	0.209041
FYTTD1	UAP56-interacting factor	S	16	8.9003	0.599358	0.585875
PURB	Transcriptional activator protein Pur-beta	S	6	9.27363	2.46339	0.00110883
PURB	Transcriptional activator protein Pur-beta	S	101	9.70874	-0.166402	0.610772
PURB	Transcriptional activator protein Pur-beta	S	304	9.75729	-1.40963	0.00157119
CIC	Protein capicua homolog	S	173	8.88714	-0.223185	0.673349
CIC	Protein capicua homolog	S	496	7.84938	-1.63852	0.075261
UIMC1	BRCA1-A complex subunit RAP80	S	677	8.73136	0.540984	0.590025
UIMC1	BRCA1-A complex subunit RAP80	S	140	7.99004	-0.17316	0.803524
TGS1	Trimethylguanosine synthase	S	154	8.47458	0.483701	0.678962
ERBB2IP	Protein LAP2	S	440	8.33987	-0.971167	0.207507
USP28	Ubiquitin carboxyl-terminal hydrolase 28	S	113	7.68305	1.37367	0.207295
WRNIP1	ATPase WRNIP1	S	75	9.17823	0.708375	0.410216
WRNIP1	ATPase WRNIP1	S	153	8.77504	0.747158	0.402948
UBL7	Ubiquitin-like protein 7	S	230	9.6098	0.928575	0.142712
LYSMD1	LysM and putative peptidoglycan-binding domain-containing protein 1	S	99	8.37596	0.198669	0.934198
SRPK1	SRSF protein kinase 1	S	51	8.80569	0.69634	0.44545
IWS1	Protein IWS1 homolog	S	400	9.80809	0.273622	0.666043
SIN3A	Paired amphipathic helix protein Sin3a	S	832	10.1171	-0.0440337	0.755316
SIN3A	Paired amphipathic helix protein Sin3a	S	940	8.60873	-0.415791	0.565582
SIN3A	Paired amphipathic helix protein Sin3a	S	277	8.70322	-0.0959836	0.691437
SIN3A	Paired amphipathic helix protein Sin3a	S	1112	8.91323	-2.06848	0.00175514
RBM15	Putative RNA-binding protein 15	S	656	8.20669	-0.734594	0.322627
RBM15	Putative RNA-binding protein 15	S	700	8.54548	0.505414	0.529577
RBM15	Putative RNA-binding protein 15	S	294	9.74552	0.601509	0.256766
SPEN	Msx2-interacting protein	S	727	8.2814	1.41501	0.134544
FAM129B	Niban-like protein 1	S	641	8.38851	0.0174689	0.899433
RMDN3	Regulator of microtubule dynamics protein 3	S	46	9.62433	0.600537	0.363274
DNAJC2	DnaJ homolog subfamily C member 2;DnaJ homolog subfamily C member 2, N-terminally processed	S	60	9.65922	-1.16249	0.0305736
DNAJC2	DnaJ homolog subfamily C member 2;DnaJ homolog subfamily C member 2, N-terminally processed	S	63	9.67071	-0.347485	0.370635
DNAJC2	DnaJ homolog subfamily C member 2;DnaJ homolog subfamily C member 2, N-terminally processed	S	47	10.2335	-0.47978	0.20129
DNAJC2	DnaJ homolog subfamily C member 2;DnaJ homolog subfamily C member 2, N-terminally processed	S	49	10.0645	-0.559636	0.14568
MPHOSPH6	M-phase phosphoprotein 6	S	110	9.54701	0.475881	0.48541
MPHOSPH8	M-phase phosphoprotein 8	S	51	9.56374	0.644644	0.325122
MPHOSPH8	M-phase phosphoprotein 8	S	403	8.72933	2.77536	0.000167444
PKP4	Plakophilin-4	S	281	8.69592	0.338535	0.67555
PKP4	Plakophilin-4	S	776	8.55158	-0.217194	0.761047
PKP4	Plakophilin-4	S	337	9.23409	-0.86238	0.187373
POP1	Ribonucleases P/MRP protein subunit POP1	S	729	8.20287	0.843603	0.405281
POP1	Ribonucleases P/MRP protein subunit POP1	S	730	9.32879	0.2081	0.903003
RAD9A	Cell cycle checkpoint control protein RAD9A	S	277	9.18033	0.0802907	0.97809
ATXN2	Ataxin-2	S	784	8.8627	-0.114409	0.671096
HNRNPAB	Heterogeneous nuclear ribonucleoprotein A/B	S	242	8.58939	-0.223109	0.754918
NAP1L4	Nucleosome assembly protein 1-like 4	S	5	8.7355	0.609243	0.523918
NAP1L4	Nucleosome assembly protein 1-like 4	S	7	9.25614	-1.37645	0.041782
NAP1L4	Nucleosome assembly protein 1-like 4	S	125	10.3051	0.158772	0.896646
ARID3A	AT-rich interactive domain-containing protein 3A	S	119	8.84221	0.656882	0.480142
SH3GL1	Endophilin-A2	S	288	9.57145	-0.881912	0.0952855
NCAPG	Condensin complex subunit 3	S	674	8.89656	-0.439923	0.459582
MAPKAP1	Target of rapamycin complex 2 subunit MAPKAP1	S	510	8.3308	0.27693	0.862233
MYBBP1A	Myb-binding protein 1A	S	775	9.64878	-0.0141346	0.889455
MYBBP1A	Myb-binding protein 1A	S	11	9.88207	0.449331	0.419072
MYBBP1A	Myb-binding protein 1A	S	1163	9.60856	0.251804	0.750934
MYBBP1A	Myb-binding protein 1A	S	1310	7.43204	3.74993	0.000383783
MYBBP1A	Myb-binding protein 1A	S	1267	9.11866	0.0243883	0.905112
BUD13	BUD13 homolog	S	271	9.05881	0.395941	0.687204
BUD13	BUD13 homolog	S	151	8.10483	1.46421	0.177567
BUD13	BUD13 homolog	S	325	8.85482	0.243819	0.912485
C7orf50	Uncharacterized protein C7orf50	S	175	9.57646	-0.00912414	0.896436
RIOK1	Serine/threonine-protein kinase RIO1	S	22	9.69794	-0.503608	0.219317
GINS4	DNA replication complex GINS protein SLD5;DNA replication complex GINS protein SLD5, N-terminally processed	S	12	9.00355	0.57897	0.60023
GINS4	DNA replication complex GINS protein SLD5;DNA replication complex GINS protein SLD5, N-terminally processed	S	16	8.96774	0.380707	0.747268
SLC39A3	Zinc transporter ZIP3	S	129	9.20377	0.202846	0.869038
CCM2	Cerebral cavernous malformations 2 protein	S	384	8.65829	-0.197772	0.781277
RTKN	Rhotekin	S	219	7.5041	0.783427	0.488791
RTKN	Rhotekin	S	220	8.06479	1.87417	0.0812698
DIDO1	Death-inducer obliterator 1	S	1456	9.36154	1.37529	0.0398478
MCMBP	Mini-chromosome maintenance complex-binding protein	S	154	9.15743	0.346372	0.736961
DCUN1D5	DCN1-like protein 5	S	9	8.70766	-0.75433	0.165142
PAGR1	PAXIP1-associated glutamate-rich protein 1	S	237	8.87598	-0.299165	0.482195
PI4K2A	Phosphatidylinositol 4-kinase type 2-alpha	S	462	9.51729	0.30665	0.681459
PI4K2A	Phosphatidylinositol 4-kinase type 2-alpha	S	47	10.4651	-0.142593	0.523522
MMTAG2	Multiple myeloma tumor-associated protein 2	S	220	10.2626	-0.13318	0.539563
C11orf84	Uncharacterized protein C11orf84	S	308	9.19934	0.550375	0.521574
C11orf84	Uncharacterized protein C11orf84	S	251	8.99659	-0.163367	0.738533
C9orf142	Protein PAXX	S	152	9.06532	0.486178	0.600136
HNRNPUL1	Heterogeneous nuclear ribonucleoprotein U-like protein 1	S	194	10.3971	-0.0172888	0.7547
HNRNPUL1	Heterogeneous nuclear ribonucleoprotein U-like protein 1	S	512	8.49539	-0.0510018	0.938009
WRAP53	Telomerase Cajal body protein 1	S	491	9.35493	0.491402	0.554413
C2orf49	Ashwin	S	189	9.38169	0.726415	0.32686
PTDSS2	Phosphatidylserine synthase 2	S	16	9.50107	-0.204806	0.634796
RIOK2	Serine/threonine-protein kinase RIO2	S	337	8.92938	1.21416	0.24173
C19orf24	Uncharacterized membrane protein C19orf24	S	120	9.78599	0.460885	0.404965
HIRIP3	HIRA-interacting protein 3	S	223	9.89725	-0.595008	0.154639
HIRIP3	HIRA-interacting protein 3	S	227	9.90464	1.3453	0.00115207
HIRIP3	HIRA-interacting protein 3	S	530	9.21115	0.528359	0.541356
REPIN1	Replication initiator 1	S	329	8.84744	-0.599563	0.248092
FUNDC2	FUN14 domain-containing protein 2	S	151	9.01267	0.345586	0.774502
SLC4A1AP	Kanadaptin	S	312	9.69939	-0.758091	0.07652
SLC4A1AP	Kanadaptin	S	466	9.62842	0.180237	0.844631
SSBP3	Single-stranded DNA-binding protein 3	S	347	9.28986	-0.618645	0.327926
SGPP1	Sphingosine-1-phosphate phosphatase 1	S	112	10.2849	-0.0779385	0.638366
OSBPL11	Oxysterol-binding protein-related protein 11	S	181	9.20817	-0.322968	0.571577
BCL2L13	Bcl-2-like protein 13	S	303	8.08034	-0.409629	0.620105
SRRT	Serrate RNA effector molecule homolog	S	67	10.9014	0.633535	0.216583
SRRT	Serrate RNA effector molecule homolog	S	4	8.76788	-0.162193	0.619487
FANCD2	Fanconi anemia group D2 protein	S	1435	9.08586	0.00566101	0.880812
EIF2A	Eukaryotic translation initiation factor 2A;Eukaryotic translation initiation factor 2A, N-terminally processed	S	506	9.92894	0.0347837	0.891139
NIFK	MKI67 FHA domain-interacting nucleolar phosphoprotein	S	247	8.93033	-0.745326	0.234992
PANK2	Pantothenate kinase 2, mitochondrial	S	189	9.53001	1.64685	0.00726282
GTPBP4	Nucleolar GTP-binding protein 1	S	578	9.02706	1.27556	0.217511
ASPSCR1	Tether containing UBX domain for GLUT4	S	500	8.97123	0.182331	0.904243
OSBPL8	Oxysterol-binding protein-related protein 8	S	314	9.02412	1.391	0.176793
OSBPL8	Oxysterol-binding protein-related protein 8	S	65	9.28585	-0.196641	0.696934
OSBPL8	Oxysterol-binding protein-related protein 8	S	68	9.34274	-0.0995284	0.710269
WDR11	WD repeat-containing protein 11	S	209	8.67064	0.313793	0.698466
PRKD2	Serine/threonine-protein kinase D2	S	710	8.34187	0.386546	0.763453
FAM117A	Protein FAM117A	S	213	7.78822	0.455507	0.706751
ZDHHC5	Palmitoyltransferase ZDHHC5	S	432	8.5092	3.83184	1.46e-06
TNKS1BP1	182 kDa tankyrase-1-binding protein	S	429	8.29763	0.997033	0.312222
TNKS1BP1	182 kDa tankyrase-1-binding protein	S	1385	8.36526	0.460664	0.69868
TNKS1BP1	182 kDa tankyrase-1-binding protein	S	494	9.3799	-1.23843	0.0293213
TNKS1BP1	182 kDa tankyrase-1-binding protein	S	1666	9.17739	0.529446	0.560237
TNKS1BP1	182 kDa tankyrase-1-binding protein	S	893	8.96623	-0.271323	0.622592
TNKS1BP1	182 kDa tankyrase-1-binding protein	S	983	8.79616	1.86819	0.0141145
XPO4	Exportin-4	S	521	8.74634	-0.197639	0.582361
LNP	Protein lunapark	S	177	8.28126	-0.221806	0.688529
WDR33	pre-mRNA 3' end processing protein WDR33	S	7	8.72806	0.0840911	0.899874
WDR33	pre-mRNA 3' end processing protein WDR33	S	1210	9.23157	0.316372	0.748675
TGIF2	Homeobox protein TGIF2	S	4	8.68918	-1.22771	0.0928999
DDX24	ATP-dependent RNA helicase DDX24	S	82	9.54975	-0.354133	0.460439
WWTR1	WW domain-containing transcription regulator protein 1	S	89	9.12551	0.947551	0.251922
LAT2	Linker for activation of T-cells family member 2	S	44	8.99491	2.91388	0.0037205
MTFR1L	Mitochondrial fission regulator 1-like	S	103	9.46617	0.352237	0.718374
LSG1	Large subunit GTPase 1 homolog	S	252	8.71917	-0.159679	0.622159
KLC2	Kinesin light chain 2	S	582	8.87091	-0.0535614	0.739102
KLC2	Kinesin light chain 2	S	610	8.48002	1.33093	0.161907
ILKAP	Integrin-linked kinase-associated serine/threonine phosphatase 2C	S	13	9.01077	-0.506422	0.402538
XRN2	5'-3' exoribonuclease 2	S	448	7.47404	2.25313	0.034983
SAP130	Histone deacetylase complex subunit SAP130	S	442	8.6201	-0.197881	0.781163
NSRP1	Nuclear speckle splicing regulatory protein 1	S	33	9.53293	0.139315	0.899308
NSRP1	Nuclear speckle splicing regulatory protein 1	S	248	9.43318	-0.314364	0.476168
DDX47	Probable ATP-dependent RNA helicase DDX47	S	9	9.40353	0.141699	0.990526
SMG9	Protein SMG9	S	32	9.1117	0.171628	0.919953
GZF1	GDNF-inducible zinc finger protein 1	S	613	7.90447	0.0674542	0.998194
ANAPC1	Anaphase-promoting complex subunit 1	S	377	8.63621	0.306051	0.705694
ANAPC1	Anaphase-promoting complex subunit 1	S	686	7.84766	1.30086	0.233702
ANAPC1	Anaphase-promoting complex subunit 1	S	688	8.5137	1.28624	0.107016
IRF2BPL	Interferon regulatory factor 2-binding protein-like	S	547	10.1074	-0.571259	0.138676
IRF2BPL	Interferon regulatory factor 2-binding protein-like	S	657	10.1055	-0.896312	0.0276986
IRF2BPL	Interferon regulatory factor 2-binding protein-like	S	659	10.2054	-1.26406	0.00255297
IRF2BPL	Interferon regulatory factor 2-binding protein-like	S	662	9.9376	-1.00686	0.0144183
NUCKS1	Nuclear ubiquitous casein and cyclin-dependent kinase substrate 1	S	181	10.5321	0.144302	0.923365
NUCKS1	Nuclear ubiquitous casein and cyclin-dependent kinase substrate 1	S	130	9.26996	0.388777	0.674802
NUCKS1	Nuclear ubiquitous casein and cyclin-dependent kinase substrate 1	S	214	10.9884	0.252294	0.728051
NUCKS1	Nuclear ubiquitous casein and cyclin-dependent kinase substrate 1	S	113	9.79425	0.397384	0.485966
NUCKS1	Nuclear ubiquitous casein and cyclin-dependent kinase substrate 1	S	19	11.422	0.0388465	0.867655
TMX4	Thioredoxin-related transmembrane protein 4	S	251	9.78286	-0.189962	0.576002
ASCC2	Activating signal cointegrator 1 complex subunit 2	S	713	7.87143	0.396271	0.749622
ISCU	Iron-sulfur cluster assembly enzyme ISCU, mitochondrial	S	29	8.55612	-0.0685796	0.918986
EPC1	Enhancer of polycomb homolog 1	S	119	7.79279	0.91746	0.411419
SLC38A1	Sodium-coupled neutral amino acid transporter 1	S	52	9.8213	1.9977	3.7e-05
ADNP	Activity-dependent neuroprotector homeobox protein	S	709	8.66656	0.131979	0.874078
ADNP	Activity-dependent neuroprotector homeobox protein	S	921	9.43564	0.331934	0.743668
PPA2	Inorganic pyrophosphatase 2, mitochondrial	S	317	9.99509	0.177628	0.832766
ZNF106	Zinc finger protein 106	S	1370	8.68456	0.687881	0.390679
ZNF106	Zinc finger protein 106	S	1328	8.71312	1.19359	0.138688
PNN	Pinin	S	347	9.99348	0.45486	0.350942
PNN	Pinin	S	96	8.93669	-0.294214	0.599052
PNN	Pinin	S	100	9.30914	0.0762422	0.993059
PNN	Pinin	S	66	9.12694	1.41066	0.076807
PNN	Pinin	S	381	8.28405	0.465573	0.694461
TMX1	Thioredoxin-related transmembrane protein 1	S	247	11.0115	-0.427099	0.168535
TMX1	Thioredoxin-related transmembrane protein 1	S	270	8.32629	0.900941	0.36872
CDC42EP4	Cdc42 effector protein 4	S	64	9.01431	0.622111	0.570045
CDC42EP4	Cdc42 effector protein 4	S	292	9.14317	-0.503843	0.324085
DNAJC5	DnaJ homolog subfamily C member 5	S	10	10.2246	0.265958	0.659162
[truncated: 3,428 more rows]

## Sheet: 2
Gene names	Protein names	Amino acid	Positions	Log2 SILAC Ratio (Resistance / H1581)	-Log10 p-Value
ZC3H11A	Zinc finger CCCH domain-containing protein 11A	S	758	-0.0969677	0.236344
MED19	Mediator of RNA polymerase II transcription subunit 19	S	226	0.364596	0.298235
NBAS	Neuroblastoma-amplified sequence	S	473	-0.131811	0.341644
KIAA1467	Uncharacterized protein KIAA1467	S	62	-1.07398	1.12872
SBNO1	Protein strawberry notch homolog 1	S	214	1.50395	0.747456
SBNO1	Protein strawberry notch homolog 1	S	794	-0.384362	0.629977
POTEF;ACTB;ACTG1;ACTA1;ACTC1;ACTG2;ACTA2;ACTBL2;POTEE;POTEKP	POTE ankyrin domain family member F;Actin, cytoplasmic 1;Actin, cytoplasmic 1, N-terminally processed;Actin, cytoplasmic 2;Actin, cytoplasmic 2, N-terminally processed;Actin, alpha skeletal muscle;Actin, alpha cardiac muscle 1;Actin, gamma-enteric smooth muscle;Actin, aortic smooth muscle;Beta-actin-like protein 2;POTE ankyrin domain family member E;Putative beta-actin-like protein 3;Putative bet…	S	239	0.638543	1.02471
BDP1	Transcription factor TFIIIB component B'' homolog	S	2227	-0.14654	0
ZNF316	Zinc finger protein 316	S	10	0.166626	0
CCDC85C	Coiled-coil domain-containing protein 85C	S	246	1.65098	0
SAC3D1	SAC3 domain-containing protein 1	S	402	0.115434	0.672794
ARHGAP32	Rho GTPase-activating protein 32	S	871	2.13851	0
ARHGAP32	Rho GTPase-activating protein 32	S	706	2.51352	0
ARHGAP32	Rho GTPase-activating protein 32	S	892	2.75042	1.72801
POM121C;POM121	Nuclear envelope pore membrane protein POM 121C;Nuclear envelope pore membrane protein POM 121	S	358	-4.3191	0
EIF3C;EIF3CL	Eukaryotic translation initiation factor 3 subunit C;Eukaryotic translation initiation factor 3 subunit C-like protein	S	39	-0.0472075	0.0616922
FAM195B	Protein FAM195B	S	21	-1.89672	1.4783
NACA	Nascent polypeptide-associated complex subunit alpha, muscle-specific form;Nascent polypeptide-associated complex subunit alpha	S	2029	-0.20444	0.277859
MYO1C	Unconventional myosin-Ic	S	408	-1.91246	2.44359
SMAP	Small acidic protein	S	15	0.81887	0.941441
SMAP	Small acidic protein	S	17	0.790893	1.73384
AP3B1	AP-3 complex subunit beta-1	S	276	-0.556965	0.748358
PSMD9	26S proteasome non-ATPase regulatory subunit 9	S	2	-0.531088	1.72923
PGRMC1	Membrane-associated progesterone receptor component 1	S	181	-0.0820196	0.0789937
PGRMC1	Membrane-associated progesterone receptor component 1	S	54	0.362379	0.316894
PGRMC1	Membrane-associated progesterone receptor component 1	S	57	0.0101054	0.00848968
SUPT5H	Transcription elongation factor SPT5	S	666	-0.00490999	0.00305942
SUPT5H	Transcription elongation factor SPT5	S	32	0.451895	0.601077
SUPT5H	Transcription elongation factor SPT5	S	36	0.743184	1.11838
DFFA	DNA fragmentation factor subunit alpha	S	315	-0.415471	0.648133
DFFA	DNA fragmentation factor subunit alpha	S	110	-0.00340724	0.00748125
IPO5	Importin-5	S	827	-2.00802	0.813515
IPO5	Importin-5	S	652	0.186571	0
EEF2K	Eukaryotic elongation factor 2 kinase	S	18	-1.26862	1.08626
EEF2K	Eukaryotic elongation factor 2 kinase	S	445	-1.02244	1.98113
DNM1L	Dynamin-1-like protein	S	616	-1.07432	1.8853
PIK3C2A	Phosphatidylinositol 4-phosphate 3-kinase C2 domain-containing subunit alpha	S	338	-0.155068	0.157803
PIK3C2A	Phosphatidylinositol 4-phosphate 3-kinase C2 domain-containing subunit alpha	S	259	-1.15066	2.02797
KPNA3	Importin subunit alpha-4	S	60	0.202051	0.586136
EBAG9	Receptor-binding cancer antigen expressed on SiSo cells	S	36	-0.0338999	0.0640423
MPHOSPH10	U3 small nucleolar ribonucleoprotein protein MPP10	S	242	0.5596	0.667522
NOP56	Nucleolar protein 56	S	519	0.0544137	0.0350586
NOP56	Nucleolar protein 56	S	520	-0.397401	0.803338
NOP56	Nucleolar protein 56	S	570	-0.533485	0.746006
DDX3X	ATP-dependent RNA helicase DDX3X	S	90	-1.0521	0.623631
NFIB	Nuclear factor 1 B-type	S	194	-1.83363	0
NFIB	Nuclear factor 1 B-type	S	295	-0.363437	0.145314
ARID1A	AT-rich interactive domain-containing protein 1A	S	696	1.00713	1.15276
ARID1A	AT-rich interactive domain-containing protein 1A	S	363	-0.0965571	0.10814
ARID1A	AT-rich interactive domain-containing protein 1A	S	1182	-0.466094	0.1942
ARID1A	AT-rich interactive domain-containing protein 1A	S	1184	-0.937437	0.466654
ARID1A	AT-rich interactive domain-containing protein 1A	S	1751	-2.1213	0
ARID1A	AT-rich interactive domain-containing protein 1A	S	1754	-1.91847	1.32146
ARID1A	AT-rich interactive domain-containing protein 1A	S	1755	-1.28111	0
C2CD2L	C2 domain-containing protein 2-like	S	411	0.396148	0
TRAFD1	TRAF-type zinc finger domain-containing protein 1	S	415	0.229662	0.144406
CIT	Citron Rho-interacting kinase	S	1993	0.619462	0.357935
CIT	Citron Rho-interacting kinase	S	440	-0.153189	0.2914
ABLIM1	Actin-binding LIM protein 1	S	452	0.665207	1.02264
ABLIM1	Actin-binding LIM protein 1	S	655	4.1095	1.84568
ABLIM1	Actin-binding LIM protein 1	S	431	2.4262	1.05557
DVL2	Segment polarity protein dishevelled homolog DVL-2	S	211	-0.819648	0.961595
EI24	Etoposide-induced protein 2.4 homolog	S	326	-1.17097	1.23
EI24	Etoposide-induced protein 2.4 homolog	S	330	-1.31103	1.85156
TP53I11	Tumor protein p53-inducible protein 11	S	14	-0.643871	0
KMT2D	Histone-lysine N-methyltransferase 2D	S	4738	-0.818698	1.46904
RGPD5;RGPD8;RANBP2;RGPD4;RGPD3;RGPD1;RGPD2	RANBP2-like and GRIP domain-containing protein 5/6;RANBP2-like and GRIP domain-containing protein 8;E3 SUMO-protein ligase RanBP2;RanBP2-like and GRIP domain-containing protein 4;RanBP2-like and GRIP domain-containing protein 3;RANBP2-like and GRIP domain-containing protein 1;RANBP2-like and GRIP domain-containing protein 2	S	2510	-0.530266	0
RGPD5;RGPD8;RANBP2;RGPD4;RGPD3	RANBP2-like and GRIP domain-containing protein 5/6;RANBP2-like and GRIP domain-containing protein 8;E3 SUMO-protein ligase RanBP2;RanBP2-like and GRIP domain-containing protein 4;RanBP2-like and GRIP domain-containing protein 3	S	2008	-0.553777	0
RGPD5;RGPD8;RANBP2;RGPD4;RGPD3;RGPD1;RGPD2	RANBP2-like and GRIP domain-containing protein 5/6;RANBP2-like and GRIP domain-containing protein 8;E3 SUMO-protein ligase RanBP2;RanBP2-like and GRIP domain-containing protein 4;RanBP2-like and GRIP domain-containing protein 3;RANBP2-like and GRIP domain-containing protein 1;RANBP2-like and GRIP domain-containing protein 2	S	2454	-0.20543	1.07509
RGPD5;RGPD8	RANBP2-like and GRIP domain-containing protein 5/6;RANBP2-like and GRIP domain-containing protein 8	S	788	0.650436	0.676738
SLC9A3R1	Na(+)/H(+) exchange regulatory cofactor NHE-RF1	S	280	-2.02274	0
SLC9A3R1	Na(+)/H(+) exchange regulatory cofactor NHE-RF1	S	288	-1.12706	0
SLC9A3R1	Na(+)/H(+) exchange regulatory cofactor NHE-RF1	S	290	-1.76453	2.26356
PSMA7	Proteasome subunit alpha type-7	S	2	0.454315	0
SCAMP3	Secretory carrier-associated membrane protein 3	S	32	-2.59918	0
SCAMP3	Secretory carrier-associated membrane protein 3	S	76	0.996019	0.797321
BCKDK	[3-methyl-2-oxobutanoate dehydrogenase [lipoamide]] kinase, mitochondrial	S	31	-0.178169	2.32546
IKBKB	Inhibitor of nuclear factor kappa-B kinase subunit beta	S	672	0.186996	0.157627
CASK	Peripheral plasma membrane protein CASK	S	394	-0.244994	0.218091
CASK	Peripheral plasma membrane protein CASK	S	395	-0.244994	0.218091
PPP1R12A	Protein phosphatase 1 regulatory subunit 12A	S	871	-0.848845	1.62899
PPP1R12A	Protein phosphatase 1 regulatory subunit 12A	S	445	-1.01819	0.719578
GAK	Cyclin-G-associated kinase	S	780	2.80054	2.46271
HNRNPDL	Heterogeneous nuclear ribonucleoprotein D-like	S	241	-0.246985	0.176505
ZNF609	Zinc finger protein 609	S	1055	-0.938189	1.35492
ZNF609	Zinc finger protein 609	S	576	-0.255631	0.216612
ZNF609	Zinc finger protein 609	S	413	-1.37368	1.76667
ZNF609	Zinc finger protein 609	S	467	-0.440055	0.2039
SEC16A	Protein transport protein Sec16A	S	1069	1.35491	2.09784
SEC16A	Protein transport protein Sec16A	S	1327	-2.33606	1.28596
SEC16A	Protein transport protein Sec16A	S	1369	1.10489	1.4919
SEC16A	Protein transport protein Sec16A	S	1356	-0.533112	0.748712
U2SURP	U2 snRNP-associated SURP motif-containing protein	S	236	0.413636	0.389763
U2SURP	U2 snRNP-associated SURP motif-containing protein	S	485	1.17699	2.74342
U2SURP	U2 snRNP-associated SURP motif-containing protein	S	811	-0.363355	1.51671
U2SURP	U2 snRNP-associated SURP motif-containing protein	S	37	-0.250065	0.248271
SETD1A	Histone-lysine N-methyltransferase SETD1A	S	915	-0.280816	1.08913
SETD1A	Histone-lysine N-methyltransferase SETD1A	S	468	0.524115	0.524705
SYNJ2	Synaptojanin-2	S	1124	-0.653715	0.660252
KIAA0355	Uncharacterized protein KIAA0355	S	723	-1.78466	0
KIAA0355	Uncharacterized protein KIAA0355	S	945	-0.668517	0
ARHGEF11	Rho guanine nucleotide exchange factor 11	S	271	0.426415	0.600357
ARHGEF11	Rho guanine nucleotide exchange factor 11	S	27	-0.606088	0
ARHGEF11	Rho guanine nucleotide exchange factor 11	S	633	-0.0480823	0.111301
TBX3	T-box transcription factor TBX3	S	707	1.20129	0
BET1	BET1 homolog	S	50	-1.96094	1.27245
TRIM24	Transcription intermediary factor 1-alpha	S	811	0.338215	0.390451
AXIN1	Axin-1	S	77	0.340279	0
CASC3	Protein CASC3	S	363	-0.407635	0.899161
CASC3	Protein CASC3	S	148	-0.0258715	0.0387992
CASC3	Protein CASC3	S	265	-0.142652	0.165137
RER1	Protein RER1	S	2	-0.672404	0.763366
EIF3H	Eukaryotic translation initiation factor 3 subunit H	S	183	0.39784	0.60053
CD3EAP	DNA-directed RNA polymerase I subunit RPA34	S	490	-0.013497	0.0141187
PDPK2P;PDPK1	Putative 3-phosphoinositide-dependent protein kinase 2;3-phosphoinositide-dependent protein kinase 1	S	214	0.2969	0.43786
RNF113A	RING finger protein 113A	S	6	-0.227658	0.0932292
RNF113A	RING finger protein 113A	S	253	0.814613	1.61543
ASAP2	Arf-GAP with SH3 domain, ANK repeat and PH domain-containing protein 2	S	701	2.10056	0
SIPA1L1	Signal-induced proliferation-associated 1-like protein 1	S	255	-1.31769	0
SIPA1L1	Signal-induced proliferation-associated 1-like protein 1	S	1549	-0.231917	0
SIPA1L1	Signal-induced proliferation-associated 1-like protein 1	S	1585	-0.460016	0
DYNC1LI2	Cytoplasmic dynein 1 light intermediate chain 2	S	194	-0.483825	0.727507
SART1	U4/U6.U5 tri-snRNP-associated protein 1	S	448	-0.393106	1.47431
PPIP5K2	Inositol hexakisphosphate and diphosphoinositol-pentakisphosphate kinase 2	S	38	0.592621	0.802029
PPIP5K2	Inositol hexakisphosphate and diphosphoinositol-pentakisphosphate kinase 2	S	1006	0.502223	0
MAP3K7	Mitogen-activated protein kinase kinase kinase 7	S	439	-1.68088	2.29086
WDR62	WD repeat-containing protein 62	S	1226	0.147771	0
WDR62	WD repeat-containing protein 62	S	1228	-0.437065	0
PRPF3	U4/U6 small nuclear ribonucleoprotein Prp3	S	619	-0.253557	0.317187
TPD52L2	Tumor protein D54	S	12	-1.23306	1.25043
TPD52L2	Tumor protein D54	S	166	-0.191889	0.34631
PRKRIR	52 kDa repressor of the inhibitor of the protein kinase	S	141	-0.677854	1.21415
SYNJ1	Synaptojanin-1	S	1565	-0.727366	0
EIF4G3	Eukaryotic translation initiation factor 4 gamma 3	S	232	-1.25505	1.16607
EPB41L2	Band 4.1-like protein 2	S	715	-1.58506	0
EPB41L2	Band 4.1-like protein 2	S	718	-1.41374	1.84978
EPB41L2	Band 4.1-like protein 2	S	39	-1.26067	0
EPB41L2	Band 4.1-like protein 2	S	58	-2.22166	1.28689
EPB41L2	Band 4.1-like protein 2	S	682	-0.568224	0
EPB41L2	Band 4.1-like protein 2	S	683	-0.710681	1.1393
EPB41L2	Band 4.1-like protein 2	S	614	-3.06316	0
EPB41L2	Band 4.1-like protein 2	S	87	-2.16992	2.65224
TGOLN2	Trans-Golgi network integral membrane protein 2	S	70	1.6603	0
TGOLN2	Trans-Golgi network integral membrane protein 2	S	71	1.23219	0.425011
TGOLN2	Trans-Golgi network integral membrane protein 2	S	351	-1.80258	1.38876
TGOLN2	Trans-Golgi network integral membrane protein 2	S	298	-0.106476	0
DENR	Density-regulated protein	S	73	0.681978	0.585777
BUB1	Mitotic checkpoint serine/threonine-protein kinase BUB1	S	596	0.0522487	0.0450663
HTATSF1	HIV Tat-specific factor 1	S	498	-1.37681	1.2041
HTATSF1	HIV Tat-specific factor 1	S	713	-0.567299	0.854894
HTATSF1	HIV Tat-specific factor 1	S	714	-0.441388	0.397582
HTATSF1	HIV Tat-specific factor 1	S	702	-0.419317	0.380506
HTATSF1	HIV Tat-specific factor 1	S	676	-0.183088	0.104539
HTATSF1	HIV Tat-specific factor 1	S	642	-0.491091	0.374872
PRKAB2	5'-AMP-activated protein kinase subunit beta-2	S	108	-0.227777	0.236132
STX6	Syntaxin-6	S	2	0.779582	1.2226
ENSA	Alpha-endosulfine	S	2	0.685587	0.653103
ENSA;ARPP19	Alpha-endosulfine;cAMP-regulated phosphoprotein 19	S	67	0.327529	0.242532
STRN	Striatin	S	245	-0.184579	0.253807
NRD1	Nardilysin	S	86	-2.7127	1.56769
NRD1	Nardilysin	S	94	-2.31067	1.09253
CALU	Calumenin	S	277	1.2255	0.923227
CALU	Calumenin	S	44	-0.801233	2.02581
RAD21	Double-strand-break repair protein rad21 homolog	S	545	-0.841052	0
TIMM8A	Mitochondrial import inner membrane translocase subunit Tim8 A	S	96	0.0292981	0
DHX16	Putative pre-mRNA-splicing factor ATP-dependent RNA helicase DHX16	S	160	-0.3973	0.306647
BNIP3L	BCL2/adenovirus E1B 19 kDa protein-interacting protein 3-like	S	120	2.00437	2.69065
PCDH7	Protocadherin-7	S	1011	-1.28938	1.71944
PCDH7	Protocadherin-7	S	989	1.40215	0
PRPSAP2	Phosphoribosyl pyrophosphate synthase-associated protein 2	S	227	-0.103438	0.7095
SMARCA5	SWI/SNF-related matrix-associated actin-dependent regulator of chromatin subfamily A member 5	S	66	-0.201084	0.444774
SMARCA5	SWI/SNF-related matrix-associated actin-dependent regulator of chromatin subfamily A member 5	S	116	0.535973	1.39829
SPAG9	C-Jun-amino-terminal kinase-interacting protein 4	S	183	-0.0210323	0
ZFC3H1	Zinc finger C3H1 domain-containing protein	S	352	-0.994232	0
ZEB2	Zinc finger E-box-binding homeobox 2	S	1167	-2.6184	0
MCM3AP	Germinal-center associated nuclear protein	S	527	-0.578739	0.571041
KDM1A	Lysine-specific histone demethylase 1A	S	69	-0.571811	0.986565
KDM1A	Lysine-specific histone demethylase 1A	S	166	-0.349118	1.62202
MGEA5	Protein O-GlcNAcase	S	364	-0.366833	1.04408
SORBS3	Vinexin	S	395	-1.51482	0
SORBS3	Vinexin	S	544	-3.13986	1.37192
SORBS3	Vinexin	S	545	-2.54614	0
NEMF	Nuclear export mediator factor NEMF	S	417	-0.872522	1.54589
NMT2	Glycylpeptide N-tetradecanoyltransferase 2	S	38	1.75475	1.19847
CTNND1	Catenin delta-1	S	349	2.39576	1.68667
CTNND1	Catenin delta-1	S	352	0.356344	0.0966834
CTNND1	Catenin delta-1	S	230	0.313587	0.107834
CTNND1	Catenin delta-1	S	268	0.328035	0.138076
DPM1	Dolichol-phosphate mannosyltransferase subunit 1	S	7	-0.457578	1.74481
DPM1	Dolichol-phosphate mannosyltransferase subunit 1	S	9	-0.213231	0.62997
USO1	General vesicular transport factor p115	S	942	0.42749	0.883962
PFKFB2	6-phosphofructo-2-kinase/fructose-2,6-bisphosphatase 2;6-phosphofructo-2-kinase;Fructose-2,6-bisphosphatase	S	466	-1.65507	1.32467
PFKFB2	6-phosphofructo-2-kinase/fructose-2,6-bisphosphatase 2;6-phosphofructo-2-kinase;Fructose-2,6-bisphosphatase	S	483	-0.484099	0.537282
DKC1	H/ACA ribonucleoprotein complex subunit 4	S	485	-0.0711011	0.0591218
DKC1	H/ACA ribonucleoprotein complex subunit 4	S	494	0.370263	2.1135
DKC1	H/ACA ribonucleoprotein complex subunit 4	S	21	-0.134447	0.201858
EIF5B	Eukaryotic translation initiation factor 5B	S	511	-0.744228	0.849271
EIF5B	Eukaryotic translation initiation factor 5B	S	107	0.432527	0.316914
EIF5B	Eukaryotic translation initiation factor 5B	S	113	-0.776215	1.04632
EIF5B	Eukaryotic translation initiation factor 5B	S	164	-0.662959	0.560527
EIF5B	Eukaryotic translation initiation factor 5B	S	214	-0.680995	1.09498
EIF5B	Eukaryotic translation initiation factor 5B	S	135	-0.336724	0.205894
BRD4	Bromodomain-containing protein 4	S	1117	1.40575	1.75282
BRD4	Bromodomain-containing protein 4	S	469	0.0106122	0.00621704
BRD4	Bromodomain-containing protein 4	S	470	0.265856	0
BRD4	Bromodomain-containing protein 4	S	1045	-0.0323759	0.0197779
BRD4	Bromodomain-containing protein 4	S	1126	0.0450971	0
BRD4	Bromodomain-containing protein 4	S	601	0.223498	0.234161
OPHN1	Oligophrenin-1	S	652	-1.99373	2.14629
RNASEH1	Ribonuclease H1	S	76	0.62156	0.757653
NBN	Nibrin	S	432	0.0611726	0.0914125
NBN	Nibrin	S	343	0.369153	0.133259
SRGAP2	SLIT-ROBO Rho GTPase-activating protein 2	S	916	-3.10278	1.99288
LRP4	Low-density lipoprotein receptor-related protein 4	S	1887	0.263369	0.357246
ROCK2	Rho-associated protein kinase 2	S	1361	-1.72942	1.57339
ROCK2	Rho-associated protein kinase 2	S	1362	-1.71096	1.51315
CLASP2	CLIP-associating protein 2	S	360	-0.775463	0.588947
CLASP2	CLIP-associating protein 2	S	368	0.223626	0.337629
CLASP2	CLIP-associating protein 2	S	370	0.234187	0.220677
CLASP2	CLIP-associating protein 2	S	327	-0.447472	1.9836
CLASP2	CLIP-associating protein 2	S	596	-0.585459	0.687944
PHF2	Lysine-specific demethylase PHF2	S	882	1.1778	1.60768
ZC3H11A	Zinc finger CCCH domain-containing protein 11A	S	132	0.270341	0
ZC3H11A	Zinc finger CCCH domain-containing protein 11A	S	171	-0.22505	0
CLUH	Clustered mitochondria protein homolog	S	664	-0.414442	0.233196
ANKRD17	Ankyrin repeat domain-containing protein 17	S	2401	-1.33442	1.34459
ANKRD17	Ankyrin repeat domain-containing protein 17	S	1940	-1.39359	0
ANKRD17	Ankyrin repeat domain-containing protein 17	S	1709	-1.61723	1.77913
ZNF217	Zinc finger protein 217	S	407	-0.763529	0.510342
NCOR1	Nuclear receptor corepressor 1	S	1472	0.123761	0
NCOR1	Nuclear receptor corepressor 1	S	1196	1.09191	0
NCOR1	Nuclear receptor corepressor 1	S	2184	0.634129	0
NCOR1	Nuclear receptor corepressor 1	S	2151	-0.39938	0.74168
NCOR1	Nuclear receptor corepressor 1	S	2337	-0.593516	1.24571
NCOR1	Nuclear receptor corepressor 1	S	999	0.21817	0.43763
NCOR1	Nuclear receptor corepressor 1	S	1533	0.414668	0.469772
VAMP4	Vesicle-associated membrane protein 4	S	30	0.206438	0.496256
PEX14	Peroxisomal membrane protein PEX14	S	282	-1.3096	1.76036
PEX14	Peroxisomal membrane protein PEX14	S	249	-2.68026	1.99537
PEX14	Peroxisomal membrane protein PEX14	S	274	-0.163525	0
PEX14	Peroxisomal membrane protein PEX14	S	275	-0.486784	2.36207
ULK1	Serine/threonine-protein kinase ULK1	S	450	0.384074	0.341828
ULK1	Serine/threonine-protein kinase ULK1	S	638	-0.832669	0
SEC22B	Vesicle-trafficking protein SEC22b	S	137	-0.453686	0.554503
PRPF40A	Pre-mRNA-processing factor 40 homolog A	S	888	0.104303	0
TACC1	Transforming acidic coiled-coil-containing protein 1	S	276	-1.65977	1.10261
LRCH4	Leucine-rich repeat and calponin homology domain-containing protein 4	S	25	-1.9799	2.04769
SAP30	Histone deacetylase complex subunit SAP30	S	131	-1.72284	1.52412
MED24	Mediator of RNA polymerase II transcription subunit 24	S	873	-0.277878	0.550211
KATNA1	Katanin p60 ATPase-containing subunit A1	S	170	-0.377115	0.655919
PSIP1	PC4 and SFRS1-interacting protein	S	106	-0.453612	0.31536
PSIP1	PC4 and SFRS1-interacting protein	S	177	-0.927539	0.828324
PSIP1	PC4 and SFRS1-interacting protein	S	275	0.0668552	0.0192366
SRSF10	Serine/arginine-rich splicing factor 10	S	133	-0.292082	0
CLDN11	Claudin-11	S	198	-0.977002	1.45758
TADA3	Transcriptional adapter 3	S	338	0.340134	0.220765
PRKRA	Interferon-inducible double-stranded RNA-dependent protein kinase activator A	S	18	2.04578	3.06098
SNRNP200	U5 small nuclear ribonucleoprotein 200 kDa helicase	S	225	-0.111536	0.561157
OFD1	Oral-facial-digital syndrome 1 protein	S	669	-1.62644	1.0504
TOM1L1	TOM1-like protein 1	S	323	-0.184969	0.131773
SURF6	Surfeit locus protein 6	S	138	0.0158387	0
UTP20	Small subunit processome component 20 homolog	S	788	-0.246767	0.636438
NUP155	Nuclear pore complex protein Nup155	S	992	-0.662006	1.20622
WDHD1	WD repeat and HMG-box DNA-binding protein 1	S	333	-1.98646	0
WDHD1	WD repeat and HMG-box DNA-binding protein 1	S	407	-1.12754	1.39495
WDHD1	WD repeat and HMG-box DNA-binding protein 1	S	868	-0.613206	0.871125
WDHD1	WD repeat and HMG-box DNA-binding protein 1	S	383	-0.805192	0.905136
PALM	Paralemmin-1	S	116	-0.887584	0
EIF3G	Eukaryotic translation initiation factor 3 subunit G	S	42	-0.0558908	0.146748
EIF3J	Eukaryotic translation initiation factor 3 subunit J	S	11	1.04091	1.24489
EIF3J	Eukaryotic translation initiation factor 3 subunit J	S	13	0.934536	0.689978
CCNK	Cyclin-K	S	340	0.117335	0.454817
CCNK	Cyclin-K	S	8	0.330662	0
CCNK	Cyclin-K	S	9	1.13005	0
PIAS1	E3 SUMO-protein ligase PIAS1	S	503	0.0659308	0
RSL1D1	Ribosomal L1 domain-containing protein 1	S	361	0.848126	1.02343
CLPX	ATP-dependent Clp protease ATP-binding subunit clpX-like, mitochondrial	S	617	-0.6975	1.42566
RECQL5	ATP-dependent DNA helicase Q5	S	815	0.0753143	0
MTA2	Metastasis-associated protein MTA2	S	435	0.204186	0.294417
STK10	Serine/threonine-protein kinase 10	S	438	-1.62337	1.09386
STK10	Serine/threonine-protein kinase 10	S	20	-3.05259	0
PRKD3;PRKD1	Serine/threonine-protein kinase D3;Serine/threonine-protein kinase D1	S	735	-0.119955	0
TOMM70A	Mitochondrial import receptor subunit TOM70	S	91	-0.905334	2.82912
SORBS2	Sorbin and SH3 domain-containing protein 2	S	259	4.22889	1.59379
TMCC1	Transmembrane and coiled-coil domains protein 1	S	413	0.408057	0
TMCC1	Transmembrane and coiled-coil domains protein 1	S	382	0.236999	0.400009
SASH1	SAM and SH3 domain-containing protein 1	S	837	2.12992	3.26036
UBXN7	UBX domain-containing protein 7	S	280	0.131228	0.372365
UBXN7	UBX domain-containing protein 7	S	288	0.509216	0.603415
PCF11	Pre-mRNA cleavage complex 2 protein Pcf11	S	1493	-0.0867713	0.177816
PCF11	Pre-mRNA cleavage complex 2 protein Pcf11	S	489	0.679555	0
PCF11	Pre-mRNA cleavage complex 2 protein Pcf11	S	494	-0.0494352	0.0685126
FRYL	Protein furry homolog-like	S	2272	-0.101054	0
SOGA1	Protein SOGA1;N-terminal form;C-terminal 80 kDa form	S	1017	-0.62056	0.733621
SEC31A	Protein transport protein Sec31A	S	799	0.113862	0.138754
SEC31A	Protein transport protein Sec31A	S	527	0.776727	1.30265
CCNB2	G2/mitotic-specific cyclin-B2	S	92	0.0608951	0.879676
UBR5	E3 ubiquitin-protein ligase UBR5	S	1990	0.650215	0.911606
UBR5	E3 ubiquitin-protein ligase UBR5	S	1549	-0.469736	0.518692
SCAF4	Splicing factor, arginine/serine-rich 15	S	154	0.0731286	0.25398
SCAF4	Splicing factor, arginine/serine-rich 15	S	656	-0.32939	0.572935
SCAF4	Splicing factor, arginine/serine-rich 15	S	1004	-0.428959	0.352209
RTN3	Reticulon-3	S	30	-1.05417	0
EPN2	Epsin-2	S	172	0.465049	0.769938
EPN2	Epsin-2	S	173	0.90798	0
ZRANB2	Zinc finger Ran-binding domain-containing protein 2	S	120	0.360506	0.529011
ZRANB2	Zinc finger Ran-binding domain-containing protein 2	S	153	0.602663	0.590201
ZRANB2	Zinc finger Ran-binding domain-containing protein 2	S	188	0.931723	1.0106
KIF4A	Chromosome-associated kinesin KIF4A	S	801	-0.546139	0.516325
KAT7	Histone acetyltransferase KAT7	S	57	-0.458933	0
VAPB	Vesicle-associated membrane protein-associated protein B/C	S	158	-0.967848	0.645327
VAPB	Vesicle-associated membrane protein-associated protein B/C	S	160	-1.2061	0.983014
SNAPIN	SNARE-associated protein Snapin	S	133	-0.964955	0.948645
TACC2	Transforming acidic coiled-coil-containing protein 2	S	2317	1.02937	0.875173
TACC2	Transforming acidic coiled-coil-containing protein 2	S	2072	2.35688	1.44524
TACC2	Transforming acidic coiled-coil-containing protein 2	S	2226	0.0219302	0.0483139
ZBTB7A	Zinc finger and BTB domain-containing protein 7A	S	525	0.340848	1.25949
ZBTB7A	Zinc finger and BTB domain-containing protein 7A	S	526	0.443057	1.29784
SLU7	Pre-mRNA-splicing factor SLU7	S	235	-0.305879	0.127134
PGM3	Phosphoacetylglucosamine mutase	S	64	0.371056	0.816572
CD2BP2	CD2 antigen cytoplasmic tail-binding protein 2	S	194	0.107647	0.104275
CD2BP2	CD2 antigen cytoplasmic tail-binding protein 2	S	195	0.0186054	0.0362553
CD2BP2	CD2 antigen cytoplasmic tail-binding protein 2	S	49	0.00870717	0.0134757
PARN	Poly(A)-specific ribonuclease PARN	S	619	-0.334529	0.460904
PARN	Poly(A)-specific ribonuclease PARN	S	557	-0.191178	0.440042
LPHN2	Latrophilin-2	S	1430	0.508693	0.861901
ASMTL	N-acetylserotonin O-methyltransferase-like protein	S	239	-2.67046	2.11618
CDS2	Phosphatidate cytidylyltransferase 2	S	21	-1.68713	1.578
CDS2	Phosphatidate cytidylyltransferase 2	S	23	-1.62518	1.5453
CDS2	Phosphatidate cytidylyltransferase 2	S	33	-1.43301	3.15137
HERC2	E3 ubiquitin-protein ligase HERC2	S	2928	-1.10588	0.791705
OXSR1	Serine/threonine-protein kinase OSR1	S	339	0.703323	1.17913
WIZ	Protein Wiz	S	1012	-0.565899	0
WIZ	Protein Wiz	S	1017	-0.46516	0.594367
WIZ	Protein Wiz	S	996	-0.391486	0.546975
STAU1	Double-stranded RNA-binding protein Staufen homolog 1	S	390	-0.467747	1.57128
BAG3	BAG family molecular chaperone regulator 3	S	289	-2.1096	0.870961
MAP4K4	Mitogen-activated protein kinase kinase kinase kinase 4	S	639	-0.892657	0
MAP4K4	Mitogen-activated protein kinase kinase kinase kinase 4	S	715	-0.937471	0.830628
MAP4K4	Mitogen-activated protein kinase kinase kinase kinase 4	S	631	0.73426	1.22363
AIFM1	Apoptosis-inducing factor 1, mitochondrial	S	268	-0.193205	0.262582
LATS1	Serine/threonine-protein kinase LATS1	S	462	-0.684485	0
LATS1	Serine/threonine-protein kinase LATS1	S	464	-0.608571	0.599975
SYF2	Pre-mRNA-splicing factor SYF2	S	13	-0.32305	0.230125
PTTG2;PTTG1	Securin-2;Securin	S	165	-0.0342159	0.0660334
PAK4	Serine/threonine-protein kinase PAK 4	S	181	0.745046	1.478
PAK4	Serine/threonine-protein kinase PAK 4	S	474	-0.349465	0.752264
PAK4	Serine/threonine-protein kinase PAK 4	S	104	-1.04955	0
EGFR	Epidermal growth factor receptor	S	1166	0.0599687	0.0246524
PGK1	Phosphoglycerate kinase 1	S	203	0.173675	1.21868
PDYN	Proenkephalin-B;Alpha-neoendorphin;Beta-neoendorphin;Big dynorphin;Dynorphin A(1-17);Dynorphin A(1-13);Dynorphin A(1-8);Leu-enkephalin;Rimorphin;Leumorphin	S	101	-1.74935	0
LMNA	Prelamin-A/C;Lamin-A/C	S	390	-0.076991	0.0405785
LMNA	Prelamin-A/C;Lamin-A/C	S	392	0.526724	0.282762
LMNA	Prelamin-A/C;Lamin-A/C	S	22	-0.378506	0.136478
LMNA	Prelamin-A/C;Lamin-A/C	S	458	-1.18993	0.632484
LMNA	Prelamin-A/C;Lamin-A/C	S	636	-1.15587	0
RAF1;ARAF	RAF proto-oncogene serine/threonine-protein kinase;Serine/threonine-protein kinase A-Raf	S	621	-0.0583408	0.0441596
RAF1	RAF proto-oncogene serine/threonine-protein kinase	S	295	0.354	0
RAF1	RAF proto-oncogene serine/threonine-protein kinase	S	301	0.156578	0.118929
RAF1	RAF proto-oncogene serine/threonine-protein kinase	S	259	0.442945	0.959307
ALDOA	Fructose-bisphosphate aldolase A	S	39	0.911414	1.07935
NR3C1	Glucocorticoid receptor	S	203	0.733228	0
TK1	Thymidine kinase, cytosolic	S	13	-0.532475	0
TK1	Thymidine kinase, cytosolic	S	15	-0.0922977	0.0433255
GAPDH	Glyceraldehyde-3-phosphate dehydrogenase	S	83	0.810165	1.58163
HSPB1	Heat shock protein beta-1	S	82	-3.73311	2.17064
HSPB1	Heat shock protein beta-1	S	15	-0.681907	0
SLC4A2	Anion exchange protein 2	S	170	-2.59651	0
SLC4A2	Anion exchange protein 2	S	173	-1.37166	1.2464
SLC4A2	Anion exchange protein 2	S	144	-2.01395	1.95002
SLC4A2	Anion exchange protein 2	S	443	-2.3275	0
SLC4A2	Anion exchange protein 2	S	113	-1.82893	0.639973
SLC4A2	Anion exchange protein 2	S	132	-3.03686	2.3789
ATP1A1	Sodium/potassium-transporting ATPase subunit alpha-1	S	16	-0.339369	0.453627
RPLP1;RPLP2	60S acidic ribosomal protein P1;60S acidic ribosomal protein P2	S	102	-0.427807	2.16262
RPLP1;RPLP2	60S acidic ribosomal protein P1;60S acidic ribosomal protein P2	S	105	-0.340869	1.57163
RPLP2	60S acidic ribosomal protein P2	S	16	-0.335039	0.458651
RPLP2	60S acidic ribosomal protein P2	S	17	-0.42085	0.612673
RPLP0;RPLP0P6	60S acidic ribosomal protein P0;60S acidic ribosomal protein P0-like	S	304	-0.386631	0.82891
RPLP0;RPLP0P6	60S acidic ribosomal protein P0;60S acidic ribosomal protein P0-like	S	307	-0.288265	1.04835
JUN;JUND	Transcription factor AP-1;Transcription factor jun-D	S	73	-1.54912	1.14072
JUN	Transcription factor AP-1	S	63	0.533528	0
SSB	Lupus La protein	S	366	0.0369347	0.0360616
RB1	Retinoblastoma-associated protein	S	794	0.440847	0
RB1	Retinoblastoma-associated protein	S	795	0.173522	0.741032
RB1	Retinoblastoma-associated protein	S	807	-0.387817	0.328338
RB1	Retinoblastoma-associated protein	S	37	-0.245377	0.97617
RB1	Retinoblastoma-associated protein	S	249	0.100848	0.153808
PTMA	Prothymosin alpha;Prothymosin alpha, N-terminally processed;Thymosin alpha-1	S	2	0.351066	0.527541
PTMA	Prothymosin alpha;Prothymosin alpha, N-terminally processed;Thymosin alpha-1	S	9	0.720426	0.742199
ENO1	Alpha-enolase	S	27	0.53395	0
ENO1	Alpha-enolase	S	419	0.572183	0.297859
NPM1	Nucleophosmin	S	125	0.730741	1.26957
NPM1	Nucleophosmin	S	70	1.11488	1.85261
NPM1	Nucleophosmin	S	243	1.6477	0
ANXA2;ANXA2P2	Annexin A2;Putative annexin A2-like protein	S	12	0.557871	0.671223
EPRS	Bifunctional glutamate/proline--tRNA ligase;Glutamate--tRNA ligase;Proline--tRNA ligase	S	885	0.042324	0.290708
EPRS	Bifunctional glutamate/proline--tRNA ligase;Glutamate--tRNA ligase;Proline--tRNA ligase	S	886	0.281582	0.299048
HSP90AA1	Heat shock protein HSP 90-alpha	S	231	0.0213865	0.0201361
HSP90AA1	Heat shock protein HSP 90-alpha	S	263	0.0577623	0.0435649
HSP90AA1;HSP90AB1	Heat shock protein HSP 90-alpha;Heat shock protein HSP 90-beta	S	307	-0.956803	0
HNRNPC	Heterogeneous nuclear ribonucleoproteins C1/C2	S	253	0.211383	0.167348
HNRNPC	Heterogeneous nuclear ribonucleoproteins C1/C2	S	260	-0.58138	0.698358
HNRNPC	Heterogeneous nuclear ribonucleoproteins C1/C2	S	299	-0.592045	0.491487
ZFY;ZFX	Zinc finger Y-chromosomal protein;Zinc finger X-chromosomal protein	S	270	0.188182	0
NGFR	Tumor necrosis factor receptor superfamily member 16	S	313	1.46069	0
HSP90AB1;HSP90AB2P	Heat shock protein HSP 90-beta;Putative heat shock protein HSP 90-beta 2	S	255	-0.681996	0.552864
HSP90AB1;HSP90AB3P	Heat shock protein HSP 90-beta;Putative heat shock protein HSP 90-beta-3	S	226	-0.504958	0.41875
PDHA1	Pyruvate dehydrogenase E1 component subunit alpha, somatic form, mitochondrial	S	232	0.795273	0.488102
PDHA1;PDHA2	Pyruvate dehydrogenase E1 component subunit alpha, somatic form, mitochondrial;Pyruvate dehydrogenase E1 component subunit alpha, testis-specific form, mitochondrial	S	293	-0.313145	0.295964
PDHA1;PDHA2	Pyruvate dehydrogenase E1 component subunit alpha, somatic form, mitochondrial;Pyruvate dehydrogenase E1 component subunit alpha, testis-specific form, mitochondrial	S	295	-0.513485	0.339431
SNRNP70	U1 small nuclear ribonucleoprotein 70 kDa	S	226	-1.09363	1.04433
SNRNP70	U1 small nuclear ribonucleoprotein 70 kDa	S	320	-2.27169	0
NFIC	Nuclear factor 1 C-type	S	322	0.95748	1.00484
NFIC	Nuclear factor 1 C-type	S	323	0.740836	1.22788
NFIC	Nuclear factor 1 C-type	S	305	0.000677168	0
NFIC	Nuclear factor 1 C-type	S	333	0.675308	0.931279
NFIC	Nuclear factor 1 C-type	S	339	0.907966	1.20159
NFIC	Nuclear factor 1 C-type	S	343	2.45912	0
VIM	Vimentin	S	83	-2.20499	0
VIM	Vimentin	S	55	-4.30492	1.86676
VIM	Vimentin	S	56	-4.78291	2.09448
RPS17	40S ribosomal protein S17	S	113	-0.862199	1.02058
CLTA	Clathrin light chain A	S	105	-3.74041	0
HMOX1	Heme oxygenase 1	S	229	3.60496	1.58501
HNRNPA1	Heterogeneous nuclear ribonucleoprotein A1;Heterogeneous nuclear ribonucleoprotein A1, N-terminally processed	S	363	-1.28179	0.588845
HNRNPA1	Heterogeneous nuclear ribonucleoprotein A1;Heterogeneous nuclear ribonucleoprotein A1, N-terminally processed	S	6	-1.31803	1.10479
TFPT	TCF3 fusion partner	S	180	-2.22694	3.16169
ARAF	Serine/threonine-protein kinase A-Raf	S	257	-2.04312	1.1692
SPP1	Osteopontin	S	254	-0.984852	0
MAPT	Microtubule-associated protein tau	S	515	0.249585	0.399516
MAPT	Microtubule-associated protein tau	S	516	-1.96448	1.23546
MAPT	Microtubule-associated protein tau	S	519	-1.57331	0
PRKAR1A	cAMP-dependent protein kinase type I-alpha regulatory subunit;cAMP-dependent protein kinase type I-alpha regulatory subunit, N-terminally processed	S	83	0.528918	1.36536
HSPD1	60 kDa heat shock protein, mitochondrial	S	70	0.391246	1.19833
MAP2	Microtubule-associated protein 2	S	1782	4.65723	2.9137
MAP2	Microtubule-associated protein 2	S	653	-1.39852	0
MAP2	Microtubule-associated protein 2	S	1555	1.59187	0
MAP2	Microtubule-associated protein 2	S	821	2.17711	0
MAP2	Microtubule-associated protein 2	S	833	-0.75895	0.188756
EPB41	Protein 4.1	S	188	-1.50028	1.28849
BCR	Breakpoint cluster region protein	S	122	-0.393715	0.16003
BCR	Breakpoint cluster region protein	S	459	0.357586	0.289137
BCR	Breakpoint cluster region protein	S	215	-1.76286	1.3518
TOP2A	DNA topoisomerase 2-alpha	S	1377	1.06031	1.4961
TOP2A	DNA topoisomerase 2-alpha	S	1106	0.398286	0
IGF2R	Cation-independent mannose-6-phosphate receptor	S	2409	0.095793	0.216142
TPR	Nucleoprotein TPR	S	379	0.920984	0
TPR	Nucleoprotein TPR	S	523	-1.89652	1.47568
TPR	Nucleoprotein TPR	S	1847	-1.84552	2.52962
TPR	Nucleoprotein TPR	S	2155	-0.6271	0.741513
BCKDHA	2-oxoisovalerate dehydrogenase subunit alpha, mitochondrial	S	337	1.03619	1.93444
SRC	Proto-oncogene tyrosine-protein kinase Src	S	17	-0.344602	1.08773
XRCC6	X-ray repair cross-complementing protein 6	S	27	0.858906	2.22097
UNG	Uracil-DNA glycosylase	S	23	-0.154534	0.362249
APEH	Acylamino-acid-releasing enzyme	S	187	-0.0838435	0.0839376
GYS1	Glycogen [starch] synthase, muscle	S	727	1.39874	0
PRKAR2A	cAMP-dependent protein kinase type II-alpha regulatory subunit	S	78	-0.760567	0
HSP90B1	Endoplasmin	S	306	0.78997	0.736106
POU2F1	POU domain, class 2, transcription factor 1	S	448	-1.30358	0.689233
HNRNPL	Heterogeneous nuclear ribonucleoprotein L	S	101	0.743008	0.934626
HNRNPL	Heterogeneous nuclear ribonucleoprotein L	S	52	-0.571484	0.568207
DARS	Aspartate--tRNA ligase, cytoplasmic	S	249	-0.547277	0
BRAF	Serine/threonine-protein kinase B-raf	S	446	-1.34335	1.23228
BRAF	Serine/threonine-protein kinase B-raf	S	729	-0.300473	0.249095
BRAF	Serine/threonine-protein kinase B-raf	S	151	-1.83975	0
ATF2	Cyclic AMP-dependent transcription factor ATF-2	S	307	-0.693079	0.904141
ATF2	Cyclic AMP-dependent transcription factor ATF-2	S	310	-1.05149	0
ATF2	Cyclic AMP-dependent transcription factor ATF-2	S	328	-0.765808	0.860632
RPS2	40S ribosomal protein S2	S	77	-0.281549	0.119146
RPS2	40S ribosomal protein S2	S	264	-0.111415	0.0541702
RPS2	40S ribosomal protein S2	S	281	-2.12437	1.71635
TCF3	Transcription factor E2-alpha	S	379	-0.164343	0
CD44	CD44 antigen	S	706	5.42307	2.26306
PDGFRA	Platelet-derived growth factor receptor alpha	S	767	-1.10724	0
HIST1H1B	Histone H1.5	S	2	-1.02973	1.02063
HIST1H1D	Histone H1.3	S	2	-2.00371	1.34868
HIST1H1C	Histone H1.2	S	2	-1.00799	0.8455
ATP2A2	Sarcoplasmic/endoplasmic reticulum calcium ATPase 2	S	663	-1.85224	1.02094
STMN1	Stathmin	S	16	-2.48535	1.70306
STMN1	Stathmin	S	25	-1.35995	0.69065
STMN1;STMN2	Stathmin;Stathmin-2	S	46	-0.994096	2.55015
STMN1	Stathmin	S	38	-0.823347	0.974535
STMN1	Stathmin	S	63	-1.55762	1.06249
YBX3	Y-box-binding protein 3	S	34	-0.415684	0.982145
YBX3	Y-box-binding protein 3	S	38	-0.391324	0.874805
YBX3	Y-box-binding protein 3	S	79	0.0244483	0.0935956
IFNAR1	Interferon alpha/beta receptor 1	S	495	-0.922926	0
PRKCA	Protein kinase C alpha type	S	226	-2.30077	1.29093
GJA1	Gap junction alpha-1 protein	S	255	-2.10372	0.79597
JUND	Transcription factor jun-D	S	255	-1.91546	1.21979
ATF7	Cyclic AMP-dependent transcription factor ATF-7	S	434	0.234217	0.244432
PRKACA	cAMP-dependent protein kinase catalytic subunit alpha	S	339	-0.390732	0.923105
PTPN2	Tyrosine-protein phosphatase non-receptor type 2	S	304	-1.3493	1.94109
CTPS1	CTP synthase 1	S	574	2.9835	0
CTPS1	CTP synthase 1	S	575	2.76227	1.70927
PTPN1	Tyrosine-protein phosphatase non-receptor type 1	S	352	-1.31645	1.56921
VCL	Vinculin	S	288	-0.552091	0.173527
VCL	Vinculin	S	721	-2.18541	2.44315
SON	Protein SON	S	2129	-0.33398	0
SON	Protein SON	S	1697	-0.145771	0.176207
SON	Protein SON	S	152	0.619366	0
NELFE	Negative elongation factor E	S	251	-0.332747	0.160939
NELFE	Negative elongation factor E	S	115	0.599497	0.449512
NELFE	Negative elongation factor E	S	353	0.0441949	0.150031
PGAM1	Phosphoglycerate mutase 1	S	14	0.472934	0.609692
PGAM1;PGAM4	Phosphoglycerate mutase 1;Probable phosphoglycerate mutase 4	S	118	-1.79161	1.40005
RCC1	Regulator of chromosome condensation	S	11	-0.977068	1.58046
LIG1	DNA ligase 1	S	51	-1.03276	1.50504
LIG1	DNA ligase 1	S	141	-0.719389	0.581155
LIG1	DNA ligase 1	S	66	-0.494486	1.23499
LIG1	DNA ligase 1	S	76	-0.938142	1.26504
XRCC1	DNA repair protein XRCC1	S	461	-0.974928	0
XRCC1	DNA repair protein XRCC1	S	241	-0.969503	1.33229
XRCC1	DNA repair protein XRCC1	S	446	-1.31597	0
XRCC1	DNA repair protein XRCC1	S	447	-1.08758	0.724549
XRCC1	DNA repair protein XRCC1	S	226	-1.21058	1.18576
NCL	Nucleolin	S	184	0.197315	0
NCL	Nucleolin	S	206	0.232306	0
NCL	Nucleolin	S	563	0.272264	0.218498
NCL	Nucleolin	S	145	-0.303597	0.384993
NCL	Nucleolin	S	153	0.215495	0.216569
NCL	Nucleolin	S	67	-0.551862	0.587192
SLC9A1	Sodium/hydrogen exchanger 1	S	785	0.867473	1.39497
ATP2B1	Plasma membrane calcium-transporting ATPase 1	S	1155	-1.66597	1.26479
EIF2S2	Eukaryotic translation initiation factor 2 subunit 2	S	67	-0.551387	0.528962
EIF2S2	Eukaryotic translation initiation factor 2 subunit 2	S	105	0.112173	0.497515
EIF2S2	Eukaryotic translation initiation factor 2 subunit 2	S	2	0.282098	0.538037
RAB6A	Ras-related protein Rab-6A	S	2	0.312813	0.352956
LMNB1;LMNB2	Lamin-B1;Lamin-B2	S	391	1.22904	1.48696
PTMS	Parathymosin	S	5	0.416761	1.59565
CDK11B;CDK11A	Cyclin-dependent kinase 11B;Cyclin-dependent kinase 11A	S	589	1.37188	1.50249
CDK11B;CDK11A	Cyclin-dependent kinase 11B;Cyclin-dependent kinase 11A	S	752	1.31738	1.95564
FLNA	Filamin-A	S	1084	-1.17156	1.65185
FLNA	Filamin-A	S	2327	-1.13229	1.99908
FLNA	Filamin-A	S	2180	-1.65906	0
FLNA	Filamin-A	S	2152	-1.45152	1.04562
NF1	Neurofibromin;Neurofibromin truncated	S	2515	-0.519481	0
NF1	Neurofibromin;Neurofibromin truncated	S	2597	-0.499478	0.316196
NF1	Neurofibromin;Neurofibromin truncated	S	2543	-0.0394974	0.0419912
VDAC1	Voltage-dependent anion-selective channel protein 1	S	104	-0.914401	0.610034
OSBP	Oxysterol-binding protein 1	S	351	0.82396	2.57885
OSBP	Oxysterol-binding protein 1	S	382	0.617823	0
OSBP	Oxysterol-binding protein 1	S	240	1.2143	1.344
PAICS	Multifunctional protein ADE2;Phosphoribosylaminoimidazole-succinocarboxamide synthase;Phosphoribosylaminoimidazole carboxylase	S	27	0.737404	0.487506
HNRNPA2B1	Heterogeneous nuclear ribonucleoproteins A2/B1	S	259	1.57682	0
HNRNPA2B1	Heterogeneous nuclear ribonucleoproteins A2/B1	S	344	-0.204085	0.0683119
TCEA1	Transcription elongation factor A protein 1	S	97	1.45901	0
TCEA1	Transcription elongation factor A protein 1	S	100	0.842981	1.76238
SP100	Nuclear autoantigen Sp-100	S	362	2.31015	1.53445
CFL1	Cofilin-1	S	3	-1.97804	0.868018
EIF4B	Eukaryotic translation initiation factor 4B	S	459	-0.0697874	0
EIF4B	Eukaryotic translation initiation factor 4B	S	406	-1.26032	1.20477
EIF4B	Eukaryotic translation initiation factor 4B	S	445	-0.373046	0.252529
EIF4B	Eukaryotic translation initiation factor 4B	S	93	-1.55019	0.887958
EEF1B2	Elongation factor 1-beta	S	106	0.314923	0.521741
EEF1B2	Elongation factor 1-beta	S	8	0.449628	0.457893
POLR2A	DNA-directed RNA polymerase II subunit RPB1	S	1913	0.561825	0
POLR2A	DNA-directed RNA polymerase II subunit RPB1	S	1920	-0.46496	0.915126
POLR2A	DNA-directed RNA polymerase II subunit RPB1	S	1878	-0.736195	0
APC	Adenomatous polyposis coli protein	S	780	2.8212	2.93163
APC	Adenomatous polyposis coli protein	S	1038	2.2977	0
APC	Adenomatous polyposis coli protein	S	1042	3.10151	1.19936
MCM3	DNA replication licensing factor MCM3	S	711	-0.571362	0.792904
MCM3	DNA replication licensing factor MCM3	S	160	-2.7001	0
BRD2	Bromodomain-containing protein 2	S	633	1.76469	0
YY1	Transcriptional repressor protein YY1	S	247	-0.811813	1.10744
PSMA3	Proteasome subunit alpha type-3	S	250	0.671383	1.22889
DNMT1	DNA (cytosine-5)-methyltransferase 1	S	714	-1.6357	1.05017
DNMT1	DNA (cytosine-5)-methyltransferase 1	S	1105	-0.830129	0.430954
U2AF2	Splicing factor U2AF 65 kDa subunit	S	79	-0.205692	1.173
U2AF2	Splicing factor U2AF 65 kDa subunit	S	2	-0.314769	0.848246
YWHAQ;YWHAB;SFN;YWHAG;YWHAE;YWHAZ;YWHAH	14-3-3 protein theta;14-3-3 protein beta/alpha;14-3-3 protein beta/alpha, N-terminally processed;14-3-3 protein sigma;14-3-3 protein gamma;14-3-3 protein gamma, N-terminally processed;14-3-3 protein epsilon;14-3-3 protein zeta/delta;14-3-3 protein eta	S	45	-1.36443	1.12963
YWHAQ	14-3-3 protein theta	S	210	-0.304095	0.25053
MARK3	MAP/microtubule affinity-regulating kinase 3	S	469	-0.506478	0.254136
MARK3	MAP/microtubule affinity-regulating kinase 3	S	390	-2.14123	2.21764
MARK3	MAP/microtubule affinity-regulating kinase 3	S	391	-2.34033	2.42603
MARK3	MAP/microtubule affinity-regulating kinase 3	S	400	-1.79485	0
CAD	CAD protein;Glutamine-dependent carbamoyl-phosphate synthase;Aspartate carbamoyltransferase;Dihydroorotase	S	1859	-0.739495	0.858288
CAD	CAD protein;Glutamine-dependent carbamoyl-phosphate synthase;Aspartate carbamoyltransferase;Dihydroorotase	S	1406	-0.246611	0.33338
PDE4A	cAMP-specific 3',5'-cyclic phosphodiesterase 4A	S	344	-0.865146	0
PDE4A	cAMP-specific 3',5'-cyclic phosphodiesterase 4A	S	346	-2.02717	0
MAP4	Microtubule-associated protein 4	S	507	-1.10939	1.51038
MAP4	Microtubule-associated protein 4	S	696	-0.436299	0.730004
MAP4	Microtubule-associated protein 4	S	928	-0.846054	0.545736
MAP4	Microtubule-associated protein 4	S	825	-1.745	1.43987
MAP4	Microtubule-associated protein 4	S	1073	-0.524646	0.789225
CANX	Calnexin	S	583	0.87115	2.2108
CANX	Calnexin	S	554	0.111648	0.189817
CANX	Calnexin	S	564	0.455631	1.29054
SSFA2	Sperm-specific antigen 2	S	739	1.63005	2.13685
SMARCA1	Probable global transcription activator SNF2L1	S	116	-2.37111	1.42537
ERCC5	DNA repair protein complementing XP-G cells	S	382	0.991972	0
ERCC5	DNA repair protein complementing XP-G cells	S	384	1.02818	0.965933
RBL1	Retinoblastoma-like protein 1	S	640	-0.168568	0
EPHA2	Ephrin type-A receptor 2	S	897	-1.02676	0
EPHA2	Ephrin type-A receptor 2	S	901	-0.109288	0.0409738
SHC1	SHC-transforming protein 1	S	139	-1.13675	1.44409
ARID4A	AT-rich interactive domain-containing protein 4A	S	863	-0.951272	0.777989
ARID4A	AT-rich interactive domain-containing protein 4A	S	864	-1.0131	0.80265
PML	Protein PML	S	527	-0.646849	0.39295
PML	Protein PML	S	504	1.2271	1.29777
PML	Protein PML	S	505	0.939078	0
EEF1D	Elongation factor 1-delta	S	133	-0.767839	0.694273
EEF1D	Elongation factor 1-delta	S	162	0.191017	0.429481
MARCKS	Myristoylated alanine-rich C-kinase substrate	S	145	-2.74398	1.05082
MARCKS	Myristoylated alanine-rich C-kinase substrate	S	147	-3.28873	1.87639
MARCKS	Myristoylated alanine-rich C-kinase substrate	S	118	-2.13791	2.29086
MARCKS	Myristoylated alanine-rich C-kinase substrate	S	135	-2.18438	1.37964
MARCKS	Myristoylated alanine-rich C-kinase substrate	S	81	-2.73178	0
MARCKS	Myristoylated alanine-rich C-kinase substrate	S	26	-1.92307	0
MARCKS	Myristoylated alanine-rich C-kinase substrate	S	27	-1.15262	0.645323
MARCKS	Myristoylated alanine-rich C-kinase substrate	S	101	-2.49232	1.93067
MARCKS	Myristoylated alanine-rich C-kinase substrate	S	170	-3.36696	2.47844
RPL12	60S ribosomal protein L12	S	38	1.272	1.07804
NKTR	NK-tumor recognition protein;Putative peptidyl-prolyl cis-trans isomerase	S	463	0.031051	0.0802812
NMT1	Glycylpeptide N-tetradecanoyltransferase 1	S	47	0.183703	0
ADSL	Adenylosuccinate lyase	S	9	-0.434276	4.00977
CLIP1	CAP-Gly domain-containing linker protein 1	S	204	-0.632342	0
CLIP1	CAP-Gly domain-containing linker protein 1	S	1364	-0.185001	0.106698
PRKAR1B	cAMP-dependent protein kinase type I-beta regulatory subunit	S	83	0.811488	0
RRM2	Ribonucleoside-diphosphate reductase subunit M2	S	20	-1.58839	0.681745
DNAJA1	DnaJ homolog subfamily A member 1	S	335	0.869327	0.31082
AKT1	RAC-alpha serine/threonine-protein kinase	S	124	-0.72407	0
HNRNPH1	Heterogeneous nuclear ribonucleoprotein H;Heterogeneous nuclear ribonucleoprotein H, N-terminally processed	S	63	0.568971	2.56243
HNRNPH1;HNRNPH2	Heterogeneous nuclear ribonucleoprotein H;Heterogeneous nuclear ribonucleoprotein H, N-terminally processed;Heterogeneous nuclear ribonucleoprotein H2	S	104	0.734487	1.16426
CSTF2	Cleavage stimulation factor subunit 2	S	524	-0.108885	0.18868
DUT	Deoxyuridine 5'-triphosphate nucleotidohydrolase, mitochondrial	S	99	-0.765139	1.02231
MCM4	DNA replication licensing factor MCM4	S	131	-0.602662	1.00958
HSPA4	Heat shock 70 kDa protein 4	S	647	0.324047	0.284965
CA8	Carbonic anhydrase-related protein	S	5	1.86641	0
CTNNA1	Catenin alpha-1	S	641	0.590841	0.975668
CTNNB1	Catenin beta-1	S	552	0.78435	1.05225
BMI1	Polycomb complex protein BMI-1	S	251	-1.72899	0
RFC1	Replication factor C subunit 1	S	1104	1.39437	1.39087
GTF2F1	General transcription factor IIF subunit 1	S	385	-0.185648	0
GTF2F1	General transcription factor IIF subunit 1	S	433	0.617914	0.761838
IRS1	Insulin receptor substrate 1	S	3	-2.2146	1.35953
IRS1	Insulin receptor substrate 1	S	1101	-2.76636	0.885052
IRS1	Insulin receptor substrate 1	S	892	-1.86269	0.546647
MYH9	Myosin-9	S	1943	0.274667	0.553257
MYH10	Myosin-10	S	1956	-1.85109	1.29661
COPB2	Coatomer subunit beta'	S	859	0.00246888	0.00342731
ADD1	Alpha-adducin	S	12	0.447638	0.567601
ADD1;ADD2;ADD3	Alpha-adducin;Beta-adducin;Gamma-adducin	S	693	0.0162366	0
ADD1	Alpha-adducin	S	358	0.172757	0.596671
ADD1	Alpha-adducin	S	465	0.268154	0.487667
ADD2	Beta-adducin	S	592	2.31666	0
BSG	Basigin	S	362	0.167797	0.149423
NUP214	Nuclear pore complex protein Nup214	S	678	-0.818883	1.39457
NUP214	Nuclear pore complex protein Nup214	S	657	-1.72435	3.21195
NUP214	Nuclear pore complex protein Nup214	S	430	-0.213833	0
NUP214	Nuclear pore complex protein Nup214	S	433	-0.219404	0.319139
NUP214	Nuclear pore complex protein Nup214	S	646	-1.9572	1.74336
DEK	Protein DEK	S	32	-0.163585	0.133284
DEK	Protein DEK	S	51	-0.473184	0.45505
GNL1	Guanine nucleotide-binding protein-like 1	S	324	-0.325827	1.02627
GNL1	Guanine nucleotide-binding protein-like 1	S	51	0.356281	0.358661
TALDO1	Transaldolase	S	237	1.21389	1.02039
RBMX;RBMXL1	RNA-binding motif protein, X chromosome;RNA-binding motif protein, X chromosome, N-terminally processed;RNA binding motif protein, X-linked-like-1	S	208	-0.637679	0
RBMX;RBMXL1	RNA-binding motif protein, X chromosome;RNA-binding motif protein, X chromosome, N-terminally processed;RNA binding motif protein, X-linked-like-1	S	249	-0.485011	0.604479
RBMX	RNA-binding motif protein, X chromosome;RNA-binding motif protein, X chromosome, N-terminally processed	S	352	-0.374439	0.395459
RBMX	RNA-binding motif protein, X chromosome;RNA-binding motif protein, X chromosome, N-terminally processed	S	88	-0.179479	1.22418
BRCA1	Breast cancer type 1 susceptibility protein	S	1524	-0.827335	0.453268
EIF4A3	Eukaryotic initiation factor 4A-III;Eukaryotic initiation factor 4A-III, N-terminally processed	S	12	-1.06831	0.928137
CUX1	Homeobox protein cut-like 1	S	1321	1.38747	0
TXLNA	Alpha-taxilin	S	514	-1.5021	0.849014
TXLNA	Alpha-taxilin	S	515	-0.89847	0.35602
TXLNA	Alpha-taxilin	S	18	-1.07462	0.619487
TXLNA	Alpha-taxilin	S	19	-1.07462	0.619487
PBX2	Pre-B-cell leukemia transcription factor 2	S	151	-0.237305	0.496285
PBX2	Pre-B-cell leukemia transcription factor 2	S	395	-1.0669	0
USP8	Ubiquitin carboxyl-terminal hydrolase 8	S	716	0.723955	0.715746
USP8	Ubiquitin carboxyl-terminal hydrolase 8	S	718	-0.204109	0.0858067
NAA10	N-alpha-acetyltransferase 10	S	182	-0.0895362	0.159977
PPP1R2;PPP1R2P3	Protein phosphatase inhibitor 2;Protein phosphatase inhibitor 2-like protein 3	S	121	0.206931	0.454709
PPP1R2;PPP1R2P3	Protein phosphatase inhibitor 2;Protein phosphatase inhibitor 2-like protein 3	S	122	0.300365	0.332953
IARS	Isoleucine--tRNA ligase, cytoplasmic	S	1047	-0.573879	0.411093
TMPO	Lamina-associated polypeptide 2, isoform alpha;Thymopoietin;Thymopentin;Lamina-associated polypeptide 2, isoforms beta/gamma;Thymopoietin;Thymopentin	S	66	-0.284872	0.476027
TMPO	Lamina-associated polypeptide 2, isoform alpha;Thymopoietin;Thymopentin;Lamina-associated polypeptide 2, isoforms beta/gamma;Thymopoietin;Thymopentin	S	67	-0.349246	0.385462
TMPO	Lamina-associated polypeptide 2, isoform alpha;Thymopoietin;Thymopentin;Lamina-associated polypeptide 2, isoforms beta/gamma;Thymopoietin;Thymopentin	S	59	-0.540273	0.398305
TMPO	Lamina-associated polypeptide 2, isoform alpha;Thymopoietin;Thymopentin	S	351	0.277749	0.538819
TMPO	Lamina-associated polypeptide 2, isoform alpha;Thymopoietin;Thymopentin	S	354	0.977784	0.604967
TMPO	Lamina-associated polypeptide 2, isoforms beta/gamma;Thymopoietin;Thymopentin	S	306	-0.497647	0.982397
STAT1	Signal transducer and activator of transcription 1-alpha/beta	S	727	0.247787	0.148899
MTOR	Serine/threonine-protein kinase mTOR	S	2448	-1.39399	1.64265
EPS15	Epidermal growth factor receptor substrate 15	S	796	0.347439	0
EPS15	Epidermal growth factor receptor substrate 15	S	814	-1.64413	1.35431
RPS27	40S ribosomal protein S27	S	11	-0.290017	0.31487
ABL2	Abelson tyrosine-protein kinase 2	S	631	-0.380225	0.459145
NCAPD3	Condensin-2 complex subunit D3	S	1382	-0.694376	1.12025
NCAPD3	Condensin-2 complex subunit D3	S	1384	-1.09389	0
RBM34	RNA-binding protein 34	S	14	-0.142087	0.234532
MATR3	Matrin-3	S	188	-0.810571	1.31471
MATR3	Matrin-3	S	766	-1.1551	1.33224
MATR3	Matrin-3	S	748	-0.176599	0
MAGEA4	Melanoma-associated antigen 4	S	99	-1.958	1.05489
VDAC2	Voltage-dependent anion-selective channel protein 2	S	115	-0.464077	0.478162
CBX5	Chromobox protein homolog 5	S	92	1.01204	0
MKI67	Antigen KI-67	S	308	1.69717	1.90721
MKI67	Antigen KI-67	S	357	1.1163	1.39672
PHKA2	Phosphorylase b kinase regulatory subunit alpha, liver isoform	S	1015	-2.25561	1.0717
PHKA2	Phosphorylase b kinase regulatory subunit alpha, liver isoform	S	729	-1.84685	1.55305
PHKA2;PHKA1	Phosphorylase b kinase regulatory subunit alpha, liver isoform;Phosphorylase b kinase regulatory subunit alpha, skeletal muscle isoform	S	7	1.6778	2.31853
NOP2	Probable 28S rRNA (cytosine(4447)-C(5))-methyltransferase	S	786	-0.346772	0.384567
NOP2	Probable 28S rRNA (cytosine(4447)-C(5))-methyltransferase	S	732	-1.42013	0.945019
ATRX	Transcriptional regulator ATRX	S	1061	0.76248	1.70209
ATRX	Transcriptional regulator ATRX	S	1527	0.288971	0.148892
ATRX	Transcriptional regulator ATRX	S	598	0.324262	0.519958
ATRX	Transcriptional regulator ATRX	S	313	0.0771618	0
ATRX	Transcriptional regulator ATRX	S	316	0.405976	1.56394
CRK	Adapter molecule crk	S	40	-0.146931	0
CRK	Adapter molecule crk	S	41	-0.414258	0
BAG6	Large proline-rich protein BAG6	S	113	0.286477	0.293316
BAG6	Large proline-rich protein BAG6	S	973	-0.95018	0
BAG6	Large proline-rich protein BAG6	S	1117	0.271864	0.348359
RPS10;RPS10P5	40S ribosomal protein S10;Putative 40S ribosomal protein S10-like	S	146	-0.574467	1.19084
MAP1B	Microtubule-associated protein 1B;MAP1B heavy chain;MAP1 light chain LC1	S	25	3.15559	0
MAP1B	Microtubule-associated protein 1B;MAP1B heavy chain;MAP1 light chain LC1	S	1154	2.14455	0
MAP1B	Microtubule-associated protein 1B;MAP1B heavy chain;MAP1 light chain LC1	S	992	2.19004	0
MAP1B	Microtubule-associated protein 1B;MAP1B heavy chain;MAP1 light chain LC1	S	937	1.30431	1.22241
MAP1B	Microtubule-associated protein 1B;MAP1B heavy chain;MAP1 light chain LC1	S	1427	1.87007	0
MAP1B	Microtubule-associated protein 1B;MAP1B heavy chain;MAP1 light chain LC1	S	1016	5.81205	2.23237
MAP1B	Microtubule-associated protein 1B;MAP1B heavy chain;MAP1 light chain LC1	S	1501	3.45031	1.33644
MAP1B	Microtubule-associated protein 1B;MAP1B heavy chain;MAP1 light chain LC1	S	1915	3.85509	2.23072
MAP1B	Microtubule-associated protein 1B;MAP1B heavy chain;MAP1 light chain LC1	S	1256	2.89259	0
MAP1B	Microtubule-associated protein 1B;MAP1B heavy chain;MAP1 light chain LC1	S	1265	3.12382	0
MAP1B	Microtubule-associated protein 1B;MAP1B heavy chain;MAP1 light chain LC1	S	2098	3.32015	1.36635
MAP1B	Microtubule-associated protein 1B;MAP1B heavy chain;MAP1 light chain LC1	S	1322	1.31603	1.35124
MAP1B	Microtubule-associated protein 1B;MAP1B heavy chain;MAP1 light chain LC1	S	1339	1.82518	1.37333
YAP1	Transcriptional coactivator YAP1	S	61	-0.126629	0.0613329
YAP1	Transcriptional coactivator YAP1	S	109	-0.894029	0.668364
YAP1	Transcriptional coactivator YAP1	S	163	-0.602099	0
YAP1	Transcriptional coactivator YAP1	S	164	-0.48026	0.378265
PLA2G4A	Cytosolic phospholipase A2;Phospholipase A2;Lysophospholipase	S	437	2.87269	0
CAPZA2	F-actin-capping protein subunit alpha-2	S	9	-0.63057	0.73878
PRRC2A	Protein PRRC2A	S	1147	-2.40021	2.40239
PRRC2A	Protein PRRC2A	S	380	-0.684499	1.89443
PRRC2A	Protein PRRC2A	S	1092	-1.57616	0.932852
PRRC2A	Protein PRRC2A	S	1120	-0.309258	0
PRRC2A	Protein PRRC2A	S	1219	-1.95615	1.71071
PRRC2A	Protein PRRC2A	S	1306	0.273911	0.447103
NES	Nestin	S	1016	-1.3359	0.850689
NES	Nestin	S	680	-1.54632	0.858743
NES	Nestin	S	768	-0.983729	0.497646
CD97	CD97 antigen;CD97 antigen subunit alpha;CD97 antigen subunit beta	S	818	0.490023	0.377189
MARCKSL1	MARCKS-related protein	S	22	-0.181338	0.100783
MARCKSL1	MARCKS-related protein	S	104	-2.5356	1.63353
PXN	Paxillin	S	303	-0.737706	0
PXN	Paxillin	S	85	-1.68029	1.89004
NR2C2	Nuclear receptor subfamily 2 group C member 2	S	351	-1.29325	0
NR2C2	Nuclear receptor subfamily 2 group C member 2	S	46	1.28997	0
RPL34	60S ribosomal protein L34	S	12	-1.77276	0.553464
NASP	Nuclear autoantigenic sperm protein	S	480	-1.6258	0.647797
NASP	Nuclear autoantigenic sperm protein	S	497	-2.19862	0
NASP	Nuclear autoantigenic sperm protein	S	421	-0.513812	0.4449
NASP	Nuclear autoantigenic sperm protein	S	503	-1.98322	2.01118
NASP	Nuclear autoantigenic sperm protein	S	210	-0.212461	0
ARRB1	Beta-arrestin-1	S	412	-1.93736	2.30354
PCYT1A	Choline-phosphate cytidylyltransferase A	S	331	0.0290876	0.0253471
HARS2	Probable histidine--tRNA ligase, mitochondrial	S	67	1.51413	3.47889
MCM2	DNA replication licensing factor MCM2	S	12	-0.798003	1.4798
MCM2	DNA replication licensing factor MCM2	S	13	-0.375758	1.38666
MCM2	DNA replication licensing factor MCM2	S	108	-0.4353	0.732865
MCM2	DNA replication licensing factor MCM2	S	139	-0.650545	1.39096
MCM2	DNA replication licensing factor MCM2	S	26	-1.46358	1.74349
MCM2	DNA replication licensing factor MCM2	S	27	-1.00106	1.50845
YLPM1	YLP motif-containing protein 1	S	1119	-0.0580078	0.0563087
RBM25	RNA-binding protein 25	S	703	0.748867	0.959793
RBM25	RNA-binding protein 25	S	677	-0.0993554	0.106687
CLK2	Dual specificity protein kinase CLK2	S	142	0.194307	1.15878
CLK3	Dual specificity protein kinase CLK3	S	157	-0.0749315	0.139772
PSEN1	Presenilin-1;Presenilin-1 NTF subunit;Presenilin-1 CTF subunit;Presenilin-1 CTF12	S	367	-0.639093	1.16702
PSEN1	Presenilin-1;Presenilin-1 NTF subunit;Presenilin-1 CTF subunit;Presenilin-1 CTF12	S	43	-1.57128	0.998224
NUP153	Nuclear pore complex protein Nup153	S	209	-0.327849	0
RANBP2	E3 SUMO-protein ligase RanBP2	S	1400	1.24469	0
RANBP2	E3 SUMO-protein ligase RanBP2	S	781	0.0944246	0.52168
RANBP2;RGPD4;RGPD3;RGPD1;RGPD2	E3 SUMO-protein ligase RanBP2;RanBP2-like and GRIP domain-containing protein 4;RanBP2-like and GRIP domain-containing protein 3;RANBP2-like and GRIP domain-containing protein 1;RANBP2-like and GRIP domain-containing protein 2	S	788	0.650436	0.676738
RANBP2	E3 SUMO-protein ligase RanBP2	S	3207	-0.0729393	0
RANBP2	E3 SUMO-protein ligase RanBP2	S	2626	1.44978	0
RANBP2	E3 SUMO-protein ligase RanBP2	S	2628	0.692001	0
RANBP2	E3 SUMO-protein ligase RanBP2	S	1160	-0.444423	1.3655
RANBP2	E3 SUMO-protein ligase RanBP2	S	2668	0.468777	1.38461
RANBP2	E3 SUMO-protein ligase RanBP2	S	2900	-0.182033	2.35629
RANBP2	E3 SUMO-protein ligase RanBP2	S	21	-1.14583	1.35563
GSK3A;GSK3B	Glycogen synthase kinase-3 alpha;Glycogen synthase kinase-3 beta	S	278	0.445021	0
TAF6	Transcription initiation factor TFIID subunit 6	S	653	-0.583987	0
GMPS	GMP synthase [glutamine-hydrolyzing]	S	332	0.99583	0
LIG3	DNA ligase 3	S	210	-1.06463	1.20617
MRE11A	Double-strand break repair protein MRE11A	S	688	0.0588037	0
MRE11A	Double-strand break repair protein MRE11A	S	689	1.49226	0
MRE11A	Double-strand break repair protein MRE11A	S	649	-0.164896	0.32941
MRE11A	Double-strand break repair protein MRE11A	S	558	0.730557	2.7971
GDI2	Rab GDP dissociation inhibitor beta	S	61	-2.22426	0
EMD	Emerin	S	171	-0.909236	1.04082
EMD	Emerin	S	173	-0.542295	0.93746
EMD	Emerin	S	8	0.381874	0.76909
PDLIM4	PDZ and LIM domain protein 4	S	112	0.385697	0.32238
ST13;ST13P4	Hsc70-interacting protein;Putative protein FAM10A4	S	76	-1.69826	1.62332
ST13;ST13P4	Hsc70-interacting protein;Putative protein FAM10A4	S	79	-0.536003	0.288635
ERF	ETS domain-containing transcription factor ERF	S	327	-2.00968	3.96312
DNM2	Dynamin-2	S	764	0.268537	0
LRBA	Lipopolysaccharide-responsive and beige-like anchor protein	S	10	0.124802	0.107359
LRBA	Lipopolysaccharide-responsive and beige-like anchor protein	S	1299	-1.50522	0
LRBA	Lipopolysaccharide-responsive and beige-like anchor protein	S	1767	-0.190436	0
LRBA	Lipopolysaccharide-responsive and beige-like anchor protein	S	1100	0.484349	0.441589
LRBA	Lipopolysaccharide-responsive and beige-like anchor protein	S	2064	0.6963	1.18816
LRBA	Lipopolysaccharide-responsive and beige-like anchor protein	S	1118	0.883784	1.15285
FXR1	Fragile X mental retardation syndrome-related protein 1	S	485	1.20201	1.57317
FXR1	Fragile X mental retardation syndrome-related protein 1	S	409	1.27228	2.78884
FXR2	Fragile X mental retardation syndrome-related protein 2	S	525	0.203972	0.477548
FXR2	Fragile X mental retardation syndrome-related protein 2	S	601	-0.134565	0.21839
FXR2	Fragile X mental retardation syndrome-related protein 2	S	453	0.509116	1.23245
FXR2	Fragile X mental retardation syndrome-related protein 2	S	566	-0.647242	0
RAB7A	Ras-related protein Rab-7a	S	72	-0.956821	1.11517
DAP	Death-associated protein 1	S	51	0.133659	0.188674
TPMT	Thiopurine S-methyltransferase	S	14	-1.69175	1.23761
HCFC1	Host cell factor 1;HCF N-terminal chain 1;HCF N-terminal chain 2;HCF N-terminal chain 3;HCF N-terminal chain 4;HCF N-terminal chain 5;HCF N-terminal chain 6;HCF C-terminal chain 1;HCF C-terminal chain 2;HCF C-terminal chain 3;HCF C-terminal chain 4;HCF C-terminal chain 5;HCF C-terminal chain 6	S	6	-0.672802	0.512561
HCFC1	Host cell factor 1;HCF N-terminal chain 1;HCF N-terminal chain 2;HCF N-terminal chain 3;HCF N-terminal chain 4;HCF N-terminal chain 5;HCF N-terminal chain 6;HCF C-terminal chain 1;HCF C-terminal chain 2;HCF C-terminal chain 3;HCF C-terminal chain 4;HCF C-terminal chain 5;HCF C-terminal chain 6	S	1497	-0.354622	0
HCFC1	Host cell factor 1;HCF N-terminal chain 1;HCF N-terminal chain 2;HCF N-terminal chain 3;HCF N-terminal chain 4;HCF N-terminal chain 5;HCF N-terminal chain 6;HCF C-terminal chain 1;HCF C-terminal chain 2;HCF C-terminal chain 3;HCF C-terminal chain 4;HCF C-terminal chain 5;HCF C-terminal chain 6	S	1507	-0.971894	1.39012
HCFC1	Host cell factor 1;HCF N-terminal chain 1;HCF N-terminal chain 2;HCF N-terminal chain 3;HCF N-terminal chain 4;HCF N-terminal chain 5;HCF N-terminal chain 6;HCF C-terminal chain 1;HCF C-terminal chain 2;HCF C-terminal chain 3;HCF C-terminal chain 4;HCF C-terminal chain 5;HCF C-terminal chain 6	S	666	-0.379078	0.870726
CAV2	Caveolin-2	S	23	-1.23599	0
HSD17B4	Peroxisomal multifunctional enzyme type 2;(3R)-hydroxyacyl-CoA dehydrogenase;Enoyl-CoA hydratase 2	S	3	0.548588	1.28906
RPS6KA3	Ribosomal protein S6 kinase alpha-3	S	369	1.44916	1.47492
RPS6KA3	Ribosomal protein S6 kinase alpha-3	S	715	-0.256112	0
HDGF	Hepatoma-derived growth factor	S	165	-0.113299	0.540883
HDGF	Hepatoma-derived growth factor	S	239	-0.0766389	0
NEK4	Serine/threonine-protein kinase Nek4	S	563	-0.40658	0
HNRNPA3	Heterogeneous nuclear ribonucleoprotein A3	S	358	-0.881207	0.670994
HNRNPM	Heterogeneous nuclear ribonucleoprotein M	S	575	0.0941617	0
KPNA2	Importin subunit alpha-1	S	62	0.808021	0
ARHGDIA	Rho GDP-dissociation inhibitor 1	S	24	-0.800317	0
AGFG1	Arf-GAP domain and FG repeat-containing protein 1	S	181	-1.09363	1.11929
MSH6	DNA mismatch repair protein Msh6	S	830	-0.385492	0.214896
MSH6	DNA mismatch repair protein Msh6	S	227	0.0846634	0.0997386
RBM5	RNA-binding protein 5	S	624	-0.974481	1.79348
CAPZA1	F-actin-capping protein subunit alpha-1	S	9	-0.453347	0.361792
NUP98	Nuclear pore complex protein Nup98-Nup96;Nuclear pore complex protein Nup98;Nuclear pore complex protein Nup96	S	623	-0.34079	0.807526
NUP98	Nuclear pore complex protein Nup98-Nup96;Nuclear pore complex protein Nup98;Nuclear pore complex protein Nup96	S	612	-0.689855	0
NUP98	Nuclear pore complex protein Nup98-Nup96;Nuclear pore complex protein Nup98;Nuclear pore complex protein Nup96	S	932	-0.518455	0.822265
NUP98	Nuclear pore complex protein Nup98-Nup96;Nuclear pore complex protein Nup98;Nuclear pore complex protein Nup96	S	934	-0.152444	0.427382
NUP98	Nuclear pore complex protein Nup98-Nup96;Nuclear pore complex protein Nup98;Nuclear pore complex protein Nup96	S	839	-0.464646	0.340421
NUP98	Nuclear pore complex protein Nup98-Nup96;Nuclear pore complex protein Nup98;Nuclear pore complex protein Nup96	S	888	-0.542742	1.12801
DAPK1	Death-associated protein kinase 1	S	696	-0.840929	0.240209
ARFIP1	Arfaptin-1	S	39	0.127617	0
ACLY	ATP-citrate synthase	S	481	1.35214	1.82343
ACLY	ATP-citrate synthase	S	455	1.22718	1.13107
COPA	Coatomer subunit alpha;Xenin;Proxenin	S	173	1.29901	1.00036
SLC16A1	Monocarboxylate transporter 1	S	467	1.01682	1.68808
SUB1	Activated RNA polymerase II transcriptional coactivator p15	S	17	-0.783689	0
SUB1	Activated RNA polymerase II transcriptional coactivator p15	S	19	1.35184	0
SUB1	Activated RNA polymerase II transcriptional coactivator p15	S	118	0.117096	0.0764666
CLNS1A	Methylosome subunit pICln	S	102	0.315955	0.253112
ATN1	Atrophin-1	S	632	-0.555434	2.12147
ATN1	Atrophin-1	S	101	2.11571	2.35553
TERF1	Telomeric repeat-binding factor 1	S	11	-0.00637937	0.00315337
USP14	Ubiquitin carboxyl-terminal hydrolase 14	S	143	-1.33163	0
RAD23B	UV excision repair protein RAD23 homolog B	S	160	-0.0488911	0.0436532
EIF5	Eukaryotic translation initiation factor 5	S	419	1.25259	0
SLC12A2	Solute carrier family 12 member 2	S	77	1.75145	0.807654
VCP	Transitional endoplasmic reticulum ATPase	S	702	0.438322	0.155584
MFAP1	Microfibrillar-associated protein 1	S	118	1.71221	0
MLLT4	Afadin	S	1182	1.63999	1.87496
MLLT4	Afadin	S	1779	1.25998	1.24631
MLLT4	Afadin	S	551	0.888128	0
MLLT4	Afadin	S	216	-0.829059	0.815673
MLLT4	Afadin	S	1083	1.84571	1.36435
MLLT4	Afadin	S	1275	2.75832	1.12844
NAP1L1	Nucleosome assembly protein 1-like 1	S	10	-2.45496	2.46381
ADAR	Double-stranded RNA-specific adenosine deaminase	S	823	0.157141	1.20934
ADAR	Double-stranded RNA-specific adenosine deaminase	S	825	0.222868	0.578865
EIF3B	Eukaryotic translation initiation factor 3 subunit B	S	154	-1.06561	0.731457
EIF3B	Eukaryotic translation initiation factor 3 subunit B	S	117	-1.27979	0
EIF3B	Eukaryotic translation initiation factor 3 subunit B	S	119	-1.32701	0
EIF3B	Eukaryotic translation initiation factor 3 subunit B	S	83	-0.224292	0
MARS	Methionine--tRNA ligase, cytoplasmic	S	825	0.3323	0.451814
HDAC4	Histone deacetylase 4	S	632	0.888672	2.31639
HDAC4	Histone deacetylase 4	S	633	0.915571	0
HDAC4	Histone deacetylase 4	S	565	1.14711	2.14227
HDAC4;HDAC9;HDAC5	Histone deacetylase 4;Histone deacetylase 9;Histone deacetylase 5	S	246	1.12483	0
HDAC4	Histone deacetylase 4	S	467	0.915268	1.15212
CLDN12	Claudin-12	S	228	-0.137444	0.287103
CLDN12	Claudin-12	S	231	-0.0423355	0.0335461
WDR4	tRNA (guanine-N(7)-)-methyltransferase non-catalytic subunit WDR4	S	391	-0.395886	0.341999
NUP107	Nuclear pore complex protein Nup107	S	37	-0.841967	0.32243
NUP107	Nuclear pore complex protein Nup107	S	11	-0.435477	0
TPI1	Triosephosphate isomerase	S	58	0.503785	0.405464
SEC61B	Protein transport protein Sec61 subunit beta	S	17	0.430851	0.500337
DSTN	Destrin	S	3	-2.90523	2.93679
RAB8A	Ras-related protein Rab-8A	S	185	-1.4522	0
RPS3A	40S ribosomal protein S3a	S	263	-0.430595	0.806231
PSME3	Proteasome activator complex subunit 3	S	24	-2.8828	0
HNRNPK	Heterogeneous nuclear ribonucleoprotein K	S	284	0.0648685	0.10723
HNRNPK	Heterogeneous nuclear ribonucleoprotein K	S	214	0.321296	0.465871
HNRNPK	Heterogeneous nuclear ribonucleoprotein K	S	216	0.859018	1.52278
HNRNPK	Heterogeneous nuclear ribonucleoprotein K	S	116	0.480595	0.110428
YWHAE	14-3-3 protein epsilon	S	210	0.290899	0.642244
TMSB4X	Thymosin beta-4;Hematopoietic system regulatory peptide	S	2	1.34446	0
RPL23A	60S ribosomal protein L23a	S	43	-1.03515	1.10366
RPS6	40S ribosomal protein S6	S	236	-0.863547	0.750378
RPS6	40S ribosomal protein S6	S	240	0.0432634	0.0319876
RPL30	60S ribosomal protein L30	S	10	-1.21642	0
TRA2B;TRA2A	Transformer-2 protein homolog beta;Transformer-2 protein homolog alpha	S	264	-0.168504	0.112775
TRA2B;TRA2A	Transformer-2 protein homolog beta;Transformer-2 protein homolog alpha	S	266	-0.174488	0.0677339
TRA2B	Transformer-2 protein homolog beta	S	14	0.129967	0.0415927
YWHAZ	14-3-3 protein zeta/delta	S	207	0.0632715	0.170076
YWHAZ	14-3-3 protein zeta/delta	S	210	-1.1467	0.71211
SUMO1	Small ubiquitin-related modifier 1	S	2	0.326861	0.345683
YBX1	Nuclease-sensitive element-binding protein 1	S	174	-0.668958	0.331857
YBX1	Nuclease-sensitive element-binding protein 1	S	176	0.821142	0
YBX1	Nuclease-sensitive element-binding protein 1	S	165	-0.771027	0.987765
YBX1	Nuclease-sensitive element-binding protein 1	S	209	-0.395492	0.915921
TUBA1B;TUBA1A;TUBA3E;TUBA1C	Tubulin alpha-1B chain;Tubulin alpha-1A chain;Tubulin alpha-3E chain;Tubulin alpha-1C chain	S	48	1.6771	1.00014
PAFAH1B2	Platelet-activating factor acetylhydrolase IB subunit beta	S	2	1.48755	2.00955
FAM193A	Protein FAM193A	S	1144	-1.26903	1.40658
RBM6	RNA-binding protein 6	S	362	-1.06888	2.44357
GTF2I	General transcription factor II-I	S	16	-0.0396111	0.0681875
GTF2I	General transcription factor II-I	S	830	-0.680404	1.20729
SRPK2	SRSF protein kinase 2;SRSF protein kinase 2 N-terminal;SRSF protein kinase 2 C-terminal	S	380	-0.648014	0.399776
SRPK2	SRSF protein kinase 2;SRSF protein kinase 2 N-terminal;SRSF protein kinase 2 C-terminal	S	497	-0.592399	0
PRKDC	DNA-dependent protein kinase catalytic subunit	S	3205	0.438394	0
PRKDC	DNA-dependent protein kinase catalytic subunit	S	2612	-2.81278	0.523124
ADAM17	Disintegrin and metalloproteinase domain-containing protein 17	S	791	-0.923653	0.30257
MAP1A	Microtubule-associated protein 1A;MAP1A heavy chain;MAP1 light chain LC2	S	667	-1.98556	0
MAP1A	Microtubule-associated protein 1A;MAP1A heavy chain;MAP1 light chain LC2	S	2022	-2.63278	0
TMF1	TATA element modulatory factor	S	344	0.235656	0.233302
MRPS36	28S ribosomal protein S36, mitochondrial	S	61	0.18115	0.253024
MXRA7	Matrix-remodeling-associated protein 7	S	128	-0.47821	0.732383
MXRA7	Matrix-remodeling-associated protein 7	S	144	-1.47166	1.60115
FOXK1	Forkhead box protein K1	S	213	0.132874	0.096319
FOXK1	Forkhead box protein K1	S	223	-0.781264	0
FOXK1	Forkhead box protein K1	S	445	0.0991779	0.0483148
FOXK1	Forkhead box protein K1	S	416	-0.818469	1.42641
FOXK1	Forkhead box protein K1	S	420	-0.279701	0.205584
ARHGAP4	Rho GTPase-activating protein 4	S	930	-4.33298	2.74952
ARHGAP4	Rho GTPase-activating protein 4	S	906	-4.43849	0
FGD1	FYVE, RhoGEF and PH domain-containing protein 1	S	50	-1.29748	0
FGD1	FYVE, RhoGEF and PH domain-containing protein 1	S	116	-1.17597	0.491323
RBM10	RNA-binding protein 10	S	738	1.99367	0
RBM10	RNA-binding protein 10	S	89	1.01959	0.392689
RBM10	RNA-binding protein 10	S	723	-0.43302	1.55756
HDLBP	Vigilin	S	31	-0.0647732	0.114943
CDK16	Cyclin-dependent kinase 16	S	153	-1.6101	0
HSF1	Heat shock factor protein 1	S	303	0.0434892	0.0181651
HSF1	Heat shock factor protein 1	S	363	0.42014	0
FKBP3	Peptidyl-prolyl cis-trans isomerase FKBP3	S	36	-0.316039	0
HNRNPU	Heterogeneous nuclear ribonucleoprotein U	S	59	-0.217672	0.234588
HNRNPU	Heterogeneous nuclear ribonucleoprotein U	S	271	0.0787784	0.353038
HNRNPU	Heterogeneous nuclear ribonucleoprotein U	S	3	-0.218266	0.693319
HNRNPU	Heterogeneous nuclear ribonucleoprotein U	S	4	-0.0994438	0.173184
SPTBN1	Spectrin beta chain, non-erythrocytic 1	S	2340	-0.611573	1.30983
SPTBN1	Spectrin beta chain, non-erythrocytic 1	S	2341	-0.584218	1.89406
SPTBN1	Spectrin beta chain, non-erythrocytic 1	S	2164	0.241031	0.0864905
SPTBN1	Spectrin beta chain, non-erythrocytic 1	S	2165	-0.242988	0
SPTBN1	Spectrin beta chain, non-erythrocytic 1	S	2128	0.239845	0.801929
SPTBN1	Spectrin beta chain, non-erythrocytic 1	S	2138	0.206644	0.143715
SPTBN1	Spectrin beta chain, non-erythrocytic 1	S	2102	-0.0627948	0.122084
SET	Protein SET	S	63	3.28751	2.23365
SRSF2	Serine/arginine-rich splicing factor 2	S	26	0.776332	0.601592
FOXK2	Forkhead box protein K2	S	30	-1.49742	0
FOXK2	Forkhead box protein K2	S	373	-0.63573	1.16099
AMPD2	AMP deaminase 2	S	190	-1.20269	1.09817
ANK2	Ankyrin-2	S	3793	-2.25788	2.34695
ANK2	Ankyrin-2	S	1461	-1.00478	0
ANK2	Ankyrin-2	S	3823	-2.59206	1.30247
ANK2	Ankyrin-2	S	846	-2.71652	1.41753
ANK2	Ankyrin-2	S	31	-3.4735	3.20997
ANK2	Ankyrin-2	S	34	-1.90039	0
CAP1	Adenylyl cyclase-associated protein 1	S	308	0.905938	2.02101
HMGCS1	Hydroxymethylglutaryl-CoA synthase, cytoplasmic	S	495	-0.925346	0.319218
SLC7A5	Large neutral amino acids transporter small subunit 1	S	35	1.99152	0
TFAP4	Transcription factor AP-4	S	123	0.1007	0
TFAP4	Transcription factor AP-4	S	124	0.475168	0.527314
XPC	DNA repair protein complementing XP-C cells	S	94	0.293037	0.528483
AKAP17A	A-kinase anchor protein 17A	S	537	-1.04761	0
KIF23	Kinesin-like protein KIF23	S	867	0.153778	0.0853364
TOP2B	DNA topoisomerase 2-beta	S	1581	-1.1521	1.35422
AKAP12	A-kinase anchor protein 12	S	598	-0.431977	0.490292
AKAP12	A-kinase anchor protein 12	S	371	-0.449974	0.471685
AKAP12	A-kinase anchor protein 12	S	627	-1.06003	0.484611
AKAP12	A-kinase anchor protein 12	S	381	0.174949	0.0761798
DST	Dystonin	S	3968	-4.35502	2.4758
DST	Dystonin	S	2919	-3.19285	2.73896
MECOM	MDS1 and EVI1 complex locus protein EVI1	S	1037	-1.87342	0
CAV1	Caveolin-1	S	37	0.668422	0.597111
KMT2A	Histone-lysine N-methyltransferase 2A;MLL cleavage product N320;MLL cleavage product C180	S	1837	0.323196	0
KMT2A	Histone-lysine N-methyltransferase 2A;MLL cleavage product N320;MLL cleavage product C180	S	3036	-0.249276	0
KMT2A	Histone-lysine N-methyltransferase 2A;MLL cleavage product N320;MLL cleavage product C180	S	3527	0.624347	0.837809
KMT2A	Histone-lysine N-methyltransferase 2A;MLL cleavage product N320;MLL cleavage product C180	S	2098	0.181952	0.594333
PTS	6-pyruvoyl tetrahydrobiopterin synthase	S	19	1.29644	0
CEBPZ	CCAAT/enhancer-binding protein zeta	S	34	-0.202285	0.143034
CEBPZ	CCAAT/enhancer-binding protein zeta	S	629	0.201748	0.778847
UBXN1	UBX domain-containing protein 1	S	200	0.593114	0.601014
EIF4G1	Eukaryotic translation initiation factor 4 gamma 1	S	1238	1.63272	2.31217
EIF4G1	Eukaryotic translation initiation factor 4 gamma 1	S	1209	0.608991	0.346715
EIF4G1	Eukaryotic translation initiation factor 4 gamma 1	S	1231	-1.6613	1.31399
EIF4G1	Eukaryotic translation initiation factor 4 gamma 1	S	314	-0.258293	0.170448
EIF4G1	Eukaryotic translation initiation factor 4 gamma 1	S	1596	0.10299	0.104393
NOTCH2	Neurogenic locus notch homolog protein 2;Notch 2 extracellular truncation;Notch 2 intracellular domain	S	1845	-0.208945	0
TLE1	Transducin-like enhancer protein 1	S	286	-0.184616	0
TLE3	Transducin-like enhancer protein 3	S	286	1.61136	2.41578
TLE3	Transducin-like enhancer protein 3	S	203	2.65945	1.55346
PTPN12	Tyrosine-protein phosphatase non-receptor type 12	S	670	-1.88542	1.31302
PTPN12	Tyrosine-protein phosphatase non-receptor type 12	S	673	-1.5298	0
PTPN12	Tyrosine-protein phosphatase non-receptor type 12	S	435	-1.0197	1.67465
SRSF11	Serine/arginine-rich splicing factor 11	S	434	-0.0307292	0.0674936
SRSF11	Serine/arginine-rich splicing factor 11	S	449	0.022179	0.0324861
SRSF11	Serine/arginine-rich splicing factor 11	S	207	0.213123	0.444811
MBTD1	MBT domain-containing protein 1	S	612	-0.446747	0
EXOSC9	Exosome complex component RRP45	S	306	0.214914	0.377843
RING1	E3 ubiquitin-protein ligase RING1	S	38	-1.26761	0
TJP1	Tight junction protein ZO-1	S	1617	-0.102133	0.0535205
TJP1	Tight junction protein ZO-1	S	125	-1.04823	1.87788
TJP1	Tight junction protein ZO-1	S	329	0.288551	0.758102
TJP1	Tight junction protein ZO-1	S	1366	-0.0630535	0.058695
TJP1	Tight junction protein ZO-1	S	617	0.326663	0.43535
ZFP36L1	Zinc finger protein 36, C3H1 type-like 1	S	54	1.39899	0
KHDRBS1	KH domain-containing, RNA-binding, signal transduction-associated protein 1	S	18	-0.953158	0.27793
KHDRBS1	KH domain-containing, RNA-binding, signal transduction-associated protein 1	S	20	-1.466	0.84769
KLC1	Kinesin light chain 1	S	521	0.0261665	0.0216017
KLC1	Kinesin light chain 1	S	524	0.333613	0.202057
SRSF1	Serine/arginine-rich splicing factor 1	S	199	0.0511277	0.0423832
ARHGAP1	Rho GTPase-activating protein 1	S	51	1.16436	0.575741
SRSF4;SRSF5;SRSF6	Serine/arginine-rich splicing factor 4;Serine/arginine-rich splicing factor 5;Serine/arginine-rich splicing factor 6	S	118	0.419079	0.381619
SRSF4;SRSF5;SRSF6	Serine/arginine-rich splicing factor 4;Serine/arginine-rich splicing factor 5;Serine/arginine-rich splicing factor 6	S	119	0.944634	0
PDE4D	cAMP-specific 3',5'-cyclic phosphodiesterase 4D	S	746	0.721906	0
PPID	Peptidyl-prolyl cis-trans isomerase D	S	198	-0.148086	0
PPID	Peptidyl-prolyl cis-trans isomerase D	S	201	-0.508285	0.268626
SSRP1	FACT complex subunit SSRP1	S	444	0.128168	0.245923
SSRP1	FACT complex subunit SSRP1	S	659	-2.17141	0
RBL2	Retinoblastoma-like protein 2	S	1078	1.19159	0
RBL2	Retinoblastoma-like protein 2	S	1080	1.11485	0.769274
RBL2	Retinoblastoma-like protein 2	S	662	0.621846	0.798109
CAMSAP2	Calmodulin-regulated spectrin-associated protein 2	S	1268	-0.159318	0
CAMSAP2	Calmodulin-regulated spectrin-associated protein 2	S	464	0.615612	0.589206
CAMSAP2	Calmodulin-regulated spectrin-associated protein 2	S	1148	-0.210882	0
NSUN2	tRNA (cytosine(34)-C(5))-methyltransferase	S	743	-0.250865	0.876238
NSUN2	tRNA (cytosine(34)-C(5))-methyltransferase	S	456	-0.621441	1.80416
NSUN2	tRNA (cytosine(34)-C(5))-methyltransferase	S	473	-0.587172	0.561724
NCBP1	Nuclear cap-binding protein subunit 1	S	22	-1.41161	0
EP300	Histone acetyltransferase p300	S	1038	-0.218997	0.500709
AHNAK	Neuroblast differentiation-associated protein AHNAK	S	5110	-2.62001	1.24895
AHNAK	Neuroblast differentiation-associated protein AHNAK	S	5749	-2.75975	0
AHNAK	Neuroblast differentiation-associated protein AHNAK	S	5752	-2.95924	1.24933
AHNAK	Neuroblast differentiation-associated protein AHNAK	S	5762	-4.23634	2.06796
AHNAK	Neuroblast differentiation-associated protein AHNAK	S	5763	-4.15126	1.7209
AHNAK	Neuroblast differentiation-associated protein AHNAK	S	177	-2.93871	1.17667
AHNAK	Neuroblast differentiation-associated protein AHNAK	S	5830	-1.13601	0.569103
AHNAK	Neuroblast differentiation-associated protein AHNAK	S	93	-4.00366	1.76701
AHNAK	Neuroblast differentiation-associated protein AHNAK	S	5731	-3.06284	1.53178
AHNAK	Neuroblast differentiation-associated protein AHNAK	S	5841	-3.47334	1.82379
AHNAK	Neuroblast differentiation-associated protein AHNAK	S	5448	-4.25781	1.97422
AHNAK	Neuroblast differentiation-associated protein AHNAK	S	5780	-3.84419	0
AHNAK	Neuroblast differentiation-associated protein AHNAK	S	5782	-3.92558	1.71364
AHNAK	Neuroblast differentiation-associated protein AHNAK	S	5031	1.92971	0
AHNAK	Neuroblast differentiation-associated protein AHNAK	S	1452	-1.91728	1.41804
AHNAK	Neuroblast differentiation-associated protein AHNAK	S	511	-3.43705	2.48313
AHNAK	Neuroblast differentiation-associated protein AHNAK	S	135	-1.09819	0.585438
AHNAK	Neuroblast differentiation-associated protein AHNAK	S	210	-3.70224	1.12732
AHNAK	Neuroblast differentiation-associated protein AHNAK	S	212	-3.20166	0
AHNAK	Neuroblast differentiation-associated protein AHNAK	S	216	-1.89531	1.40686
AHNAK	Neuroblast differentiation-associated protein AHNAK	S	5857	-2.47343	1.43788
AHNAK	Neuroblast differentiation-associated protein AHNAK	S	1068	-0.904042	0.379658
AHNAK	Neuroblast differentiation-associated protein AHNAK	S	4516	-1.69873	0
AHNAK	Neuroblast differentiation-associated protein AHNAK	S	5400	-3.11372	0
FCHO2	F-BAR domain only protein 2	S	533	-0.0637622	0
FCHO2	F-BAR domain only protein 2	S	403	-0.23827	0.563467
CPSF1	Cleavage and polyadenylation specificity factor subunit 1	S	765	0.778127	0
CPSF1	Cleavage and polyadenylation specificity factor subunit 1	S	766	0.557367	0.434353
CPSF1	Cleavage and polyadenylation specificity factor subunit 1	S	756	-0.924347	0
KIF1A	Kinesin-like protein KIF1A	S	1310	-1.03844	0.669718
KIF1A	Kinesin-like protein KIF1A	S	1370	0.0689866	0.214536
KIF1A	Kinesin-like protein KIF1A	S	1337	-0.941444	3.15371
KIAA0195	Uncharacterized protein KIAA0195	S	513	-0.766214	0.456725
KIAA0195	Uncharacterized protein KIAA0195	S	445	1.73638	0
NUP160	Nuclear pore complex protein Nup160	S	1157	-0.949307	0.981643
SCAP	Sterol regulatory element-binding protein cleavage-activating protein	S	851	-0.231893	0.128531
GTF3C1	General transcription factor 3C polypeptide 1	S	1611	0.7655	0
GTF3C1	General transcription factor 3C polypeptide 1	S	1068	0.459175	0
GTF3C1	General transcription factor 3C polypeptide 1	S	739	0.649889	1.08185
AKAP13	A-kinase anchor protein 13	S	1602	-0.925942	0
AKAP13	A-kinase anchor protein 13	S	2728	-0.415638	0.768196
BPTF	Nucleosome-remodeling factor subunit BPTF	S	216	-0.969453	0
CDC20	Cell division cycle protein 20 homolog	S	41	0.398517	0.714611
NFIA	Nuclear factor 1 A-type	S	300	-2.04219	0
SFSWAP	Splicing factor, suppressor of white-apricot homolog	S	282	-0.577745	0
SFSWAP	Splicing factor, suppressor of white-apricot homolog	S	283	-0.359933	0.616403
SFSWAP	Splicing factor, suppressor of white-apricot homolog	S	604	-0.00236535	0
CHD3	Chromodomain-helicase-DNA-binding protein 3	S	713	-2.08156	0
CHD3	Chromodomain-helicase-DNA-binding protein 3	S	324	-0.910231	0
CHD3	Chromodomain-helicase-DNA-binding protein 3	S	1601	1.17058	0
TP53BP1	Tumor suppressor p53-binding protein 1	S	727	0.104854	0
TP53BP1	Tumor suppressor p53-binding protein 1	S	294	-0.919137	1.26679
TP53BP1	Tumor suppressor p53-binding protein 1	S	1430	-1.23447	0.850864
TP53BP1	Tumor suppressor p53-binding protein 1	S	580	-0.439019	0.494295
TP53BP1	Tumor suppressor p53-binding protein 1	S	1068	-0.372375	0.703253
TP53BP1	Tumor suppressor p53-binding protein 1	S	552	-1.29642	0.870867
TP53BP1	Tumor suppressor p53-binding protein 1	S	1678	-2.31703	1.6
TP53BP1	Tumor suppressor p53-binding protein 1	S	523	-0.385931	0
TP53BP1	Tumor suppressor p53-binding protein 1	S	525	-0.611356	1.77867
TP53BP1	Tumor suppressor p53-binding protein 1	S	1113	-1.33336	1.19951
TP53BP1	Tumor suppressor p53-binding protein 1	S	1114	-1.17773	1.12093
TP53BP1	Tumor suppressor p53-binding protein 1	S	1028	-1.46574	2.25695
TP53BP1	Tumor suppressor p53-binding protein 1	S	1460	-1.82724	1.30861
TP53BP1	Tumor suppressor p53-binding protein 1	S	1462	-1.48844	1.66547
TP53BP1	Tumor suppressor p53-binding protein 1	S	265	-1.1383	1.46655
TP53BP1	Tumor suppressor p53-binding protein 1	S	831	-0.944042	1.8439
TP53BP1	Tumor suppressor p53-binding protein 1	S	366	-1.73846	1.24555
TP53BP1	Tumor suppressor p53-binding protein 1	S	380	-1.60323	1.51306
TP53BP1	Tumor suppressor p53-binding protein 1	S	809	2.01295	0.767824
TP53BP1	Tumor suppressor p53-binding protein 1	S	1317	-1.97568	1.86643
ILF2	Interleukin enhancer-binding factor 2	S	385	-0.513427	0
ILF3	Interleukin enhancer-binding factor 3	S	482	-0.676129	0.585602
ILF3	Interleukin enhancer-binding factor 3	S	62	-1.14478	1.41512
ILF3	Interleukin enhancer-binding factor 3	S	792	0.300876	0
ILF3	Interleukin enhancer-binding factor 3	S	382	-2.16894	1.35704
ANK3	Ankyrin-3	S	847	2.65216	0
DLG1	Disks large homolog 1	S	571	0.744104	0
DLG1	Disks large homolog 1	S	573	1.84038	0
DLG1	Disks large homolog 1	S	575	0.630582	0.661362
TAF10	Transcription initiation factor TFIID subunit 10	S	44	0.942242	0
BNIP2	BCL2/adenovirus E1B 19 kDa protein-interacting protein 2	S	114	0.0235571	0.0133505
TIAM1	T-lymphoma invasion and metastasis-inducing protein 1	S	231	0.601919	0.283036
ARHGAP5	Rho GTPase-activating protein 5	S	1218	-0.137366	0.104375
PRDM2	PR domain zinc finger protein 2	S	643	0.467078	0.559856
STRN3	Striatin-3	S	229	-0.501486	0.58577
STRN3	Striatin-3	S	257	0.184565	0.438514
STK4	Serine/threonine-protein kinase 4;Serine/threonine-protein kinase 4 37kDa subunit;Serine/threonine-protein kinase 4 18kDa subunit	S	320	-1.23481	0
FLII	Protein flightless-1 homolog	S	856	-0.395517	0.360458
COASY	Bifunctional coenzyme A synthase;Phosphopantetheine adenylyltransferase;Dephospho-CoA kinase	S	178	1.35828	0
ACACA	Acetyl-CoA carboxylase 1;Biotin carboxylase	S	25	0.023578	0.0368144
ACACA	Acetyl-CoA carboxylase 1;Biotin carboxylase	S	29	0.0489735	0.0933768
ACACA	Acetyl-CoA carboxylase 1;Biotin carboxylase	S	80	-0.747163	0.754728
GPS1	COP9 signalosome complex subunit 1	S	468	0.388984	0.26459
GPS1	COP9 signalosome complex subunit 1	S	474	-0.385694	0.51239
CHAF1A	Chromatin assembly factor 1 subunit A	S	123	0.217818	0
CHAF1A	Chromatin assembly factor 1 subunit A	S	65	-0.517818	0.221778
CHAF1B	Chromatin assembly factor 1 subunit B	S	409	-0.164193	1.10402
CHAF1B	Chromatin assembly factor 1 subunit B	S	410	-0.444393	0.84675
CHAF1B	Chromatin assembly factor 1 subunit B	S	538	-0.0858115	0.121453
CHAF1B	Chromatin assembly factor 1 subunit B	S	429	-0.931391	0.540754
RLF	Zinc finger protein Rlf	S	634	1.47251	0
PPFIA1	Liprin-alpha-1	S	239	0.276834	0.398995
PPFIA1	Liprin-alpha-1	S	693	-0.488987	0
PPFIA1	Liprin-alpha-1	S	1172	0.683256	0
PAK1	Serine/threonine-protein kinase PAK 1	S	174	4.36269	1.75468
PAK1	Serine/threonine-protein kinase PAK 1	S	144	3.62332	0
PAK2	Serine/threonine-protein kinase PAK 2;PAK-2p27;PAK-2p34	S	58	2.15419	0
PAK2	Serine/threonine-protein kinase PAK 2;PAK-2p27;PAK-2p34	S	2	2.08999	1.47098
PAK2	Serine/threonine-protein kinase PAK 2;PAK-2p27;PAK-2p34	S	141	-0.633012	1.1434
STK3	Serine/threonine-protein kinase 3;Serine/threonine-protein kinase 3 36kDa subunit;Serine/threonine-protein kinase 3 20kDa subunit	S	316	0.0761248	0.0763343
PSMD2	26S proteasome non-ATPase regulatory subunit 2	S	16	1.00313	1.31939
DDX10	Probable ATP-dependent RNA helicase DDX10	S	780	-0.0899982	0.108399
DDX10	Probable ATP-dependent RNA helicase DDX10	S	539	-1.3343	0.556255
DDX10	Probable ATP-dependent RNA helicase DDX10	S	831	-1.22329	0
SRSF9	Serine/arginine-rich splicing factor 9	S	211	-0.259414	0.200702
SRSF6	Serine/arginine-rich splicing factor 6	S	303	0.705947	1.22718
TRIM28	Transcription intermediary factor 1-beta	S	19	-0.138421	0.375735
TRIM28	Transcription intermediary factor 1-beta	S	501	-0.911191	0
TRIM28	Transcription intermediary factor 1-beta	S	471	-1.62699	2.57875
TRIM28	Transcription intermediary factor 1-beta	S	473	-0.950101	2.17646
G3BP1	Ras GTPase-activating protein-binding protein 1	S	232	-0.230988	0.326377
G3BP1	Ras GTPase-activating protein-binding protein 1	S	149	0.544887	0.840863
CLN3	Battenin	S	12	-0.443959	0.175075
SKP2	S-phase kinase-associated protein 2	S	64	0.224091	0.076991
MTA1	Metastasis-associated protein MTA1	S	522	-1.14366	1.98667
MTA1	Metastasis-associated protein MTA1	S	576	-0.289818	0.718734
SNTB2	Beta-2-syntrophin	S	95	1.2553	0.818784
SNTB2	Beta-2-syntrophin	S	110	1.12569	1.31608
SNTB2	Beta-2-syntrophin	S	231	1.42953	0
SNTB2	Beta-2-syntrophin	S	233	1.76636	0
PPIG	Peptidyl-prolyl cis-trans isomerase G	S	687	-0.211542	0.211853
PPIG	Peptidyl-prolyl cis-trans isomerase G	S	744	1.02919	0.260765
TCOF1	Treacle protein	S	906	-0.562438	1.12903
TCOF1	Treacle protein	S	1410	-0.58376	0.163252
TCOF1	Treacle protein	S	1378	-0.511683	0.826002
TCOF1	Treacle protein	S	1350	-0.692352	1.39131
TCOF1	Treacle protein	S	1228	1.03142	1.92745
TCOF1	Treacle protein	S	1111	-0.376256	0.417983
TCOF1	Treacle protein	S	381	-0.613327	1.35895
SLC39A6	Zinc transporter ZIP6	S	478	-0.217751	0
SF3B2	Splicing factor 3B subunit 2	S	360	-0.336758	0.435448
SF3B2	Splicing factor 3B subunit 2	S	362	-0.394802	1.21594
SF3B2	Splicing factor 3B subunit 2	S	307	0.233573	0.21849
SF3B2	Splicing factor 3B subunit 2	S	309	0.370347	0.539979
GOLGA4	Golgin subfamily A member 4	S	266	0.378364	0.715232
GOLGA4	Golgin subfamily A member 4	S	71	0.108666	0.0625111
PDAP1	28 kDa heat- and acid-stable phosphoprotein	S	60	-0.0434074	0.0452538
PDAP1	28 kDa heat- and acid-stable phosphoprotein	S	63	0.209475	0.598244
ADAM9	Disintegrin and metalloproteinase domain-containing protein 9	S	752	-2.36593	0.769374
FKBP5	Peptidyl-prolyl cis-trans isomerase FKBP5;Peptidyl-prolyl cis-trans isomerase FKBP5, N-terminally processed	S	13	-0.512732	0.580176
MYO9B	Unconventional myosin-IXb	S	1354	-1.66878	1.62882
MYO9B	Unconventional myosin-IXb	S	1992	-1.03894	1.38328
MYO9B	Unconventional myosin-IXb	S	1290	-0.453806	0.745468
MYO9B	Unconventional myosin-IXb	S	1267	-1.45474	0
ROCK1	Rho-associated protein kinase 1	S	1322	-2.18339	0
ROCK1	Rho-associated protein kinase 1	S	1328	-2.25515	1.83292
SQSTM1	Sequestosome-1	S	366	-1.94457	2.30527
SQSTM1	Sequestosome-1	S	272	-1.50187	1.08988
NAB1	NGFI-A-binding protein 1	S	183	-1.05033	0
PRPF4B	Serine/threonine-protein kinase PRP4 homolog	S	20	-0.534564	0.903431
PRPF4B	Serine/threonine-protein kinase PRP4 homolog	S	23	-0.603437	2.05972
PRPF4B	Serine/threonine-protein kinase PRP4 homolog	S	32	0.247146	0.170593
PRPF4B	Serine/threonine-protein kinase PRP4 homolog	S	277	-0.321242	0.408988
PRPF4B	Serine/threonine-protein kinase PRP4 homolog	S	852	-0.558025	0
PRPF4B	Serine/threonine-protein kinase PRP4 homolog	S	142	-0.0516554	0.0265465
PRPF4B	Serine/threonine-protein kinase PRP4 homolog	S	144	0.386395	0.154076
EIF4EBP1	Eukaryotic translation initiation factor 4E-binding protein 1	S	65	-0.372993	1.28237
HDAC1	Histone deacetylase 1	S	393	-0.936864	2.26247
PKD2	Polycystin-2	S	812	-0.560377	0
SNW1	SNW domain-containing protein 1	S	224	-0.463048	0.721439
STIM1	Stromal interaction molecule 1	S	660	-1.45211	1.83543
STIM1	Stromal interaction molecule 1	S	519	-0.778845	1.69712
STIM1	Stromal interaction molecule 1	S	521	-1.97992	0
STIM1	Stromal interaction molecule 1	S	575	-0.716744	0.440945
STIM1	Stromal interaction molecule 1	S	618	-1.13232	2.8708
TRA2A	Transformer-2 protein homolog alpha	S	2	0.020463	0.0108796
KRR1	KRR1 small subunit processome component homolog	S	3	0.246269	0.319506
PWP1	Periodic tryptophan protein 1 homolog	S	50	-0.0670283	0.0424195
PWP1	Periodic tryptophan protein 1 homolog	S	485	-1.11972	1.09908
MTMR2	Myotubularin-related protein 2	S	58	1.805	2.39834
CUL4A	Cullin-4A	S	10	-1.69257	2.23333
TP53BP2	Apoptosis-stimulating of p53 protein 2	S	698	0.214799	0.167511
SPTAN1	Spectrin alpha chain, non-erythrocytic 1	S	1217	0.510431	0.657931
SNTB1	Beta-1-syntrophin	S	87	2.30208	2.68346
SNTB1	Beta-1-syntrophin	S	389	4.40356	1.03664
BYSL	Bystin	S	98	-0.532113	1.39615
CDK13	Cyclin-dependent kinase 13	S	383	0.345153	0
HNRNPD	Heterogeneous nuclear ribonucleoprotein D0	S	83	-0.111992	0
VGLL4	Transcription cofactor vestigial-like protein 4	S	52	-0.23414	0.324474
SAFB2;SAFB	Scaffold attachment factor B2;Scaffold attachment factor B1	S	235	1.68929	0
SAFB2;SAFB	Scaffold attachment factor B2;Scaffold attachment factor B1	S	247	-0.622391	0
EIF3A	Eukaryotic translation initiation factor 3 subunit A	S	882	-1.30593	0.626192
FAM53B	Protein FAM53B	S	167	-1.2253	0.751289
ARHGEF7	Rho guanine nucleotide exchange factor 7	S	694	-2.96227	0
ARHGEF7;ARHGEF6	Rho guanine nucleotide exchange factor 7;Rho guanine nucleotide exchange factor 6	S	518	-0.00907344	0.0338299
EFR3A	Protein EFR3 homolog A	S	694	1.44185	0
UBAP2L	Ubiquitin-associated protein 2-like	S	416	-1.3425	1.159
UBAP2L	Ubiquitin-associated protein 2-like	S	608	-0.870604	0
UBAP2L	Ubiquitin-associated protein 2-like	S	609	-0.468203	0.299711
UBAP2L	Ubiquitin-associated protein 2-like	S	453	-1.6074	1.85622
UBAP2L	Ubiquitin-associated protein 2-like	S	454	-1.56203	1.85129
UBAP2L	Ubiquitin-associated protein 2-like	S	467	-0.0983943	0.133339
UBAP2L	Ubiquitin-associated protein 2-like	S	477	-1.5316	0
SCRIB	Protein scribble homolog	S	1348	0.379972	1.15326
SCRIB	Protein scribble homolog	S	1566	-0.348872	0
SCRIB	Protein scribble homolog	S	1439	0.374909	0.599757
SCRIB	Protein scribble homolog	S	853	0.237599	0.1478
SCRIB	Protein scribble homolog	S	835	-0.54222	1.00185
SCRIB	Protein scribble homolog	S	1448	1.18207	0
SCRIB	Protein scribble homolog	S	1378	-1.34858	1.71061
SCRIB	Protein scribble homolog	S	1508	-0.288367	0.429791
TFDP1	Transcription factor Dp-1	S	23	-0.0373295	0.0246009
TFDP2	Transcription factor Dp-2	S	24	-0.176324	0.193321
DPYSL3	Dihydropyrimidinase-related protein 3	S	522	7.4874	3.42561
DPYSL3	Dihydropyrimidinase-related protein 3	S	541	2.02136	0
ZMYM3	Zinc finger MYM-type protein 3	S	774	-0.583785	0
ZMYM3	Zinc finger MYM-type protein 3	S	213	0.182009	0
ZMYM3	Zinc finger MYM-type protein 3	S	214	-0.170249	0.148473
ZMYM3	Zinc finger MYM-type protein 3	S	464	-1.02792	0
DYNC1H1	Cytoplasmic dynein 1 heavy chain 1	S	4368	-1.00631	1.95099
CTTN	Src substrate cortactin	S	417	2.43376	0
CTTN	Src substrate cortactin	S	418	0.461951	1.37182
RBM39	RNA-binding protein 39	S	136	-0.091967	0.234793
RBM39	RNA-binding protein 39	S	97	0.30122	0.3257
MCM6	DNA replication licensing factor MCM6	S	13	0.163781	0.0609639
HSP90AA2P	Heat shock protein HSP 90-alpha A2	S	263	0.163541	0.0925255
ITPR3	Inositol 1,4,5-trisphosphate receptor type 3	S	1832	-0.481977	0
TRIP12	E3 ubiquitin-protein ligase TRIP12	S	310	0.279623	0
TRIP12	E3 ubiquitin-protein ligase TRIP12	S	312	0.992425	0
PUM1	Pumilio homolog 1	S	709	-3.04413	0
PUM1	Pumilio homolog 1	S	206	-0.771213	0
PUM1	Pumilio homolog 1	S	209	-0.594457	1.0901
PUM1	Pumilio homolog 1	S	124	0.578717	0.401619
MDC1	Mediator of DNA damage checkpoint protein 1	S	376	0.704077	1.06205
MDC1	Mediator of DNA damage checkpoint protein 1	S	168	0.912008	0.952137
MDC1	Mediator of DNA damage checkpoint protein 1	S	882	1.30415	0
CLINT1	Clathrin interactor 1	S	299	0.881328	1.01653
RRP1B	Ribosomal RNA processing protein 1 homolog B	S	458	0.425742	0
RRP1B	Ribosomal RNA processing protein 1 homolog B	S	350	0.466638	0.679472
RRP1B	Ribosomal RNA processing protein 1 homolog B	S	706	-1.32359	1.20423
RRP1B	Ribosomal RNA processing protein 1 homolog B	S	731	-1.17367	0
RRP1B	Ribosomal RNA processing protein 1 homolog B	S	732	-1.02513	0
RRP1B	Ribosomal RNA processing protein 1 homolog B	S	245	-0.231846	0.145637
GSE1	Genetic suppressor element 1	S	1101	1.09158	1.51138
GSE1	Genetic suppressor element 1	S	970	-0.741298	1.223
BMS1	Ribosome biogenesis protein BMS1 homolog	S	639	0.804586	0.647079
USP10	Ubiquitin carboxyl-terminal hydrolase 10	S	576	-0.241815	0.351431
PPP2R5D	Serine/threonine-protein phosphatase 2A 56 kDa regulatory subunit delta isoform	S	89	-1.29532	0
PPP2R5D	Serine/threonine-protein phosphatase 2A 56 kDa regulatory subunit delta isoform	S	573	-1.18139	1.01264
GOLGB1	Golgin subfamily B member 1	S	17	0.700888	0
MEF2D	Myocyte-specific enhancer factor 2D	S	180	-0.562009	0
MEF2D	Myocyte-specific enhancer factor 2D	S	251	-1.2096	1.17504
CHD4	Chromodomain-helicase-DNA-binding protein 4	S	428	-0.473552	1.14781
CHD4	Chromodomain-helicase-DNA-binding protein 4	S	1535	-0.622089	0
CHD4	Chromodomain-helicase-DNA-binding protein 4	S	515	-0.661856	0
LASP1	LIM and SH3 domain protein 1	S	146	-1.34838	1.13676
MTF1	Metal regulatory transcription factor 1	S	5	0.893069	4.19727
ZNF638	Zinc finger protein 638	S	1400	0.0269397	0
ZNF638	Zinc finger protein 638	S	1401	-0.255349	0.354472
ZNF638	Zinc finger protein 638	S	552	0.0868873	0.109689
NOLC1	Nucleolar and coiled-body phosphoprotein 1	S	698	-0.647994	1.26251
NOLC1	Nucleolar and coiled-body phosphoprotein 1	S	623	-1.43682	0
NUMA1	Nuclear mitotic apparatus protein 1	S	1757	0.0266618	0
GAPVD1	GTPase-activating protein and VPS9 domain-containing protein 1	S	902	0.266683	0.558262
WTAP	Pre-mRNA-splicing regulator WTAP	S	305	-0.672788	0
WTAP	Pre-mRNA-splicing regulator WTAP	S	306	0.229861	0.230523
WTAP	Pre-mRNA-splicing regulator WTAP	S	341	1.29246	0
2002-09-01	Septin-2	S	218	-0.40214	0.820969
SART3	Squamous cell carcinoma antigen recognized by T-cells 3	S	8	0.415565	0
NCAPD2	Condensin complex subunit 1	S	1333	-1.66886	1.54914
SUZ12	Polycomb protein SUZ12	S	546	-2.29463	0
EFTUD2	116 kDa U5 small nuclear ribonucleoprotein component	S	19	-0.19845	1.19554
R3HDM1;R3HDM2	R3H domain-containing protein 1;R3H domain-containing protein 2	S	141	-0.0642145	0.104892
R3HDM1;R3HDM2	R3H domain-containing protein 1;R3H domain-containing protein 2	S	142	0.356764	0
R3HDM1;ARPP21	R3H domain-containing protein 1;cAMP-regulated phosphoprotein 21	S	282	0.795869	1.46454
RAB3GAP1	Rab3 GTPase-activating protein catalytic subunit	S	5	-0.143058	0.0668113
SETDB1	Histone-lysine N-methyltransferase SETDB1	S	1066	0.361253	0.761851
POLD3	DNA polymerase delta subunit 3	S	307	0.813594	1.11635
EIF4H	Eukaryotic translation initiation factor 4H	S	21	0.137269	0.114471
ACAP2	Arf-GAP with coiled-coil, ANK repeat and PH domain-containing protein 2	S	521	0.645351	1.09906
BRD3	Bromodomain-containing protein 3	S	263	-0.00962185	0.00412292
PDIA6	Protein disulfide-isomerase A6	S	428	-0.0837159	0.201235
PEA15	Astrocytic phosphoprotein PEA-15	S	116	1.4832	1.90338
PEA15	Astrocytic phosphoprotein PEA-15	S	104	0.552495	0
PLEC	Plectin	S	1435	1.10457	0
PLEC	Plectin	S	4613	-1.07208	0
PLEC	Plectin	S	4622	-0.789969	0
PLEC	Plectin	S	4642	-0.877797	0
PLEC	Plectin	S	4386	-0.766348	0
PCM1	Pericentriolar material 1 protein	S	386	-2.76582	0
PCM1	Pericentriolar material 1 protein	S	65	-0.979668	0.970102
PTGES3	Prostaglandin E synthase 3	S	151	-1.16933	0
PVRL1	Nectin-1	S	422	-1.14189	3.03661
RBBP5	Retinoblastoma-binding protein 5	S	350	0.0125446	0.00909533
RALBP1	RalA-binding protein 1	S	463	0.835496	0.594069
RALBP1	RalA-binding protein 1	S	29	-0.904291	1.05186
RALBP1	RalA-binding protein 1	S	62	-0.461877	1.50285
LRRC41	Leucine-rich repeat-containing protein 41	S	357	0.563855	0
TTF1	Transcription termination factor 1	S	872	0.494606	0
PCBP1	Poly(rC)-binding protein 1	S	173	-0.390182	0.28969
PCBP1	Poly(rC)-binding protein 1	S	264	0.895098	0
PCBP1	Poly(rC)-binding protein 1	S	190	0.292147	0
PCBP2	Poly(rC)-binding protein 2	S	188	-0.344001	0
PCBP2	Poly(rC)-binding protein 2	S	189	0.125087	0
RPS6KA1	Ribosomal protein S6 kinase alpha-1	S	363	-0.272421	0.398836
SAFB	Scaffold attachment factor B1	S	601	-1.62277	0.964155
SAFB	Scaffold attachment factor B1	S	604	-0.247727	0.257191
SF3A1	Splicing factor 3A subunit 1	S	359	-0.406426	0.735854
SF3A1	Splicing factor 3A subunit 1	S	451	-0.483752	0.480056
SF3A1	Splicing factor 3A subunit 1	S	329	-0.264043	0.462583
SKIV2L	Helicase SKI2W	S	255	-0.422278	0
SKIV2L	Helicase SKI2W	S	256	0.0563694	0.386156
TAF7	Transcription initiation factor TFIID subunit 7	S	264	-0.787004	0.643118
TERF2	Telomeric repeat-binding factor 2	S	365	-0.0490759	0.0427559
TRIP10	Cdc42-interacting protein 4	S	296	-0.0685633	0.068106
TRIP10	Cdc42-interacting protein 4	S	482	-2.20998	1.77467
MED1	Mediator of RNA polymerase II transcription subunit 1	S	1433	0.671397	0.793864
MED1	Mediator of RNA polymerase II transcription subunit 1	S	1223	0.403967	0.488255
MED1	Mediator of RNA polymerase II transcription subunit 1	S	1021	-0.304007	0.409665
MED1	Mediator of RNA polymerase II transcription subunit 1	S	1482	4.1328	0
ZNHIT3	Zinc finger HIT domain-containing protein 3	S	80	-0.367299	0.141846
JMJD1C	Probable JmjC domain-containing histone demethylation protein 2C	S	617	-0.109772	0.258641
PTPN14	Tyrosine-protein phosphatase non-receptor type 14	S	594	1.06068	0
NAB2	NGFI-A-binding protein 2	S	6	-0.602352	0
SLC1A5	Neutral amino acid transporter B(0)	S	493	2.17887	1.03316
MLF2	Myeloid leukemia factor 2	S	238	0.891494	0
ITSN1	Intersectin-1	S	902	-1.83516	0
ITSN1	Intersectin-1	S	904	-1.92085	1.76479
RAB11B;RAB11A;RAB25	Ras-related protein Rab-11B;Ras-related protein Rab-11A;Ras-related protein Rab-25	S	78	-1.01488	0
EZH2	Histone-lysine N-methyltransferase EZH2	S	380	0.314533	0
ZYX	Zyxin	S	281	-3.40352	1.31862
ZYX	Zyxin	S	267	-3.11663	1.72701
ZYX	Zyxin	S	258	-2.76522	0
ZYX	Zyxin	S	308	-3.25409	1.5512
ZYX	Zyxin	S	344	-2.50638	1.43262
ZYX	Zyxin	S	142	-2.59541	0.676416
2007-09-01	Septin-7	S	334	0.618115	0.3171
CCDC6	Coiled-coil domain-containing protein 6	S	244	-0.824609	1.01756
INA	Alpha-internexin	S	469	-0.687751	0.47695
PKN2	Serine/threonine-protein kinase N2	S	582	-0.205578	0
PKN2	Serine/threonine-protein kinase N2	S	583	-0.411215	1.19297
TAF12	Transcription initiation factor TFIID subunit 12	S	51	-0.934231	0.799132
MAPK14	Mitogen-activated protein kinase 14	S	2	1.72213	1.33126
CDC37	Hsp90 co-chaperone Cdc37;Hsp90 co-chaperone Cdc37, N-terminally processed	S	13	-0.678444	0.849351
SRSF7	Serine/arginine-rich splicing factor 7	S	192	0.346148	0.241606
SMN1	Survival motor neuron protein	S	28	-0.761586	1.13313
SMN1	Survival motor neuron protein	S	31	-0.696935	0
DBN1	Drebrin	S	142	-0.193888	0.504429
PFKFB3	6-phosphofructo-2-kinase/fructose-2,6-bisphosphatase 3;6-phosphofructo-2-kinase;Fructose-2,6-bisphosphatase	S	461	-1.45457	0
TPD52L1	Tumor protein D53	S	149	1.74248	1.26267
HNRNPUL2	Heterogeneous nuclear ribonucleoprotein U-like protein 2	S	161	0.257426	0.243414
HNRNPUL2	Heterogeneous nuclear ribonucleoprotein U-like protein 2	S	226	0.590223	0.393789
HNRNPUL2	Heterogeneous nuclear ribonucleoprotein U-like protein 2	S	228	0.293471	0.220101
INF2	Inverted formin-2	S	1147	1.3597	0
INF2	Inverted formin-2	S	1188	-0.966933	0.634899
INF2	Inverted formin-2	S	1192	-1.30889	0
PDS5A	Sister chromatid cohesion protein PDS5 homolog A	S	1305	-0.00251383	0.00657071
PDS5A	Sister chromatid cohesion protein PDS5 homolog A	S	1195	-0.756207	0
RFX7	DNA-binding protein RFX7	S	1081	-0.0583898	0.0922933
AAK1	AP2-associated protein kinase 1	S	637	-0.812246	0
AAK1	AP2-associated protein kinase 1	S	652	1.11068	0
ERCC6L	DNA excision repair protein ERCC-6-like	S	1028	-1.05508	0
CWF19L2	CWF19-like protein 2	S	479	0.388512	1.26291
LRRFIP1	Leucine-rich repeat flightless-interacting protein 1	S	768	-2.63655	0
LRRFIP1	Leucine-rich repeat flightless-interacting protein 1	S	120	-1.58055	0.917957
EML3	Echinoderm microtubule-associated protein-like 3	S	176	0.442205	0
TWISTNB	DNA-directed RNA polymerase I subunit RPA43	S	304	0.805599	1.08504
TWISTNB	DNA-directed RNA polymerase I subunit RPA43	S	316	-1.09504	0
MAP7D1	MAP7 domain-containing protein 1	S	544	-1.01503	1.42941
MAP7D1	MAP7 domain-containing protein 1	S	399	-2.04272	0.912668
MAP7D1	MAP7 domain-containing protein 1	S	113	-2.22466	0
MAP7D1	MAP7 domain-containing protein 1	S	311	-0.726034	0
CCDC88A	Girdin	S	1387	-0.652676	0
CCDC88A	Girdin	S	1417	-0.364088	0
RABL6	Rab-like protein 6	S	640	-0.442537	0.664937
RABL6	Rab-like protein 6	S	641	-0.417729	0
VPS26B	Vacuolar protein sorting-associated protein 26B	S	302	-0.42655	0
VPS26B	Vacuolar protein sorting-associated protein 26B	S	304	-0.895357	1.97692
LARP7	La-related protein 7	S	299	-0.951166	0
LARP7	La-related protein 7	S	300	-0.356036	0
LARP7	La-related protein 7	S	261	-0.316201	0.529897
TBC1D10B	TBC1 domain family member 10B	S	678	0.0124502	0.00945915
ARID4B	AT-rich interactive domain-containing protein 4B	S	295	-0.472107	0
ARID4B	AT-rich interactive domain-containing protein 4B	S	296	-0.407414	0
GRIPAP1	GRIP1-associated protein 1	S	692	-1.31006	1.45339
AMOT	Angiomotin	S	714	1.98253	0.683629
LIN52	Protein lin-52 homolog	S	53	0.0597961	0
PDCD4	Programmed cell death protein 4	S	67	0.673519	0.636463
PDCD4	Programmed cell death protein 4	S	457	-0.410264	0.987912
PDCD4	Programmed cell death protein 4	S	94	0.373776	0.818572
FNDC3B	Fibronectin type III domain-containing protein 3B	S	208	-0.303377	0.580346
CRTC2	CREB-regulated transcription coactivator 2	S	70	-0.758884	0
USP39	U4/U6.U5 tri-snRNP-associated protein 2	S	46	-1.16646	2.26809
USP39	U4/U6.U5 tri-snRNP-associated protein 2	S	82	-0.716505	0.870957
TSSC1	Protein TSSC1	S	320	0.341488	0
CDCA8	Borealin	S	219	0.203939	0.194808
SOWAHC	Ankyrin repeat domain-containing protein SOWAHC	S	212	-1.99839	0
SOWAHC	Ankyrin repeat domain-containing protein SOWAHC	S	213	-0.23473	0.321874
HS1BP3	HCLS1-binding protein 3	S	194	-1.49454	1.25847
CYBRD1	Cytochrome b reductase 1	S	284	0.647846	0.514762
ESCO2	N-acetyltransferase ESCO2	S	75	0.688	0
SDK2	Protein sidekick-2	S	2026	3.04374	0
HSP90AA5P	Putative heat shock protein HSP 90-alpha A5	S	89	0.163541	0.0925255
DCAF6	DDB1- and CUL4-associated factor 6	S	850	0.690487	0
DNAJC21	DnaJ homolog subfamily C member 21	S	370	-1.58665	1.80011
PPP6R3	Serine/threonine-protein phosphatase 6 regulatory subunit 3	S	617	0.67927	1.19427
MTX3	Metaxin-3	S	311	0.311311	0.428592
FAM76B	Protein FAM76B	S	193	0.218248	0
MIA3	Melanoma inhibitory activity protein 3	S	1906	-0.717277	0
MIA3	Melanoma inhibitory activity protein 3	S	1745	-0.144023	0.377715
WDR44	WD repeat-containing protein 44	S	96	-0.504972	0
WDR44	WD repeat-containing protein 44	S	403	-0.108136	0.110559
WDR44	WD repeat-containing protein 44	S	262	-0.277071	0.183806
WDR44	WD repeat-containing protein 44	S	342	-0.00859731	0.00578775
WDR44	WD repeat-containing protein 44	S	50	-0.546073	0.312871
WDR44	WD repeat-containing protein 44	S	561	-0.186058	0
PRRC2B	Protein PRRC2B	S	388	1.28008	0.714984
TJAP1	Tight junction-associated protein 1	S	300	0.601268	0
TJAP1	Tight junction-associated protein 1	S	545	-1.55127	1.4991
RRP12	RRP12-like protein	S	1080	-0.588845	0.631178
TOR1AIP1	Torsin-1A-interacting protein 1	S	157	0.815876	0
TOR1AIP1	Torsin-1A-interacting protein 1	S	143	-0.902077	1.82592
TOR1AIP1	Torsin-1A-interacting protein 1	S	315	0.0205959	0
HABP4	Intracellular hyaluronan-binding protein 4	S	108	-1.49704	1.75491
SAMD4B	Protein Smaug homolog 2	S	271	-0.275019	0.322989
BRMS1L	Breast cancer metastasis-suppressor 1-like protein	S	197	-2.35601	1.8738
RABGAP1L	Rab GTPase-activating protein 1-like	S	490	-0.34601	0.373129
TMEM201	Transmembrane protein 201	S	441	0.0358108	0
ATAT1	Alpha-tubulin N-acetyltransferase 1	S	315	-1.37843	0
NUP188	Nucleoporin NUP188 homolog	S	1709	-0.859784	0
NUP188	Nucleoporin NUP188 homolog	S	1523	-2.61203	1.15296
HP1BP3	Heterochromatin protein 1-binding protein 3	S	155	-1.90169	0
CEP170	Centrosomal protein of 170 kDa	S	1112	-1.72225	1.10194
CEP170	Centrosomal protein of 170 kDa	S	497	-1.69381	0
CEP170	Centrosomal protein of 170 kDa	S	881	-0.780635	0.514694
CEP170	Centrosomal protein of 170 kDa	S	1241	0.555856	1.66368
CEP170	Centrosomal protein of 170 kDa	S	1165	-0.629421	0.499757
CEP170	Centrosomal protein of 170 kDa	S	838	-0.656223	0
CEP170	Centrosomal protein of 170 kDa	S	446	-0.146198	0.119275
CEP170	Centrosomal protein of 170 kDa	S	359	-2.22381	0.984559
CEP170	Centrosomal protein of 170 kDa	S	958	-2.23672	2.2643
CEP170	Centrosomal protein of 170 kDa	S	466	-0.00638831	0.00546752
CEP170;CEP170P1	Centrosomal protein of 170 kDa;Cep170-like protein	S	1529	-1.04159	0
DNLZ	DNL-type zinc finger protein	S	171	-1.10546	1.362
NOL9	Polynucleotide 5'-hydroxyl-kinase NOL9	S	487	0.389433	0
NHSL1	NHS-like protein 1	S	1233	-0.66049	0.672725
FNBP1L	Formin-binding protein 1-like	S	501	0.935716	0
FNBP1L	Formin-binding protein 1-like	S	295	0.12594	0.158067
FKBP15	FK506-binding protein 15	S	1164	0.289469	0.594156
FKBP15	FK506-binding protein 15	S	956	-0.833555	0.905218
ZC3H13	Zinc finger CCCH domain-containing protein 13	S	198	0.0255216	0.0349685
ZC3H13	Zinc finger CCCH domain-containing protein 13	S	64	-0.127324	0
ZC3H13	Zinc finger CCCH domain-containing protein 13	S	1455	-0.339015	0.11456
ZC3H13	Zinc finger CCCH domain-containing protein 13	S	1465	1.9161	1.49168
ZC3H13	Zinc finger CCCH domain-containing protein 13	S	877	0.228349	0.227451
ZC3H13	Zinc finger CCCH domain-containing protein 13	S	318	0.777537	0.652379
ZC3H13	Zinc finger CCCH domain-containing protein 13	S	77	-0.912231	0
ZC3H13	Zinc finger CCCH domain-containing protein 13	S	242	0.610726	0.853451
RBM20	RNA-binding protein 20	S	876	1.47481	1.32165
RBM20	RNA-binding protein 20	S	740	0.870181	0
RBM20	RNA-binding protein 20	S	742	1.12077	0.913472
UBR4	E3 ubiquitin-protein ligase UBR4	S	619	-1.13177	0.923921
UBR4	E3 ubiquitin-protein ligase UBR4	S	620	-1.12882	0.926438
UBR4	E3 ubiquitin-protein ligase UBR4	S	181	-0.653467	0
UBR4	E3 ubiquitin-protein ligase UBR4	S	2718	0.0131685	0.0231394
UBR4	E3 ubiquitin-protein ligase UBR4	S	2719	0.0765033	0.285173
CAMSAP1	Calmodulin-regulated spectrin-associated protein 1	S	563	-1.15943	1.37011
CAMSAP1	Calmodulin-regulated spectrin-associated protein 1	S	534	-0.76777	0.33993
RBM26	RNA-binding protein 26	S	616	-0.7704	1.16103
RBM26	RNA-binding protein 26	S	127	-0.240824	0.31253
DCAF8	DDB1- and CUL4-associated factor 8	S	99	-0.400663	0.167632
SH3PXD2A	SH3 and PX domain-containing protein 2A	S	421	2.90785	0
VPS13D	Vacuolar protein sorting-associated protein 13D	S	1042	-0.260403	0.220084
RIF1	Telomere-associated protein RIF1	S	2393	2.55631	0
RIF1	Telomere-associated protein RIF1	S	782	0.857901	1.35194
RIF1	Telomere-associated protein RIF1	S	1046	0.30343	0.224898
RIF1	Telomere-associated protein RIF1	S	2144	0.666636	1.29321
STRIP1	Striatin-interacting protein 1	S	335	-0.675834	4.25687
STRIP1	Striatin-interacting protein 1	S	59	-1.01342	1.68838
RPRD2	Regulation of nuclear pre-mRNA domain-containing protein 2	S	614	0.227189	0.278527
RPRD2	Regulation of nuclear pre-mRNA domain-containing protein 2	S	374	1.14599	1.75822
RPRD2	Regulation of nuclear pre-mRNA domain-containing protein 2	S	796	0.795748	1.83419
RPRD2	Regulation of nuclear pre-mRNA domain-containing protein 2	S	485	0.741772	0
RPRD2	Regulation of nuclear pre-mRNA domain-containing protein 2	S	1099	-1.1209	0
RPRD2	Regulation of nuclear pre-mRNA domain-containing protein 2	S	593	0.136853	0.378661
PRPF38B	Pre-mRNA-splicing factor 38B	S	527	0.487851	0.280648
PRPF38B	Pre-mRNA-splicing factor 38B	S	529	1.08067	0
PRPF38B	Pre-mRNA-splicing factor 38B	S	320	-0.166742	0.119903
RNF20	E3 ubiquitin-protein ligase BRE1A	S	136	-0.314784	0.184486
RNF20	E3 ubiquitin-protein ligase BRE1A	S	138	0.183759	0.861981
ZNF318	Zinc finger protein 318	S	2101	-0.865157	0.832341
ZNF318	Zinc finger protein 318	S	1243	-0.442141	0.487585
ZNF318	Zinc finger protein 318	S	709	-0.268487	0.378366
ZNF318	Zinc finger protein 318	S	40	-0.813922	0.703598
ZNF318	Zinc finger protein 318	S	527	-1.6336	2.15409
ZNF318	Zinc finger protein 318	S	2243	-0.313801	1.52972
ZNF318	Zinc finger protein 318	S	1713	-0.117031	0
ZNF318	Zinc finger protein 318	S	2091	0.766971	0
ARHGEF16	Rho guanine nucleotide exchange factor 16	S	230	0.208919	0.359116
ARHGEF16	Rho guanine nucleotide exchange factor 16	S	208	-2.1296	1.96706
ARHGEF16	Rho guanine nucleotide exchange factor 16	S	107	-0.978962	0.751974
ARHGEF16	Rho guanine nucleotide exchange factor 16	S	191	-2.08359	0
ARHGEF16	Rho guanine nucleotide exchange factor 16	S	174	-1.15649	1.67728
MYSM1	Histone H2A deubiquitinase MYSM1	S	218	-0.910832	1.43688
FAM208B	Protein FAM208B	S	444	-2.40965	2.55482
DENND4C	DENN domain-containing protein 4C	S	741	0.882664	1.74355
LRRC16A	Leucine-rich repeat-containing protein 16A	S	1094	0.348403	0.175083
ZMYM4	Zinc finger MYM-type protein 4	S	110	-0.119372	0
ZMYM4	Zinc finger MYM-type protein 4	S	122	-1.08525	1.68133
ZMYM4	Zinc finger MYM-type protein 4	S	1071	-1.96615	0
ZDHHC20	Probable palmitoyltransferase ZDHHC20	S	305	0.0308603	0.0211489
RNF213	E3 ubiquitin-protein ligase RNF213	S	2273	-0.615755	0.897547
FAM21A;FAM21C	WASH complex subunit FAM21A;WASH complex subunit FAM21C	S	158	0.154365	0
FAM21A;FAM21D;FAM21C	WASH complex subunit FAM21A;Putative WASH complex subunit FAM21;WASH complex subunit FAM21C	S	1179	-0.565951	0.569598
FAM21A;FAM21D;FAM21C	WASH complex subunit FAM21A;Putative WASH complex subunit FAM21;WASH complex subunit FAM21C	S	1180	-0.401842	1.14743
FAM21A;FAM21C	WASH complex subunit FAM21A;WASH complex subunit FAM21C	S	619	-0.951385	0
FAM21A;FAM21C	WASH complex subunit FAM21A;WASH complex subunit FAM21C	S	620	-0.894858	0
FAM21A;FAM21C	WASH complex subunit FAM21A;WASH complex subunit FAM21C	S	333	0.562266	0.595254
FAM21A;FAM21C	WASH complex subunit FAM21A;WASH complex subunit FAM21C	S	728	0.238822	0
FAM21A	WASH complex subunit FAM21A	S	539	0.602909	1.13004
FAM21A;FAM21C	WASH complex subunit FAM21A;WASH complex subunit FAM21C	S	284	-1.23023	0
FAM21A;FAM21C	WASH complex subunit FAM21A;WASH complex subunit FAM21C	S	996	-1.11479	1.78309
LARP1B	La-related protein 1B	S	60	0.821251	0
TBC1D9B	TBC1 domain family member 9B	S	435	1.23	1.15488
MAP1S	Microtubule-associated protein 1S;MAP1S heavy chain;MAP1S light chain	S	759	-0.827926	1.44431
MAP1S	Microtubule-associated protein 1S;MAP1S heavy chain;MAP1S light chain	S	472	2.14093	2.35013
MAP1S	Microtubule-associated protein 1S;MAP1S heavy chain;MAP1S light chain	S	657	-1.04197	1.28104
ARL6IP4	ADP-ribosylation factor-like protein 6-interacting protein 4	S	325	0.702847	0
ARL6IP4	ADP-ribosylation factor-like protein 6-interacting protein 4	S	332	1.59324	2.45353
ATG16L1	Autophagy-related protein 16-1	S	287	1.27705	0.866318
TNS3	Tensin-3	S	660	0.297032	0.293327
TNS3	Tensin-3	S	776	-1.02395	0.318889
ARHGAP17	Rho GTPase-activating protein 17	S	575	-3.31903	2.21251
ARHGAP17	Rho GTPase-activating protein 17	S	676	-2.08982	0
KIAA1429	Protein virilizer homolog	S	173	-0.733581	0.795664
KIAA1429	Protein virilizer homolog	S	1578	0.252605	0.344467
KIAA1429	Protein virilizer homolog	S	1579	0.0847214	0.125338
KIAA1429	Protein virilizer homolog	S	133	0.00998107	0
KIAA1429	Protein virilizer homolog	S	138	-0.419984	0.456705
GLTSCR1L	GLTSCR1-like protein	S	674	0.228016	0
GLTSCR1L	GLTSCR1-like protein	S	675	-0.552703	0
CIAPIN1	Anamorsin	S	183	-0.40893	0
RALGAPA1	Ral GTPase-activating protein subunit alpha-1	S	773	-1.22972	1.94044
RALGAPA1	Ral GTPase-activating protein subunit alpha-1	S	860	-0.876931	1.47236
RALGAPA1	Ral GTPase-activating protein subunit alpha-1	S	861	-0.197282	0
RALGAPA1	Ral GTPase-activating protein subunit alpha-1	S	797	0.970033	1.48471
LAMTOR1	Ragulator complex protein LAMTOR1	S	27	1.21946	0
NCAPH2	Condensin-2 complex subunit H2	S	282	-0.983323	1.77449
NCAPH2	Condensin-2 complex subunit H2	S	284	-0.74434	1.67066
KIAA0930	Uncharacterized protein KIAA0930	S	324	-0.0168732	0.0209006
KIAA0930	Uncharacterized protein KIAA0930	S	362	0.999263	0.965335
SMEK1	Serine/threonine-protein phosphatase 4 regulatory subunit 3A	S	698	1.79263	1.68367
SMEK1	Serine/threonine-protein phosphatase 4 regulatory subunit 3A	S	737	1.99422	1.2985
SMEK1	Serine/threonine-protein phosphatase 4 regulatory subunit 3A	S	741	1.08953	1.01032
IQCE	IQ domain-containing protein E	S	130	-1.65704	0
RAB12	Ras-related protein Rab-12	S	21	-0.445546	1.19247
SDE2	Protein SDE2 homolog	S	278	-0.132048	0
NIPBL	Nipped-B-like protein	S	350	-0.679891	1.45459
NIPBL	Nipped-B-like protein	S	2658	-0.632312	1.33099
NIPBL	Nipped-B-like protein	S	318	-1.46548	0
NIPBL	Nipped-B-like protein	S	2672	-0.949481	0.645322
REEP3	Receptor expression-enhancing protein 3	S	210	0.97987	1.05265
PRPF40B	Pre-mRNA-processing factor 40 homolog B	S	832	-0.848439	1.04076
PPP1R18	Phostensin	S	133	-2.65108	0
MZT2A;MZT2B	Mitotic-spindle organizing protein 2A;Mitotic-spindle organizing protein 2B	S	139	-0.640948	0
PTRF	Polymerase I and transcript release factor	S	202	-0.739351	0
PTRF	Polymerase I and transcript release factor	S	203	-0.622186	0
PTRF	Polymerase I and transcript release factor	S	365	0.518687	0
PTRF	Polymerase I and transcript release factor	S	366	0.393888	0
PTRF	Polymerase I and transcript release factor	S	300	0.587241	0.865322
ZCCHC8	Zinc finger CCHC domain-containing protein 8	S	649	-1.16118	0
FAM117B	Protein FAM117B	S	10	-0.97316	1.4753
FAM117B	Protein FAM117B	S	273	-0.410206	0
TAF2	Transcription initiation factor TFIID subunit 2	S	1185	-0.130385	0.0711083
EDC4	Enhancer of mRNA-decapping protein 4	S	879	0.43636	0.748429
EDC4	Enhancer of mRNA-decapping protein 4	S	723	-0.633354	1.05869
EDC4	Enhancer of mRNA-decapping protein 4	S	729	-0.223735	0.149535
CNNM4	Metal transporter CNNM4	S	660	0.802156	0
NFRKB	Nuclear factor related to kappa-B-binding protein	S	228	0.258638	0.231664
ALKBH5	RNA demethylase ALKBH5	S	64	-0.349129	0.509907
FAM171B	Protein FAM171B	S	794	-1.45532	0.951072
PDXDC1	Pyridoxal-dependent decarboxylase domain-containing protein 1	S	718	-0.172895	0
PDXDC1	Pyridoxal-dependent decarboxylase domain-containing protein 1	S	736	-0.695805	0
CTR9	RNA polymerase-associated protein CTR9 homolog	S	970	0.503558	0.856755
TTC33	Tetratricopeptide repeat protein 33	S	197	-1.55491	1.44447
RHBDF2	Inactive rhomboid protein 2	S	90	0.226491	0.336801
ELMSAN1	ELM2 and SANT domain-containing protein 1	S	923	-1.44071	0
ZC3H14	Zinc finger CCCH domain-containing protein 14	S	515	-0.289755	0.415012
LARP1	La-related protein 1	S	90	0.792475	0.989726
LARP1	La-related protein 1	S	546	0.941548	0
LARP1	La-related protein 1	S	548	0.911965	1.86775
LARP1	La-related protein 1	S	824	-1.08158	1.34055
LARP1	La-related protein 1	S	143	1.11771	1.08858
LARP1	La-related protein 1	S	766	1.58293	2.17828
LARP1	La-related protein 1	S	774	0.166853	0.212839
RICTOR	Rapamycin-insensitive companion of mTOR	S	21	-3.7596	0
SAMD1	Atherin	S	161	-1.67688	1.02339
SARM1	Sterile alpha and TIR motif-containing protein 1	S	54	-0.38089	0
ANKRD12	Ankyrin repeat domain-containing protein 12	S	149	0.563045	1.58616
ANKRD11	Ankyrin repeat domain-containing protein 11	S	505	-1.82095	0
ANKRD11	Ankyrin repeat domain-containing protein 11	S	1792	0.0794555	0
FIP1L1	Pre-mRNA 3'-end-processing factor FIP1	S	259	-0.485819	0.547015
FIP1L1	Pre-mRNA 3'-end-processing factor FIP1	S	304	0.212838	0.150527
FIP1L1	Pre-mRNA 3'-end-processing factor FIP1	S	492	0.240424	0.380226
CRTC3	CREB-regulated transcription coactivator 3	S	62	-1.80728	0.891579
CRTC3	CREB-regulated transcription coactivator 3	S	329	-0.344067	0.880857
FAM175A	BRCA1-A complex subunit Abraxas	S	406	-0.0445381	0.0363035
FAT4	Protocadherin Fat 4	S	4876	-1.70922	1.27473
ATF7IP	Activating transcription factor 7-interacting protein 1	S	496	0.847868	1.67185
ATF7IP	Activating transcription factor 7-interacting protein 1	S	477	1.79473	0
ATF7IP	Activating transcription factor 7-interacting protein 1	S	673	0.862231	1.74959
RANBP10	Ran-binding protein 10	S	365	-0.306702	0
RANBP10	Ran-binding protein 10	S	369	-0.221502	0
BCOR	BCL-6 corepressor	S	423	0.487463	0.412694
MPRIP	Myosin phosphatase Rho-interacting protein	S	993	0.493823	1.52325
RAB11FIP1	Rab11 family-interacting protein 1	S	202	-1.23275	1.91252
RAB11FIP1	Rab11 family-interacting protein 1	S	500	-2.08091	1.72226
RAB11FIP1	Rab11 family-interacting protein 1	S	501	-2.14379	1.83914
RAB11FIP1	Rab11 family-interacting protein 1	S	357	-1.1465	0
RAB11FIP1;RAB11FIP2	Rab11 family-interacting protein 1;Rab11 family-interacting protein 2	S	156	-1.90125	1.07215
RAB11FIP1	Rab11 family-interacting protein 1	S	528	-1.14806	1.6483
RAB11FIP1	Rab11 family-interacting protein 1	S	529	-0.366333	0.431776
GIGYF2	PERQ amino acid-rich with GYF domain-containing protein 2	S	26	-1.1014	1.02411
GIGYF2	PERQ amino acid-rich with GYF domain-containing protein 2	S	236	-0.412095	0.403619
AEBP2	Zinc finger protein AEBP2	S	24	-0.552498	0
AEBP2	Zinc finger protein AEBP2	S	206	-0.307062	0.877436
QSOX2	Sulfhydryl oxidase 2	S	578	-1.48028	0.668791
FAM83H	Protein FAM83H	S	892	-2.93776	1.73689
FAM83H	Protein FAM83H	S	914	-2.23066	1.29718
	Uncharacterized protein FLJ45252	S	93	-0.0653193	0.0276802
ARHGEF18	Rho guanine nucleotide exchange factor 18	S	1291	-0.989046	1.34624
USP34	Ubiquitin carboxyl-terminal hydrolase 34	S	2488	-0.273273	0
RAPH1	Ras-associated and pleckstrin homology domains-containing protein 1	S	1010	0.521917	0
FRA10AC1	Protein FRA10AC1	S	278	-0.903462	0.813016
LARP4	La-related protein 4	S	583	-1.73457	0.672608
CEP68	Centrosomal protein of 68 kDa	S	478	-0.436024	0.536375
SUPT6H	Transcription elongation factor SPT6	S	125	0.904221	2.29446
SUPT6H	Transcription elongation factor SPT6	S	12	-0.202528	0
SND1	Staphylococcal nuclease domain-containing protein 1	S	426	-0.821188	1.90418
MARK2	Serine/threonine-protein kinase MARK2	S	619	-0.792224	0
MARK2	Serine/threonine-protein kinase MARK2	S	40	-0.988535	0
MARK2	Serine/threonine-protein kinase MARK2	S	486	-0.16337	0.134325
MARK2	Serine/threonine-protein kinase MARK2	S	595	-1.36714	0
MARK2	Serine/threonine-protein kinase MARK2	S	456	-0.405733	0.230456
DDX46	Probable ATP-dependent RNA helicase DDX46	S	804	0.785393	0.878592
MON1B	Vacuolar fusion protein MON1 homolog B	S	59	0.268048	0.253794
MON1B	Vacuolar fusion protein MON1 homolog B	S	61	0.359721	0.441831
RSRC2	Arginine/serine-rich coiled-coil protein 2	S	4	1.23667	1.05224
RSRC2	Arginine/serine-rich coiled-coil protein 2	S	32	0.581262	1.12067
TAOK1	Serine/threonine-protein kinase TAO1	S	421	0.803942	0
SH3BP5L	SH3 domain-binding protein 5-like	S	362	0.686408	0.853712
MICAL3	Protein-methionine sulfoxide oxidase MICAL3	S	1649	-0.290293	0
ZC3HAV1	Zinc finger CCCH-type antiviral protein 1	S	257	0.75077	0.95666
ZC3HAV1	Zinc finger CCCH-type antiviral protein 1	S	335	1.10064	1.62874
TICRR	Treslin	S	923	1.22781	2.3345
FAM122B	Protein FAM122B	S	50	-0.363917	0
SETX	Probable helicase senataxin	S	947	-0.568003	0
KANSL1	KAT8 regulatory NSL complex subunit 1	S	268	0.0500844	0.0265758
ATG9A	Autophagy-related protein 9A	S	18	-0.559499	0.988273
ATG9A	Autophagy-related protein 9A	S	828	-0.194302	0.832682
ATG9A	Autophagy-related protein 9A	S	735	-1.21685	0
ATG9A	Autophagy-related protein 9A	S	656	-1.25267	1.06498
POGZ	Pogo transposable element with ZNF domain	S	1364	-1.01062	2.19982
POGZ	Pogo transposable element with ZNF domain	S	425	-0.762287	0.796306
POGZ	Pogo transposable element with ZNF domain	S	445	-1.36438	0
NUFIP2	Nuclear fragile X mental retardation-interacting protein 2	S	629	-0.660662	0.713891
NUFIP2	Nuclear fragile X mental retardation-interacting protein 2	S	212	0.267407	0.323419
NUFIP2	Nuclear fragile X mental retardation-interacting protein 2	S	652	-0.446356	0.874032
NUFIP2	Nuclear fragile X mental retardation-interacting protein 2	S	112	0.0271776	0.0484912
MAVS	Mitochondrial antiviral-signaling protein	S	152	-1.30187	1.40032
MAVS	Mitochondrial antiviral-signaling protein	S	165	-1.33654	0
CLASP1	CLIP-associating protein 1	S	1196	1.43859	0
CLASP1	CLIP-associating protein 1	S	1088	-0.511736	2.33613
CLASP1	CLIP-associating protein 1	S	1091	-0.380431	1.67728
CLASP1	CLIP-associating protein 1	S	646	-0.960589	0.482016
CLASP1	CLIP-associating protein 1	S	598	0.010606	0.0079964
CLASP1	CLIP-associating protein 1	S	600	0.210872	0.129986
CLASP1	CLIP-associating protein 1	S	797	0.015132	0
DHX29	ATP-dependent RNA helicase DHX29	S	200	-0.921601	0
HAUS6	HAUS augmin-like complex subunit 6	S	552	-0.337082	0.160633
HDGFRP2	Hepatoma-derived growth factor-related protein 2	S	240	0.220429	0.210632
HDGFRP2	Hepatoma-derived growth factor-related protein 2	S	664	0.695969	0.613775
HDGFRP2	Hepatoma-derived growth factor-related protein 2	S	652	0.357593	0
EMSY	Protein EMSY	S	236	1.16911	0
EMSY	Protein EMSY	S	238	1.78791	0
EMSY	Protein EMSY	S	209	0.702383	0
WAPAL	Wings apart-like protein homolog	S	221	0.0830178	0.113227
WAPAL	Wings apart-like protein homolog	S	77	-0.559821	1.11026
IRF2BP2	Interferon regulatory factor 2-binding protein 2	S	175	0.878251	1.22923
IRF2BP2	Interferon regulatory factor 2-binding protein 2	S	457	0.120161	0.156987
IRF2BP2	Interferon regulatory factor 2-binding protein 2	S	460	0.117333	0.211198
IRF2BP2	Interferon regulatory factor 2-binding protein 2	S	360	0.288021	0.398435
IRF2BP2	Interferon regulatory factor 2-binding protein 2	S	240	-0.787761	0
RBBP6	E3 ubiquitin-protein ligase RBBP6	S	1328	0.167984	0.350194
RBBP6	E3 ubiquitin-protein ligase RBBP6	S	1644	1.19685	2.19976
RBBP6	E3 ubiquitin-protein ligase RBBP6	S	861	-0.215452	0.349686
RBBP6	E3 ubiquitin-protein ligase RBBP6	S	1179	-0.0915871	0.100646
RBBP6	E3 ubiquitin-protein ligase RBBP6	S	1277	0.0293495	0.0649665
HUWE1	E3 ubiquitin-protein ligase HUWE1	S	1907	-0.319764	0.696508
HUWE1	E3 ubiquitin-protein ligase HUWE1	S	3816	0.0965765	0.105617
HUWE1	E3 ubiquitin-protein ligase HUWE1	S	1084	-0.543131	0.334307
GPR126	G-protein coupled receptor 126	S	1189	0.806433	0
MYPN	Myopalladin	S	928	-0.724482	0.967629
TBC1D1	TBC1 domain family member 1	S	237	0.398986	0.391321
RBM23	Probable RNA-binding protein 23	S	149	-0.329536	0.71752
PABPN1	Polyadenylate-binding protein 2	S	95	1.80379	1.0576
YRDC	YrdC domain-containing protein, mitochondrial	S	37	-0.622735	0.697177
MTDH	Protein LYRIC	S	298	2.11064	1.66188
MTDH	Protein LYRIC	S	426	0.713997	1.24424
MTDH	Protein LYRIC	S	308	-0.706557	0
TLK2	Serine/threonine-protein kinase tousled-like 2	S	99	0.279698	0.249001
TLK2	Serine/threonine-protein kinase tousled-like 2	S	110	0.70412	1.26483
TLK2	Serine/threonine-protein kinase tousled-like 2	S	111	0.70412	1.26483
TLK2	Serine/threonine-protein kinase tousled-like 2	S	115	0.576807	0
KTN1	Kinectin	S	1313	-0.889039	1.29987
KTN1	Kinectin	S	75	-1.0845	1.52014
BCL9L	B-cell CLL/lymphoma 9-like protein	S	21	-1.26565	1.91791
PHLDB1	Pleckstrin homology-like domain family B member 1	S	324	-1.08659	0.789085
PHLDB1	Pleckstrin homology-like domain family B member 1	S	563	-0.88435	0
PHLDB1	Pleckstrin homology-like domain family B member 1	S	443	-0.875108	0
N4BP2	NEDD4-binding protein 2	S	750	0.39571	0
N4BP2	NEDD4-binding protein 2	S	751	0.39571	0
LUZP1	Leucine zipper protein 1	S	659	-1.69724	2.72642
PNMAL1	PNMA-like protein 1	S	335	-0.222666	0
ZC3H18	Zinc finger CCCH domain-containing protein 18	S	67	0.449549	0.38355
ZC3H18	Zinc finger CCCH domain-containing protein 18	S	534	-0.121268	0.180164
TXNRD3	Thioredoxin reductase 3	S	4	0.0673488	0
FAM134C	Protein FAM134C	S	320	-0.191045	0.803852
PPFIBP1	Liprin-beta-1	S	466	1.59567	0.874439
ZC3HC1	Nuclear-interacting partner of ALK	S	321	-1.71882	1.55119
ZC3HC1	Nuclear-interacting partner of ALK	S	394	-0.224715	0.0771796
ZC3HC1	Nuclear-interacting partner of ALK	S	395	-0.876929	1.03489
ZC3HC1	Nuclear-interacting partner of ALK	S	344	-1.08669	0.867949
ZC3HC1	Nuclear-interacting partner of ALK	S	354	0.206036	0.443268
ZC3HC1	Nuclear-interacting partner of ALK	S	370	-1.68676	1.42339
GPBP1	Vasculin	S	381	-0.299571	0.917598
PROSER2	Proline and serine-rich protein 2	S	179	1.80884	0
PROSER2	Proline and serine-rich protein 2	S	311	2.40877	1.33689
PROSER2	Proline and serine-rich protein 2	S	312	2.34418	1.43781
RALGAPB	Ral GTPase-activating protein subunit beta	S	359	-1.34911	1.81902
LSR	Lipolysis-stimulated lipoprotein receptor	S	493	1.03158	2.0899
LSR	Lipolysis-stimulated lipoprotein receptor	S	464	0.764446	0
LSR	Lipolysis-stimulated lipoprotein receptor	S	643	1.42759	0.936025
LSR	Lipolysis-stimulated lipoprotein receptor	S	646	-1.31837	1.03908
LSR	Lipolysis-stimulated lipoprotein receptor	S	530	1.26577	1.19219
CIR1	Corepressor interacting with RBPJ 1	S	202	1.07585	1.27214
ANKLE2	Ankyrin repeat and LEM domain-containing protein 2	S	662	-0.773454	0.89931
DDX42	ATP-dependent RNA helicase DDX42	S	754	-1.19037	0
DDX42	ATP-dependent RNA helicase DDX42	S	96	-0.478724	1.21703
DDX42	ATP-dependent RNA helicase DDX42	S	109	0.0405379	0.0293179
DDX42	ATP-dependent RNA helicase DDX42	S	111	0.243448	0.490579
DDX42	ATP-dependent RNA helicase DDX42	S	185	-0.262187	1.53485
PTOV1	Prostate tumor-overexpressed gene 1 protein	S	53	0.170441	0
PTOV1	Prostate tumor-overexpressed gene 1 protein	S	36	-1.98242	0
C2CD5	C2 domain-containing protein 5	S	852	-0.081709	0
C2CD5	C2 domain-containing protein 5	S	643	0.939093	0
C2CD5	C2 domain-containing protein 5	S	295	-0.113641	0.826823
C2CD5	C2 domain-containing protein 5	S	659	0.238012	0.120241
IRF2BP1	Interferon regulatory factor 2-binding protein 1	S	453	-0.130684	0.20958
IRF2BP1	Interferon regulatory factor 2-binding protein 1	S	436	0.725698	1.42786
IRF2BP1	Interferon regulatory factor 2-binding protein 1	S	66	0.265809	0.324675
ERC1;ERC2	ELKS/Rab6-interacting/CAST family member 1;ERC protein 2	S	191	-0.118244	0
ERC1	ELKS/Rab6-interacting/CAST family member 1	S	17	-0.778967	0
RELL1	RELT-like protein 1	S	109	2.382	1.637
AHNAK2	Protein AHNAK2	S	294	-1.41592	0.842928
AHNAK2	Protein AHNAK2	S	332	-1.41115	0.943544
AHNAK2	Protein AHNAK2	S	593	-2.16486	0.559453
AHNAK2	Protein AHNAK2	S	765	-0.345508	0
FUNDC1	FUN14 domain-containing protein 1	S	13	0.696586	1.05883
KSR1	Kinase suppressor of Ras 1	S	311	-1.14907	0.335382
ARID3B	AT-rich interactive domain-containing protein 3B	S	89	-2.38516	1.91181
FAM219A	Protein FAM219A	S	115	-0.228756	0
MGA	MAX gene-associated protein	S	2871	0.183249	0
MGA	MAX gene-associated protein	S	924	-1.12525	1.89596
BRSK2;BRSK1	Serine/threonine-protein kinase BRSK2;Serine/threonine-protein kinase BRSK1	S	489	-0.722757	1.31888
PHF6	PHD finger protein 6	S	194	-2.5934	1.27281
PHF6	PHD finger protein 6	S	199	-2.38347	2.28751
PHF6	PHD finger protein 6	S	154	-2.0264	1.46539
PHF6	PHD finger protein 6	S	155	-1.57991	2.39414
ARHGAP12	Rho GTPase-activating protein 12	S	592	-0.407991	0
ANKHD1	Ankyrin repeat and KH domain-containing protein 1	S	1679	-0.138137	0.173128
ANKHD1	Ankyrin repeat and KH domain-containing protein 1	S	95	0.24613	0.189658
SUGP1	SURP and G-patch domain-containing protein 1	S	485	-0.834185	0
SKA3	Spindle and kinetochore-associated protein 3	S	155	-0.386398	0.468532
SKA3	Spindle and kinetochore-associated protein 3	S	152	-1.07124	0.396532
BAP18	Chromatin complexes subunit BAP18	S	96	-1.9347	1.97652
C9orf40	Uncharacterized protein C9orf40	S	69	-0.633592	0
YAF2	YY1-associated factor 2	S	167	0.0904158	0.121427
RAVER1	Ribonucleoprotein PTB-binding 1	S	14	-0.242526	0.429861
SLX4	Structure-specific endonuclease subunit SLX4	S	1044	-0.50372	0
SLX4	Structure-specific endonuclease subunit SLX4	S	1157	0.437077	0
SRRM1	Serine/arginine repetitive matrix protein 1	S	738	-0.732548	0.720799
SRRM1	Serine/arginine repetitive matrix protein 1	S	695	-0.026661	0.0338572
SRRM1	Serine/arginine repetitive matrix protein 1	S	696	-0.135767	0.14334
SRRM1	Serine/arginine repetitive matrix protein 1	S	874	-0.0154578	0.0164883
SRRM1	Serine/arginine repetitive matrix protein 1	S	769	-1.20507	0
SRRM1	Serine/arginine repetitive matrix protein 1	S	775	0.179084	0.05935
SRRM1	Serine/arginine repetitive matrix protein 1	S	463	0.501152	0.260358
SRRM1	Serine/arginine repetitive matrix protein 1	S	465	0.114616	0.0776634
SRRM1	Serine/arginine repetitive matrix protein 1	S	260	0.332956	0.590501
SRRM1	Serine/arginine repetitive matrix protein 1	S	713	-0.317332	0.373803
SRRM1	Serine/arginine repetitive matrix protein 1	S	715	0.751677	0.29
SRRM1	Serine/arginine repetitive matrix protein 1	S	560	0.250459	0.0557849
SRRM1	Serine/arginine repetitive matrix protein 1	S	562	-0.106195	0.0344944
SRRM1	Serine/arginine repetitive matrix protein 1	S	616	-0.0326045	0.0190928
SRRM1	Serine/arginine repetitive matrix protein 1	S	597	0.0318766	0.0248944
SRRM1	Serine/arginine repetitive matrix protein 1	S	605	-0.038631	0.021108
SRRM1	Serine/arginine repetitive matrix protein 1	S	431	-0.0308279	0.012807
DIS3L2	DIS3-like exonuclease 2	S	875	-0.0428715	0.138212
DIS3L2	DIS3-like exonuclease 2	S	173	-0.45724	0.976069
PHACTR4	Phosphatase and actin regulator 4	S	176	-0.358549	0
PHACTR4	Phosphatase and actin regulator 4	S	118	-0.725883	0.370959
RCOR2	REST corepressor 2	S	213	-1.93056	0
PELP1	Proline-, glutamic acid- and leucine-rich protein 1	S	743	-0.118115	0
PELP1	Proline-, glutamic acid- and leucine-rich protein 1	S	481	0.316774	0
ABI1	Abl interactor 1	S	183	0.632307	1.49097
RPTOR	Regulatory-associated protein of mTOR	S	877	0.190098	0.803214
RPTOR	Regulatory-associated protein of mTOR	S	721	-0.379342	0
RPTOR	Regulatory-associated protein of mTOR	S	722	-0.108898	0.0767731
RPTOR	Regulatory-associated protein of mTOR	S	863	-0.0493853	0.196378
CCAR2	Cell cycle and apoptosis regulator protein 2	S	678	0.485636	0.294209
CCAR2	Cell cycle and apoptosis regulator protein 2	S	124	-0.428778	0
CCAR2	Cell cycle and apoptosis regulator protein 2	S	569	0.290768	0
NUP93	Nuclear pore complex protein Nup93	S	52	-0.693779	0
STK11IP	Serine/threonine-protein kinase 11-interacting protein	S	761	1.77834	0
STK11IP	Serine/threonine-protein kinase 11-interacting protein	S	387	1.2161	0
ZNF687	Zinc finger protein 687	S	253	-0.346622	0.370056
ZNF687	Zinc finger protein 687	S	433	-0.219193	0.634107
ZNF687	Zinc finger protein 687	S	1057	-0.272333	0.263749
ZNF687	Zinc finger protein 687	S	374	0.77642	0.601583
CMTR1	Cap-specific mRNA (nucleoside-2'-O-)-methyltransferase 1	S	53	0.612885	0.175599
CMTR1	Cap-specific mRNA (nucleoside-2'-O-)-methyltransferase 1	S	31	0.101245	0
LRRC47	Leucine-rich repeat-containing protein 47	S	518	-0.174727	2.18708
LRRC47	Leucine-rich repeat-containing protein 47	S	520	-0.235836	1.38846
LRRC47	Leucine-rich repeat-containing protein 47	S	431	-1.5634	0
INTS1	Integrator complex subunit 1	S	104	0.692884	0.980301
INTS1	Integrator complex subunit 1	S	307	0.317775	0.901196
INTS1	Integrator complex subunit 1	S	1326	-0.0904379	0.0805237
INTS1	Integrator complex subunit 1	S	1327	-0.0904379	0.0805237
CLASRP	CLK4-associating serine/arginine rich protein	S	285	0.930713	0.680531
CLASRP	CLK4-associating serine/arginine rich protein	S	547	1.67802	0
MIER2	Mesoderm induction early response protein 2	S	11	0.119482	0.070468
DOS	Protein Dos	S	299	-0.412749	0
EHBP1L1	EH domain-binding protein 1-like protein 1	S	1273	-3.83115	0
EHBP1L1	EH domain-binding protein 1-like protein 1	S	285	-1.66569	1.74602
MICALL1	MICAL-like protein 1	S	273	0.283757	0
MICALL1	MICAL-like protein 1	S	578	-1.09584	1.37169
FNBP4	Formin-binding protein 4	S	499	1.01707	1.14242
MINK1	Misshapen-like kinase 1	S	763	-0.0867688	0.0484995
MINK1	Misshapen-like kinase 1	S	701	-0.659299	0.616263
CCDC82	Coiled-coil domain-containing protein 82	S	131	2.59914	1.87121
MMGT1	Membrane magnesium transporter 1	S	120	1.34135	0
NKAP	NF-kappa-B-activating protein	S	149	0.479948	0.791187
C12orf45	Uncharacterized protein C12orf45	S	178	0.682069	0
MSL3	Male-specific lethal 3 homolog	S	400	0.521376	0.583825
ARFGAP2	ADP-ribosylation factor GTPase-activating protein 2	S	146	-0.429877	0
C1orf52	UPF0690 protein C1orf52	S	158	0.472455	0.634963
ARFGAP1	ADP-ribosylation factor GTPase-activating protein 1	S	361	-2.72546	2.13279
ZNF655	Zinc finger protein 655	S	12	-0.359143	1.53789
CCNYL1	Cyclin-Y-like protein 1	S	344	-1.02625	1.19191
CCNYL1	Cyclin-Y-like protein 1	S	105	-1.7	1.53585
DDX51	ATP-dependent RNA helicase DDX51	S	103	-0.349584	0.351446
DDX51	ATP-dependent RNA helicase DDX51	S	83	-0.437176	0.924994
CEP112	Centrosomal protein of 112 kDa	S	242	-2.05342	0
C19orf47	Uncharacterized protein C19orf47	S	280	-0.153923	0.0900233
EIF1AD	Probable RNA-binding protein EIF1AD	S	159	0.853996	0
KRI1	Protein KRI1 homolog	S	171	1.03338	1.33005
ZNF579	Zinc finger protein 579	S	483	-1.00967	1.41583
PRPF38A	Pre-mRNA-splicing factor 38A	S	209	0.367513	1.57065
KDM1B	Lysine-specific histone demethylase 1B	S	17	-1.26852	1.5068
TMEM87A	Transmembrane protein 87A	S	540	0.439609	0.902079
FAM63B	Protein FAM63B	S	587	-0.17795	0
ATAD1	ATPase family AAA domain-containing protein 1	S	322	0.437249	0.480924
FAM134A	Protein FAM134A	S	385	-0.285677	1.64095
SERBP1	Plasminogen activator inhibitor 1 RNA-binding protein	S	330	-0.42169	0.647115
LEMD2	LEM domain-containing protein 2	S	138	-0.277889	0.154786
LEMD2	LEM domain-containing protein 2	S	499	-0.0058273	0
ZNF784	Zinc finger protein 784	S	13	-1.83058	1.34681
HJURP	Holliday junction recognition protein	S	473	1.41093	0
NFATC2IP	NFATC2-interacting protein	S	369	0.759307	0
NFATC2IP	NFATC2-interacting protein	S	204	0.883953	1.54144
RNF214	RING finger protein 214	S	47	-0.0359187	0.0303563
LSM14A	Protein LSM14 homolog A	S	192	-0.214297	0.626106
LSM14A	Protein LSM14 homolog A	S	216	-0.0849256	0.131841
LSM14A	Protein LSM14 homolog A	S	182	-0.391878	0.796212
LSM14A	Protein LSM14 homolog A	S	183	-0.324508	0.905927
CCNY	Cyclin-Y	S	324	-0.250044	0
CCNY	Cyclin-Y	S	326	-0.311042	0.365155
ZNF280C	Zinc finger protein 280C	S	80	-0.97105	1.99348
MAPK1IP1L	MAPK-interacting and spindle-stabilizing protein-like	S	15	-0.375472	0.713801
EHBP1	EH domain-binding protein 1	S	1058	-1.25871	1.06663
RBM15B	Putative RNA-binding protein 15B	S	109	0.0668604	0
RBM15B	Putative RNA-binding protein 15B	S	267	-0.475545	0.421636
RBM15B	Putative RNA-binding protein 15B	S	552	-0.327216	0.534044
PHC3	Polyhomeotic-like protein 3	S	762	2.05636	0
PHC3	Polyhomeotic-like protein 3	S	263	0.786007	0
ZNF740	Zinc finger protein 740	S	44	1.5622	0
CNNM3	Metal transporter CNNM3	S	700	-0.396618	0.720847
ABCF1	ATP-binding cassette sub-family F member 1	S	228	-1.1238	1.41912
ABCF1	ATP-binding cassette sub-family F member 1	S	140	-1.01592	1.18392
ABCF1	ATP-binding cassette sub-family F member 1	S	109	-0.566925	0.549361
ABCF1	ATP-binding cassette sub-family F member 1	S	22	-1.17702	0.830421
SRFBP1	Serum response factor-binding protein 1	S	203	1.0726	0
NGDN	Neuroguidin	S	214	-0.278936	0
SUPT20H	Transcription factor SPT20 homolog	S	437	-0.451618	1.0722
PPHLN1	Periphilin-1	S	133	-0.49356	0.78564
PPHLN1	Periphilin-1	S	110	-2.17467	0.918668
PPHLN1	Periphilin-1	S	163	-0.42793	0.260075
BOD1L1	Biorientation of chromosomes in cell division protein 1-like 1	S	1531	-0.259541	0.657709
BOD1L1	Biorientation of chromosomes in cell division protein 1-like 1	S	635	0.813735	0
BOD1L1	Biorientation of chromosomes in cell division protein 1-like 1	S	3019	0.0808269	0.14629
NUP35	Nucleoporin NUP53	S	73	-0.0256221	0.0105674
HELB	DNA helicase B	S	1058	-2.67418	0
ATL2	Atlastin-2	S	27	-1.42886	0
DDX55	ATP-dependent RNA helicase DDX55	S	544	-0.137988	0.299696
NEDD1	Protein NEDD1	S	516	-0.363459	0.246234
CDC26	Anaphase-promoting complex subunit CDC26	S	42	-1.17648	2.57719
THOC2	THO complex subunit 2	S	1486	-1.44135	1.68023
THOC2	THO complex subunit 2	S	1364	-0.883776	0.940684
THOC2	THO complex subunit 2	S	1417	-0.400054	0.610924
INADL	InaD-like protein	S	1212	0.550624	0
SNIP1	Smad nuclear-interacting protein 1	S	394	0.194636	0.590687
SNIP1	Smad nuclear-interacting protein 1	S	396	0.285354	1.95402
SNIP1	Smad nuclear-interacting protein 1	S	35	-0.403706	0.691527
SNIP1	Smad nuclear-interacting protein 1	S	49	-0.342337	0.425368
SNIP1	Smad nuclear-interacting protein 1	S	52	-0.574216	0
PPP1R35	Protein phosphatase 1 regulatory subunit 35	S	52	-1.83194	1.89806
MPLKIP	M-phase-specific PLK1-interacting protein	S	115	1.18342	1.63578
SMARCC2	SWI/SNF complex subunit SMARCC2	S	347	0.333126	0.332299
SMARCC2	SWI/SNF complex subunit SMARCC2	S	813	-1.304	1.25326
SMARCC2	SWI/SNF complex subunit SMARCC2	S	399	-1.42928	0
SMARCC2	SWI/SNF complex subunit SMARCC2	S	283	-2.00937	1.53875
SMARCC2	SWI/SNF complex subunit SMARCC2	S	286	-2.21735	0
GDAP1	Ganglioside-induced differentiation-associated protein 1	S	11	-0.514659	0.390117
SLC35B2	Adenosine 3'-phospho 5'-phosphosulfate transporter 1	S	427	0.282905	0.348943
PUM2	Pumilio homolog 2	S	136	-1.0524	1.89419
PUM2	Pumilio homolog 2	S	182	-0.311712	0.473354
PUM2	Pumilio homolog 2	S	102	-0.849724	1.31827
PUM2	Pumilio homolog 2	S	82	-0.535392	0.862039
GOLGA5	Golgin subfamily A member 5	S	116	-0.592543	1.97914
ZCRB1	Zinc finger CCHC-type and RNA-binding motif-containing protein 1	S	155	0.466701	1.07261
WDR20	WD repeat-containing protein 20	S	357	-1.61881	0
WDR20	WD repeat-containing protein 20	S	434	-0.294459	0.243287
STT3B	Dolichyl-diphosphooligosaccharide--protein glycosyltransferase subunit STT3B	S	498	0.889225	2.1679
STT3B	Dolichyl-diphosphooligosaccharide--protein glycosyltransferase subunit STT3B	S	499	0.680979	1.13522
NEK9	Serine/threonine-protein kinase Nek9	S	868	-1.56079	1.3537
NEK9	Serine/threonine-protein kinase Nek9	S	869	-1.5392	1.3149
DDX54	ATP-dependent RNA helicase DDX54	S	782	-1.51327	0
SSH3	Protein phosphatase Slingshot homolog 3	S	9	1.77893	0
DTD1	D-tyrosyl-tRNA(Tyr) deacylase 1	S	197	-1.03921	1.36844
RHBDD1	Rhomboid-related protein 4	S	314	0.509193	0
DENND1A	DENN domain-containing protein 1A	S	592	0.0963875	0.083663
DOT1L	Histone-lysine N-methyltransferase, H3 lysine-79 specific	S	448	0.291123	0.214769
DOT1L	Histone-lysine N-methyltransferase, H3 lysine-79 specific	S	374	-0.196517	0
SNX29;SNX29P2	Sorting nexin-29;Putative protein SNX29P2	S	344	0.446358	0.459254
RAPGEF6	Rap guanine nucleotide exchange factor 6	S	1094	-0.226466	0
PARD3	Partitioning defective 3 homolog	S	873	-0.57488	0.605677
PARD3	Partitioning defective 3 homolog	S	383	-0.384269	0
[truncated: 4,585 more rows]

## Sheet: 3
Gene names	Protein names	Amino acid	Positions	Log2 SILAC Ratio (Resistance / H1581)	-Log10 p-Value
ZC3H11A	Zinc finger CCCH domain-containing protein 11A	S	759;758	0.418966	0.232864
MED19	Mediator of RNA polymerase II transcription subunit 19	S	226	-0.829409	0.952536
NBAS	Neuroblastoma-amplified sequence	S	473	-0.360479	0.729987
KIAA1467	Uncharacterized protein KIAA1467	S	62	-0.703078	1.14498
SBNO1	Protein strawberry notch homolog 1	S	214	1.78502	0.703034
SBNO1	Protein strawberry notch homolog 1	S	794	0.389443	0.193388
POTEF;ACTB;ACTG1;ACTA1;ACTC1;ACTG2;ACTA2;ACTBL2;POTEE;POTEKP	POTE ankyrin domain family member F;Actin, cytoplasmic 1;Actin, cytoplasmic 1, N-terminally processed;Actin, cytoplasmic 2;Actin, cytoplasmic 2, N-terminally processed;Actin, alpha skeletal muscle;Actin, alpha cardiac muscle 1;Actin, gamma-enteric smooth muscle;Actin, aortic smooth muscle;Beta-actin-like protein 2;POTE ankyrin domain family member E;Putative beta-actin-like protein 3;Putative bet…	S	939;239;239;241;241;240;241;240;939;239	0.885141	1.42371
BDP1	Transcription factor TFIIIB component B'' homolog	S	2227	-1.78205	0
ZNF316	Zinc finger protein 316	S	10	0.341183	0
CCDC85C	Coiled-coil domain-containing protein 85C	S	246	1.24911	0
SAC3D1	SAC3 domain-containing protein 1	S	402	-0.0272366	0.0363798
ARHGAP32	Rho GTPase-activating protein 32	S	871	0.477297	0
ARHGAP32	Rho GTPase-activating protein 32	S	706	1.42103	0
ARHGAP32	Rho GTPase-activating protein 32	S	892	2.40969	1.95978
POM121C;POM121	Nuclear envelope pore membrane protein POM 121C;Nuclear envelope pore membrane protein POM 121	S	358;381	-1.37952	0
EIF3C;EIF3CL	Eukaryotic translation initiation factor 3 subunit C;Eukaryotic translation initiation factor 3 subunit C-like protein	S	39;39	0.14315	0.104934
FAM195B	Protein FAM195B	S	21	-0.848848	0.60267
NACA	Nascent polypeptide-associated complex subunit alpha, muscle-specific form;Nascent polypeptide-associated complex subunit alpha	S	2029;166	-0.266399	0.425461
MYO1C	Unconventional myosin-Ic	S	408	-1.91578	1.61375
SMAP	Small acidic protein	S	15	0.830238	1.76193
SMAP	Small acidic protein	S	17	1.13125	0.97772
AP3B1	AP-3 complex subunit beta-1	S	276	-0.477539	0.446968
PSMD9	26S proteasome non-ATPase regulatory subunit 9	S	2	-0.426692	0.573682
PGRMC1	Membrane-associated progesterone receptor component 1	S	181	-0.175138	0.231573
PGRMC1	Membrane-associated progesterone receptor component 1	S	54	-0.723731	0.44385
PGRMC1	Membrane-associated progesterone receptor component 1	S	57	-0.582195	0.495201
SUPT5H	Transcription elongation factor SPT5	S	666	0.238358	0.0903485
SUPT5H	Transcription elongation factor SPT5	S	32	0.384936	0
SUPT5H	Transcription elongation factor SPT5	S	36	0.127179	0.0645112
DFFA	DNA fragmentation factor subunit alpha	S	315	-0.309929	0.293933
DFFA	DNA fragmentation factor subunit alpha	S	110	0.478733	0.213796
IPO5	Importin-5	S	827	-1.67947	1.22573
IPO5	Importin-5	S	652	-0.314316	0
EEF2K	Eukaryotic elongation factor 2 kinase	S	18	-0.546394	0.372121
EEF2K	Eukaryotic elongation factor 2 kinase	S	445	-0.344133	0.479043
DNM1L	Dynamin-1-like protein	S	616	-1.17827	1.71613
PIK3C2A	Phosphatidylinositol 4-phosphate 3-kinase C2 domain-containing subunit alpha	S	338	0.52851	0.87804
PIK3C2A	Phosphatidylinositol 4-phosphate 3-kinase C2 domain-containing subunit alpha	S	259	0.419531	0.242923
KPNA3	Importin subunit alpha-4	S	60	-0.0988302	1.18919
EBAG9	Receptor-binding cancer antigen expressed on SiSo cells	S	36	0.35993	0.519385
MPHOSPH10	U3 small nucleolar ribonucleoprotein protein MPP10	S	242	0.444881	1.04001
NOP56	Nucleolar protein 56	S	519	-0.845234	0.536765
NOP56	Nucleolar protein 56	S	520	-0.75172	0.653301
NOP56	Nucleolar protein 56	S	570	-0.880706	0.872002
DDX3X	ATP-dependent RNA helicase DDX3X	S	90	-0.276965	0.281989
NFIB	Nuclear factor 1 B-type	S	194	-1.39708	0
NFIB	Nuclear factor 1 B-type	S	295	-1.43438	0.858557
ARID1A	AT-rich interactive domain-containing protein 1A	S	696	1.02586	1.94477
ARID1A	AT-rich interactive domain-containing protein 1A	S	363	0.0731049	0.073871
ARID1A	AT-rich interactive domain-containing protein 1A	S	1184	-0.617888	0.528604
ARID1A	AT-rich interactive domain-containing protein 1A	S	1751	-2.329	0
ARID1A	AT-rich interactive domain-containing protein 1A	S	1755	-2.01092	0
C2CD2L	C2 domain-containing protein 2-like	S	411	0.40252	0
TRAFD1	TRAF-type zinc finger domain-containing protein 1	S	415	-0.109184	0.0805901
CIT	Citron Rho-interacting kinase	S	1993	0.00892973	0.0116225
CIT	Citron Rho-interacting kinase	S	440	0.0327149	0.0186282
ABLIM1	Actin-binding LIM protein 1	S	452	1.28822	1.41026
ABLIM1	Actin-binding LIM protein 1	S	655	2.78862	1.92412
ABLIM1	Actin-binding LIM protein 1	S	431	0.437306	0.440676
DVL2	Segment polarity protein dishevelled homolog DVL-2	S	211	-3.47536	1.41311
EI24	Etoposide-induced protein 2.4 homolog	S	326	-1.29074	2.33664
EI24	Etoposide-induced protein 2.4 homolog	S	330	-1.12786	2.76582
TP53I11	Tumor protein p53-inducible protein 11	S	14	-3.12496	0
KMT2D	Histone-lysine N-methyltransferase 2D	S	4738	-0.419264	0.356787
RGPD5;RGPD8;RANBP2;RGPD4;RGPD3;RGPD1;RGPD2	RANBP2-like and GRIP domain-containing protein 5/6;RANBP2-like and GRIP domain-containing protein 8;E3 SUMO-protein ligase RanBP2;RanBP2-like and GRIP domain-containing protein 4;RanBP2-like and GRIP domain-containing protein 3;RANBP2-like and GRIP domain-containing protein 1;RANBP2-like and GRIP domain-containing protein 2	S	1534;1534;2510;1535;1535;1519;1527	0.790848	0
RGPD5;RGPD8;RANBP2;RGPD4;RGPD3	RANBP2-like and GRIP domain-containing protein 5/6;RANBP2-like and GRIP domain-containing protein 8;E3 SUMO-protein ligase RanBP2;RanBP2-like and GRIP domain-containing protein 4;RanBP2-like and GRIP domain-containing protein 3	S	1032;1032;2008;1033;1033	-0.502843	0
RGPD5;RGPD8;RANBP2;RGPD4;RGPD3;RGPD1;RGPD2	RANBP2-like and GRIP domain-containing protein 5/6;RANBP2-like and GRIP domain-containing protein 8;E3 SUMO-protein ligase RanBP2;RanBP2-like and GRIP domain-containing protein 4;RanBP2-like and GRIP domain-containing protein 3;RANBP2-like and GRIP domain-containing protein 1;RANBP2-like and GRIP domain-containing protein 2	S	1478;1478;2454;1479;1479;1463;1471	0.430768	0.461787
RGPD5;RGPD8	RANBP2-like and GRIP domain-containing protein 5/6;RANBP2-like and GRIP domain-containing protein 8	S	788;788	0.318581	0.391057
SLC9A3R1	Na(+)/H(+) exchange regulatory cofactor NHE-RF1	S	280	0.0318489	0
SLC9A3R1	Na(+)/H(+) exchange regulatory cofactor NHE-RF1	S	290	-1.60509	1.31717
PSMA7	Proteasome subunit alpha type-7	S	2	-0.0520679	0
SCAMP3	Secretory carrier-associated membrane protein 3	S	32	-1.85836	0
SCAMP3	Secretory carrier-associated membrane protein 3	S	76	1.05406	1.36254
BCKDK	[3-methyl-2-oxobutanoate dehydrogenase [lipoamide]] kinase, mitochondrial	S	31	0.10562	0.267067
IKBKB	Inhibitor of nuclear factor kappa-B kinase subunit beta	S	672	-2.75648	1.23243
PPP1R12A	Protein phosphatase 1 regulatory subunit 12A	S	871	-0.720684	1.7668
PPP1R12A	Protein phosphatase 1 regulatory subunit 12A	S	445	0.647884	0.16284
GAK	Cyclin-G-associated kinase	S	780	1.7229	0
HNRNPDL	Heterogeneous nuclear ribonucleoprotein D-like	S	241	-0.131833	0.125517
ZNF609	Zinc finger protein 609	S	1055	-1.2744	1.11047
ZNF609	Zinc finger protein 609	S	576	-0.517655	0.533812
ZNF609	Zinc finger protein 609	S	413	-0.537361	0.535472
ZNF609	Zinc finger protein 609	S	467	0.0962334	0.153945
SEC16A	Protein transport protein Sec16A	S	1069	1.66678	0.949142
SEC16A	Protein transport protein Sec16A	S	1327	0.336158	0.216092
SEC16A	Protein transport protein Sec16A	S	1369	1.67896	0.745896
SEC16A	Protein transport protein Sec16A	S	1356	-0.0949431	0.179118
U2SURP	U2 snRNP-associated SURP motif-containing protein	S	236	-1.2736	0
U2SURP	U2 snRNP-associated SURP motif-containing protein	S	485	1.37453	1.49756
U2SURP	U2 snRNP-associated SURP motif-containing protein	S	811	-0.24439	0.923709
SETD1A	Histone-lysine N-methyltransferase SETD1A	S	468	0.222223	0.40346
SYNJ2	Synaptojanin-2	S	1124	-0.802387	1.678
KIAA0355	Uncharacterized protein KIAA0355	S	723	-1.59884	0
ARHGEF11	Rho guanine nucleotide exchange factor 11	S	271	-0.0493585	0.0569664
ARHGEF11	Rho guanine nucleotide exchange factor 11	S	27	-2.38457	0
TBX3	T-box transcription factor TBX3	S	707	1.22137	0
BET1	BET1 homolog	S	50	-1.77177	0.780481
TRIM24	Transcription intermediary factor 1-alpha	S	811	-0.541987	1.11613
AXIN1	Axin-1	S	77	-0.113883	0
CASC3	Protein CASC3	S	363	-0.471068	0.920445
CASC3	Protein CASC3	S	148	-0.0752088	0.0683601
CASC3	Protein CASC3	S	265	-0.0366492	0.0401422
RER1	Protein RER1	S	2	-0.771769	1.35174
EIF3H	Eukaryotic translation initiation factor 3 subunit H	S	183	0.525674	0.507152
CD3EAP	DNA-directed RNA polymerase I subunit RPA34	S	490	0.634687	1.65389
PDPK2P;PDPK1	Putative 3-phosphoinositide-dependent protein kinase 2;3-phosphoinositide-dependent protein kinase 1	S	214;241	0.391815	0.476179
RNF113A	RING finger protein 113A	S	6	0.969752	0.653593
RNF113A	RING finger protein 113A	S	253	1.032	1.05672
ASAP2	Arf-GAP with SH3 domain, ANK repeat and PH domain-containing protein 2	S	701	1.81135	0
SIPA1L1	Signal-induced proliferation-associated 1-like protein 1	S	1549	-0.578177	0
SIPA1L1	Signal-induced proliferation-associated 1-like protein 1	S	1585	0.712063	0
DYNC1LI2	Cytoplasmic dynein 1 light intermediate chain 2	S	194	-0.633096	0.496501
SART1	U4/U6.U5 tri-snRNP-associated protein 1	S	448	0.651524	0.958692
PPIP5K2	Inositol hexakisphosphate and diphosphoinositol-pentakisphosphate kinase 2	S	38	0.0283912	0.0205957
PPIP5K2	Inositol hexakisphosphate and diphosphoinositol-pentakisphosphate kinase 2	S	1006	-0.20858	0
MAP3K7	Mitogen-activated protein kinase kinase kinase 7	S	439	-1.42154	0.92431
WDR62	WD repeat-containing protein 62	S	1228	0.71652	0
PRPF3	U4/U6 small nuclear ribonucleoprotein Prp3	S	619	0.0544304	0.146262
TPD52L2	Tumor protein D54	S	12	-0.50413	0.369006
TPD52L2	Tumor protein D54	S	166	0.0577631	0.0250008
PRKRIR	52 kDa repressor of the inhibitor of the protein kinase	S	141	-0.972254	1.05799
SYNJ1	Synaptojanin-1	S	1565	-1.45157	0
EIF4G3	Eukaryotic translation initiation factor 4 gamma 3	S	232	-1.22723	1.10044
EPB41L2	Band 4.1-like protein 2	S	715	-1.29395	0
EPB41L2	Band 4.1-like protein 2	S	718	-1.61536	1.60403
EPB41L2	Band 4.1-like protein 2	S	39	-2.19002	0
EPB41L2	Band 4.1-like protein 2	S	58	-2.92015	1.39133
EPB41L2	Band 4.1-like protein 2	S	683	-1.30093	0.740517
EPB41L2	Band 4.1-like protein 2	S	87	-2.01401	1.65672
TGOLN2	Trans-Golgi network integral membrane protein 2	S	71	0.140714	0.0256269
TGOLN2	Trans-Golgi network integral membrane protein 2	S	351	-1.45515	0.804119
TGOLN2	Trans-Golgi network integral membrane protein 2	S	298	0.585905	0
DENR	Density-regulated protein	S	73	-0.108373	0.227059
BUB1	Mitotic checkpoint serine/threonine-protein kinase BUB1	S	596	0.994641	1.68775
HTATSF1	HIV Tat-specific factor 1	S	498	-0.0683916	0.0311775
HTATSF1	HIV Tat-specific factor 1	S	713	-0.239958	0.247343
HTATSF1	HIV Tat-specific factor 1	S	714	-0.385006	0.27475
HTATSF1	HIV Tat-specific factor 1	S	702	-0.010498	0.00623787
HTATSF1	HIV Tat-specific factor 1	S	676	-0.102028	0.0855012
HTATSF1	HIV Tat-specific factor 1	S	642	-0.403256	0.314153
PRKAB2	5'-AMP-activated protein kinase subunit beta-2	S	108	-0.240516	0.154809
STX6	Syntaxin-6	S	2	2.2171	1.748
ENSA	Alpha-endosulfine	S	2	0.625614	0.875194
ENSA;ARPP19	Alpha-endosulfine;cAMP-regulated phosphoprotein 19	S	67;62	1.02047	0.453546
STRN	Striatin	S	245	-0.141509	0.106007
NRD1	Nardilysin	S	86	-2.02831	1.13624
NRD1	Nardilysin	S	94	0.489132	0.132331
CALU	Calumenin	S	277	1.2937	1.10152
CALU	Calumenin	S	44	0.479652	0
RAD21	Double-strand-break repair protein rad21 homolog	S	545	-1.28382	0
TIMM8A	Mitochondrial import inner membrane translocase subunit Tim8 A	S	96	-1.83663	0
DHX16	Putative pre-mRNA-splicing factor ATP-dependent RNA helicase DHX16	S	160	0.178935	0.259183
BNIP3L	BCL2/adenovirus E1B 19 kDa protein-interacting protein 3-like	S	120	1.80474	0.959266
PCDH7	Protocadherin-7	S	1011	-1.1385	1.21733
PCDH7	Protocadherin-7	S	989	1.57581	0
PRPSAP2	Phosphoribosyl pyrophosphate synthase-associated protein 2	S	227	0.173144	0.228047
SMARCA5	SWI/SNF-related matrix-associated actin-dependent regulator of chromatin subfamily A member 5	S	66	0.285485	0.360785
SMARCA5	SWI/SNF-related matrix-associated actin-dependent regulator of chromatin subfamily A member 5	S	116	0.675191	0.596686
SPAG9	C-Jun-amino-terminal kinase-interacting protein 4	S	183	-0.927909	0
MCM3AP	Germinal-center associated nuclear protein	S	527	-0.0274138	0.0224106
KDM1A	Lysine-specific histone demethylase 1A	S	69	-0.470527	0.71266
KDM1A	Lysine-specific histone demethylase 1A	S	166	-0.479601	0.700081
MGEA5	Protein O-GlcNAcase	S	364	-0.118776	0.105363
SORBS3	Vinexin	S	395	-0.821303	0
SORBS3	Vinexin	S	544	-2.73223	1.86303
NEMF	Nuclear export mediator factor NEMF	S	417	-0.635586	0.932789
NMT2	Glycylpeptide N-tetradecanoyltransferase 2	S	38	1.25703	0.607334
CTNND1	Catenin delta-1	S	349	2.47284	1.53178
CTNND1	Catenin delta-1	S	352	0.999943	0.333647
CTNND1	Catenin delta-1	S	230	0.475275	0.292865
CTNND1	Catenin delta-1	S	268	0.643453	0.29844
DPM1	Dolichol-phosphate mannosyltransferase subunit 1	S	7	-0.485934	0.88239
DPM1	Dolichol-phosphate mannosyltransferase subunit 1	S	9	-0.50034	2.75039
USO1	General vesicular transport factor p115	S	942	0.426572	0.604817
PFKFB2	6-phosphofructo-2-kinase/fructose-2,6-bisphosphatase 2;6-phosphofructo-2-kinase;Fructose-2,6-bisphosphatase	S	466	-0.321186	0.163588
PFKFB2	6-phosphofructo-2-kinase/fructose-2,6-bisphosphatase 2;6-phosphofructo-2-kinase;Fructose-2,6-bisphosphatase	S	483	0.0889949	0.0695455
DKC1	H/ACA ribonucleoprotein complex subunit 4	S	485	0.909225	1.16904
DKC1	H/ACA ribonucleoprotein complex subunit 4	S	494	0.398825	0.380892
DKC1	H/ACA ribonucleoprotein complex subunit 4	S	21	0.999963	0.626746
EIF5B	Eukaryotic translation initiation factor 5B	S	511	-0.439159	0.593871
EIF5B	Eukaryotic translation initiation factor 5B	S	107	-0.372733	0.299946
EIF5B	Eukaryotic translation initiation factor 5B	S	113	-0.779842	0.752584
EIF5B	Eukaryotic translation initiation factor 5B	S	164	-0.987216	0.711677
EIF5B	Eukaryotic translation initiation factor 5B	S	214	-0.877421	0.74841
EIF5B	Eukaryotic translation initiation factor 5B	S	135	-0.357332	0.579871
BRD4	Bromodomain-containing protein 4	S	1117	1.25776	1.38924
BRD4	Bromodomain-containing protein 4	S	470	-0.141381	0
BRD4	Bromodomain-containing protein 4	S	1045	0.193008	0.102947
BRD4	Bromodomain-containing protein 4	S	1126	0.392082	0
BRD4	Bromodomain-containing protein 4	S	601	0.0644243	0.0284985
OPHN1	Oligophrenin-1	S	652	-2.17553	0.990177
RNASEH1	Ribonuclease H1	S	76	0.602407	0.866321
NBN	Nibrin	S	432	-0.439471	0.886508
NBN	Nibrin	S	343	0.629499	1.09936
LRP4	Low-density lipoprotein receptor-related protein 4	S	1887	1.32128	0
CLASP2	CLIP-associating protein 2	S	360	-0.322572	0.30567
CLASP2	CLIP-associating protein 2	S	370	0.300188	0.249541
CLASP2	CLIP-associating protein 2	S	327	-1.47472	1.90971
CLASP2	CLIP-associating protein 2	S	596	-0.702732	1.20623
PHF2	Lysine-specific demethylase PHF2	S	882	1.06105	0
ZC3H11A	Zinc finger CCCH domain-containing protein 11A	S	132	0.728616	0
ZC3H11A	Zinc finger CCCH domain-containing protein 11A	S	171	0.119418	0
CLUH	Clustered mitochondria protein homolog	S	664	-0.136618	0
ANKRD17	Ankyrin repeat domain-containing protein 17	S	2401	-0.240919	0.461878
ANKRD17	Ankyrin repeat domain-containing protein 17	S	1709	-0.922763	1.17514
ZNF217	Zinc finger protein 217	S	407	-1.22507	1.67793
NCOR1	Nuclear receptor corepressor 1	S	1472	0.81177	0
NCOR1	Nuclear receptor corepressor 1	S	1196	-0.900929	0
NCOR1	Nuclear receptor corepressor 1	S	2184	-0.685363	0
NCOR1	Nuclear receptor corepressor 1	S	2151	-0.910326	0.973819
NCOR1	Nuclear receptor corepressor 1	S	2337	-0.520359	0.597261
NCOR1	Nuclear receptor corepressor 1	S	999	0.0345041	0.0447501
NCOR1	Nuclear receptor corepressor 1	S	1533	0.223794	0.0719571
VAMP4	Vesicle-associated membrane protein 4	S	30	0.764274	0.586504
PEX14	Peroxisomal membrane protein PEX14	S	282	-1.24212	1.16811
PEX14	Peroxisomal membrane protein PEX14	S	249	-1.0814	1.47139
PEX14	Peroxisomal membrane protein PEX14	S	274	-0.328622	0
PEX14	Peroxisomal membrane protein PEX14	S	275	-0.623646	1.09819
ULK1	Serine/threonine-protein kinase ULK1	S	450	0.2722	0.250935
ULK1	Serine/threonine-protein kinase ULK1	S	638	0.487873	0
SEC22B	Vesicle-trafficking protein SEC22b	S	137	0.586795	1.16348
TACC1	Transforming acidic coiled-coil-containing protein 1	S	276	-0.515634	0.410493
LRCH4	Leucine-rich repeat and calponin homology domain-containing protein 4	S	25	-1.94445	1.35478
SAP30	Histone deacetylase complex subunit SAP30	S	131	-1.6153	1.55002
MED24	Mediator of RNA polymerase II transcription subunit 24	S	873	-0.394672	0.960817
KATNA1	Katanin p60 ATPase-containing subunit A1	S	170	-0.630938	0.788356
PSIP1	PC4 and SFRS1-interacting protein	S	106	0.201848	0.0839961
PSIP1	PC4 and SFRS1-interacting protein	S	177	-0.399357	0.135126
PSIP1	PC4 and SFRS1-interacting protein	S	275	0.238284	0.0627649
SRSF10	Serine/arginine-rich splicing factor 10	S	133	0.652784	0
CLDN11	Claudin-11	S	198	-1.47852	1.53376
TADA3	Transcriptional adapter 3	S	338	-0.2598	0.369859
PRKRA	Interferon-inducible double-stranded RNA-dependent protein kinase activator A	S	18	2.39451	1.67934
SNRNP200	U5 small nuclear ribonucleoprotein 200 kDa helicase	S	225	0.641025	0.768775
OFD1	Oral-facial-digital syndrome 1 protein	S	669	-1.52473	0.790371
TOM1L1	TOM1-like protein 1	S	323	-0.466953	0.262695
SURF6	Surfeit locus protein 6	S	138	0.29835	0
UTP20	Small subunit processome component 20 homolog	S	788	-0.322418	0.516219
NUP155	Nuclear pore complex protein Nup155	S	992	-0.387982	0.319578
WDHD1	WD repeat and HMG-box DNA-binding protein 1	S	333	-0.423307	0
WDHD1	WD repeat and HMG-box DNA-binding protein 1	S	407	-1.24835	1.22533
WDHD1	WD repeat and HMG-box DNA-binding protein 1	S	868	-0.438461	0.432514
WDHD1	WD repeat and HMG-box DNA-binding protein 1	S	383	-0.0787535	0.0410651
PALM	Paralemmin-1	S	116	-3.8273	0
EIF3G	Eukaryotic translation initiation factor 3 subunit G	S	42	0.16465	0.159515
EIF3J	Eukaryotic translation initiation factor 3 subunit J	S	11	0.857016	0.802441
EIF3J	Eukaryotic translation initiation factor 3 subunit J	S	13	0.688988	0.604361
CCNK	Cyclin-K	S	340	0.0159548	0.121997
CCNK	Cyclin-K	S	9	0.154099	0
PIAS1	E3 SUMO-protein ligase PIAS1	S	503	-0.0651952	0
RSL1D1	Ribosomal L1 domain-containing protein 1	S	361	0.820357	1.25192
CLPX	ATP-dependent Clp protease ATP-binding subunit clpX-like, mitochondrial	S	617	-0.124902	0.0851416
RECQL5	ATP-dependent DNA helicase Q5	S	815	-1.16508	0
MTA2	Metastasis-associated protein MTA2	S	435	0.159133	0.18044
STK10	Serine/threonine-protein kinase 10	S	438	-1.79611	1.21252
STK10	Serine/threonine-protein kinase 10	S	20	-2.88325	0
PRKD3;PRKD1	Serine/threonine-protein kinase D3;Serine/threonine-protein kinase D1	S	735;742	1.84718	0
TOMM70A	Mitochondrial import receptor subunit TOM70	S	91	-0.795453	1.05933
SORBS2	Sorbin and SH3 domain-containing protein 2	S	259	1.58703	1.02862
TMCC1	Transmembrane and coiled-coil domains protein 1	S	413	0.657637	0
TMCC1	Transmembrane and coiled-coil domains protein 1	S	382	0.197786	0.284906
UBXN7	UBX domain-containing protein 7	S	280	1.09276	1.18524
UBXN7	UBX domain-containing protein 7	S	288	1.84313	0.905017
PCF11	Pre-mRNA cleavage complex 2 protein Pcf11	S	1493	0.378397	0.298858
PCF11	Pre-mRNA cleavage complex 2 protein Pcf11	S	489	0.83509	0
PCF11	Pre-mRNA cleavage complex 2 protein Pcf11	S	494	0.156118	0.296831
FRYL	Protein furry homolog-like	S	2272	1.03764	0
SOGA1	Protein SOGA1;N-terminal form;C-terminal 80 kDa form	S	1017	-0.471405	0.47733
SEC31A	Protein transport protein Sec31A	S	799	-0.163946	0.16842
SEC31A	Protein transport protein Sec31A	S	527	0.921303	1.54811
CCNB2	G2/mitotic-specific cyclin-B2	S	92	0.119885	0.0857026
UBR5	E3 ubiquitin-protein ligase UBR5	S	1990	0.981481	1.14841
UBR5	E3 ubiquitin-protein ligase UBR5	S	1549	-0.0283525	0.0172123
SCAF4	Splicing factor, arginine/serine-rich 15	S	154	0.356258	0.335041
SCAF4	Splicing factor, arginine/serine-rich 15	S	656	0.15813	0.313344
SCAF4	Splicing factor, arginine/serine-rich 15	S	1004	0.886088	0.80701
RTN3	Reticulon-3	S	30	-0.616432	0
EPN2	Epsin-2	S	173	0.460875	0
ZRANB2	Zinc finger Ran-binding domain-containing protein 2	S	120	0.397658	0.530341
ZRANB2	Zinc finger Ran-binding domain-containing protein 2	S	153	0.504804	1.16007
ZRANB2	Zinc finger Ran-binding domain-containing protein 2	S	188	1.11036	1.29583
VAPB	Vesicle-associated membrane protein-associated protein B/C	S	158	-0.602653	0.359533
VAPB	Vesicle-associated membrane protein-associated protein B/C	S	160	-0.566356	0.353998
SNAPIN	SNARE-associated protein Snapin	S	133	-0.640015	0.752295
TACC2	Transforming acidic coiled-coil-containing protein 2	S	2317	-0.607228	2.01852
TACC2	Transforming acidic coiled-coil-containing protein 2	S	2072	2.04061	1.40715
TACC2	Transforming acidic coiled-coil-containing protein 2	S	2226	0.599308	0.954581
ZBTB7A	Zinc finger and BTB domain-containing protein 7A	S	526	0.482808	1.21548
SLU7	Pre-mRNA-splicing factor SLU7	S	235	0.289939	0.993528
PGM3	Phosphoacetylglucosamine mutase	S	64	1.27417	1.22153
CD2BP2	CD2 antigen cytoplasmic tail-binding protein 2	S	194	0.358029	0.34337
CD2BP2	CD2 antigen cytoplasmic tail-binding protein 2	S	195	0.173805	0.13442
CD2BP2	CD2 antigen cytoplasmic tail-binding protein 2	S	49	0.44504	0.404244
PARN	Poly(A)-specific ribonuclease PARN	S	619	-0.0436324	0.175246
PARN	Poly(A)-specific ribonuclease PARN	S	557	-0.89516	0.497682
LPHN2	Latrophilin-2	S	1430	0.332633	0.229468
ASMTL	N-acetylserotonin O-methyltransferase-like protein	S	239	-2.44018	2.2031
CDS2	Phosphatidate cytidylyltransferase 2	S	21	-1.90098	1.55034
CDS2	Phosphatidate cytidylyltransferase 2	S	33	-1.6147	2.0732
HERC2	E3 ubiquitin-protein ligase HERC2	S	2928	-0.954003	1.44974
OXSR1	Serine/threonine-protein kinase OSR1	S	339	0.840571	1.40516
WIZ	Protein Wiz	S	1012	0.158804	0
WIZ	Protein Wiz	S	1017	-0.296165	0.240557
WIZ	Protein Wiz	S	996	0.103002	0.535258
STAU1	Double-stranded RNA-binding protein Staufen homolog 1	S	390	0.051712	0.03293
BAG3	BAG family molecular chaperone regulator 3	S	289	-1.02621	0.645398
MAP4K4	Mitogen-activated protein kinase kinase kinase kinase 4	S	639	-1.27409	0
MAP4K4	Mitogen-activated protein kinase kinase kinase kinase 4	S	715	-1.37375	2.20376
MAP4K4	Mitogen-activated protein kinase kinase kinase kinase 4	S	631	0.281737	0.919875
AIFM1	Apoptosis-inducing factor 1, mitochondrial	S	268	-0.184088	0.859943
LATS1	Serine/threonine-protein kinase LATS1	S	464	-0.427604	0.393779
SYF2	Pre-mRNA-splicing factor SYF2	S	13	-0.84915	1.26982
PTTG2;PTTG1	Securin-2;Securin	S	165;165	0.209343	0.210016
PAK4	Serine/threonine-protein kinase PAK 4	S	181	0.295606	0.651008
PAK4	Serine/threonine-protein kinase PAK 4	S	474	-0.61613	1.14666
PAK4	Serine/threonine-protein kinase PAK 4	S	104	-1.1214	0
EGFR	Epidermal growth factor receptor	S	1166	0.203791	0.209091
PGK1	Phosphoglycerate kinase 1	S	203	-0.241032	0.259626
PDYN	Proenkephalin-B;Alpha-neoendorphin;Beta-neoendorphin;Big dynorphin;Dynorphin A(1-17);Dynorphin A(1-13);Dynorphin A(1-8);Leu-enkephalin;Rimorphin;Leumorphin	S	101	-2.41135	0
LMNA	Prelamin-A/C;Lamin-A/C	S	390	0.686155	0.497352
LMNA	Prelamin-A/C;Lamin-A/C	S	392	0.81704	0.558795
LMNA	Prelamin-A/C;Lamin-A/C	S	22	-0.0860624	0.047045
LMNA	Prelamin-A/C;Lamin-A/C	S	458	0.888612	0.336485
LMNA	Prelamin-A/C;Lamin-A/C	S	636	1.50708	0
RAF1;ARAF	RAF proto-oncogene serine/threonine-protein kinase;Serine/threonine-protein kinase A-Raf	S	621;582	0.542213	0.345354
RAF1	RAF proto-oncogene serine/threonine-protein kinase	S	301	0.997135	0.700368
RAF1	RAF proto-oncogene serine/threonine-protein kinase	S	259	1.11325	0.735451
ALDOA	Fructose-bisphosphate aldolase A	S	39	0.330315	0.312217
TK1	Thymidine kinase, cytosolic	S	13	-1.23655	0
GAPDH	Glyceraldehyde-3-phosphate dehydrogenase	S	83	0.998106	1.63441
HSPB1	Heat shock protein beta-1	S	82	-1.90496	1.04392
SLC4A2	Anion exchange protein 2	S	173	-1.63484	2.1721
SLC4A2	Anion exchange protein 2	S	144	-1.81926	1.24362
SLC4A2	Anion exchange protein 2	S	443	-1.42817	0
SLC4A2	Anion exchange protein 2	S	132	-3.14767	1.75026
ATP1A1	Sodium/potassium-transporting ATPase subunit alpha-1	S	16	-0.13234	0.266645
RPLP1;RPLP2	60S acidic ribosomal protein P1;60S acidic ribosomal protein P2	S	101;102	-0.147574	0.158533
RPLP1;RPLP2	60S acidic ribosomal protein P1;60S acidic ribosomal protein P2	S	104;105	-0.444446	0.764488
RPLP2	60S acidic ribosomal protein P2	S	16	-0.357768	0.311449
RPLP2	60S acidic ribosomal protein P2	S	17	-0.439399	0.469281
RPLP0;RPLP0P6	60S acidic ribosomal protein P0;60S acidic ribosomal protein P0-like	S	304;304	-0.817123	1.3517
RPLP0;RPLP0P6	60S acidic ribosomal protein P0;60S acidic ribosomal protein P0-like	S	307;307	-0.447183	0.771172
JUN;JUND	Transcription factor AP-1;Transcription factor jun-D	S	73;100	-0.344617	0.417269
SSB	Lupus La protein	S	366	0.399478	0.331632
RB1	Retinoblastoma-associated protein	S	794	-0.724597	0
RB1	Retinoblastoma-associated protein	S	795	-0.500948	1.01531
RB1	Retinoblastoma-associated protein	S	807	-1.12213	1.45399
RB1	Retinoblastoma-associated protein	S	37	-0.418994	1.55631
RB1	Retinoblastoma-associated protein	S	249	-0.35105	0.592172
PTMA	Prothymosin alpha;Prothymosin alpha, N-terminally processed;Thymosin alpha-1	S	2	0.227274	0.180483
PTMA	Prothymosin alpha;Prothymosin alpha, N-terminally processed;Thymosin alpha-1	S	9	0.870965	0.444949
ENO1	Alpha-enolase	S	27	1.18332	0
ENO1	Alpha-enolase	S	419	0.370903	0.212852
NPM1	Nucleophosmin	S	125	1.25365	1.33521
NPM1	Nucleophosmin	S	70	1.37824	0.964429
NPM1	Nucleophosmin	S	243	1.33433	0
ANXA2;ANXA2P2	Annexin A2;Putative annexin A2-like protein	S	12;12	1.3451	0.921936
EPRS	Bifunctional glutamate/proline--tRNA ligase;Glutamate--tRNA ligase;Proline--tRNA ligase	S	885	0.215872	0.151929
EPRS	Bifunctional glutamate/proline--tRNA ligase;Glutamate--tRNA ligase;Proline--tRNA ligase	S	886	0.145059	0.283823
HSP90AA1	Heat shock protein HSP 90-alpha	S	231	-0.00389165	0.00248853
HSP90AA1	Heat shock protein HSP 90-alpha	S	263	-0.116645	0.108557
HSP90AA1;HSP90AB1	Heat shock protein HSP 90-alpha;Heat shock protein HSP 90-beta	S	315;307	0.695493	0
HNRNPC	Heterogeneous nuclear ribonucleoproteins C1/C2	S	253	-0.787436	0.484802
HNRNPC	Heterogeneous nuclear ribonucleoproteins C1/C2	S	260	-0.430137	0.46378
HNRNPC	Heterogeneous nuclear ribonucleoproteins C1/C2	S	299	-0.0291257	0.0236154
NGFR	Tumor necrosis factor receptor superfamily member 16	S	313	0.131564	0
HSP90AB1;HSP90AB2P	Heat shock protein HSP 90-beta;Putative heat shock protein HSP 90-beta 2	S	255;177	-0.591995	0.331757
HSP90AB1;HSP90AB3P	Heat shock protein HSP 90-beta;Putative heat shock protein HSP 90-beta-3	S	226;205	-0.609182	0.429836
PDHA1	Pyruvate dehydrogenase E1 component subunit alpha, somatic form, mitochondrial	S	232	1.26553	1.05826
PDHA1;PDHA2	Pyruvate dehydrogenase E1 component subunit alpha, somatic form, mitochondrial;Pyruvate dehydrogenase E1 component subunit alpha, testis-specific form, mitochondrial	S	293;291	-0.263471	0.257121
PDHA1;PDHA2	Pyruvate dehydrogenase E1 component subunit alpha, somatic form, mitochondrial;Pyruvate dehydrogenase E1 component subunit alpha, testis-specific form, mitochondrial	S	295;293	-0.544384	0.570254
SNRNP70	U1 small nuclear ribonucleoprotein 70 kDa	S	226	-0.888625	1.6937
SNRNP70	U1 small nuclear ribonucleoprotein 70 kDa	S	320	-1.48872	0
NFIC	Nuclear factor 1 C-type	S	322	-0.012899	0.00996855
NFIC	Nuclear factor 1 C-type	S	323	0.182013	0.0585871
NFIC	Nuclear factor 1 C-type	S	305	0.14202	0
NFIC	Nuclear factor 1 C-type	S	333	0.568205	0.750482
NFIC	Nuclear factor 1 C-type	S	339	0.618133	0.720005
NFIC	Nuclear factor 1 C-type	S	343	-0.319276	0
VIM	Vimentin	S	83	-1.90468	0
VIM	Vimentin	S	55	-4.32742	2.43594
VIM	Vimentin	S	56	-4.04385	1.72391
RPS17	40S ribosomal protein S17	S	113	-0.232378	0.146469
CLTA	Clathrin light chain A	S	105	-1.0364	0
HMOX1	Heme oxygenase 1	S	229	-0.235434	0.121747
HNRNPA1	Heterogeneous nuclear ribonucleoprotein A1;Heterogeneous nuclear ribonucleoprotein A1, N-terminally processed	S	363	-0.934994	0.537002
HNRNPA1	Heterogeneous nuclear ribonucleoprotein A1;Heterogeneous nuclear ribonucleoprotein A1, N-terminally processed	S	6	-1.05846	0.786163
TFPT	TCF3 fusion partner	S	180	-2.08095	2.65761
ARAF	Serine/threonine-protein kinase A-Raf	S	257	-1.42133	1.05953
MAPT	Microtubule-associated protein tau	S	516	-2.48244	1.19639
MAPT	Microtubule-associated protein tau	S	519	-2.76358	0
PRKAR1A	cAMP-dependent protein kinase type I-alpha regulatory subunit;cAMP-dependent protein kinase type I-alpha regulatory subunit, N-terminally processed	S	83	-0.140552	0.358796
HSPD1	60 kDa heat shock protein, mitochondrial	S	70	0.280738	0.395605
MAP2	Microtubule-associated protein 2	S	1782	3.87388	2.33274
MAP2	Microtubule-associated protein 2	S	1555	1.81597	0
MAP2	Microtubule-associated protein 2	S	833	1.03657	0.938709
EPB41	Protein 4.1	S	188	-2.27543	2.16955
BCR	Breakpoint cluster region protein	S	122	-0.159282	0.133572
BCR	Breakpoint cluster region protein	S	459	1.36296	1.13206
BCR	Breakpoint cluster region protein	S	215	-0.217934	0.0809014
TOP2A	DNA topoisomerase 2-alpha	S	1377	1.46787	1.46539
IGF2R	Cation-independent mannose-6-phosphate receptor	S	2409	0.802313	0.880537
TPR	Nucleoprotein TPR	S	379	0.170954	0
TPR	Nucleoprotein TPR	S	523	-2.59436	1.11548
TPR	Nucleoprotein TPR	S	1847	-1.59539	1.17161
TPR	Nucleoprotein TPR	S	2155	1.35214	1.33606
BCKDHA	2-oxoisovalerate dehydrogenase subunit alpha, mitochondrial	S	337	0.954527	0.91042
SRC	Proto-oncogene tyrosine-protein kinase Src	S	17	-0.352626	0.980092
XRCC6	X-ray repair cross-complementing protein 6	S	27	0.907207	1.63653
UNG	Uracil-DNA glycosylase	S	23	-1.21584	1.53115
APEH	Acylamino-acid-releasing enzyme	S	187	0.352908	0.146746
PRKAR2A	cAMP-dependent protein kinase type II-alpha regulatory subunit	S	78	0.073199	0
HSP90B1	Endoplasmin	S	306	-0.254156	0.135906
POU2F1	POU domain, class 2, transcription factor 1	S	448	-0.154059	0.101125
HNRNPL	Heterogeneous nuclear ribonucleoprotein L	S	101	-0.0265477	0.0195349
HNRNPL	Heterogeneous nuclear ribonucleoprotein L	S	52	-1.58144	0.834412
DARS	Aspartate--tRNA ligase, cytoplasmic	S	249	-0.737136	0
BRAF	Serine/threonine-protein kinase B-raf	S	446	-0.870123	0.490084
BRAF	Serine/threonine-protein kinase B-raf	S	729	-0.213847	0.118892
ATF2	Cyclic AMP-dependent transcription factor ATF-2	S	307	-0.339229	1.21167
ATF2	Cyclic AMP-dependent transcription factor ATF-2	S	310	-0.252317	0
ATF2	Cyclic AMP-dependent transcription factor ATF-2	S	328	-1.24919	2.88544
RPS2	40S ribosomal protein S2	S	77	-0.290659	0.139848
RPS2	40S ribosomal protein S2	S	264	0.29985	0.269363
RPS2	40S ribosomal protein S2	S	281	-1.7923	1.30799
TCF3	Transcription factor E2-alpha	S	379	0.8805	0
CD44	CD44 antigen	S	706	5.26719	2.51512
PDGFRA	Platelet-derived growth factor receptor alpha	S	767	0.155268	0
HIST1H1B	Histone H1.5	S	2	-0.533565	0.648209
HIST1H1D	Histone H1.3	S	2	-1.13562	1.04595
HIST1H1C	Histone H1.2	S	2	-0.862947	0.607539
ATP2A2	Sarcoplasmic/endoplasmic reticulum calcium ATPase 2	S	663	-1.92193	1.08715
STMN1	Stathmin	S	16	-2.21073	1.91071
STMN1	Stathmin	S	25	-0.630692	0.180277
STMN1;STMN2	Stathmin;Stathmin-2	S	46;80	-0.14737	0.0976459
STMN1	Stathmin	S	38	-0.470658	0.255236
STMN1	Stathmin	S	63	-1.13754	0.542596
YBX3	Y-box-binding protein 3	S	34	-0.0481577	0.0282977
YBX3	Y-box-binding protein 3	S	38	-0.511236	0
YBX3	Y-box-binding protein 3	S	79	-0.568354	1.02983
IFNAR1	Interferon alpha/beta receptor 1	S	495	-0.649239	0
PRKCA	Protein kinase C alpha type	S	226	-2.34225	1.26465
GJA1	Gap junction alpha-1 protein	S	255	-0.354549	0
JUND	Transcription factor jun-D	S	255	-2.29784	1.93605
ATF7	Cyclic AMP-dependent transcription factor ATF-7	S	434	-0.38861	0.556571
PRKACA	cAMP-dependent protein kinase catalytic subunit alpha	S	339	-0.519349	1.6389
PTPN2	Tyrosine-protein phosphatase non-receptor type 2	S	304	-1.04824	1.73071
CTPS1	CTP synthase 1	S	574	3.5535	0
CTPS1	CTP synthase 1	S	575	2.64221	1.33895
PTPN1	Tyrosine-protein phosphatase non-receptor type 1	S	352	0.536612	0.269664
VCL	Vinculin	S	288	-0.17248	0
VCL	Vinculin	S	721	-2.38346	2.01086
SON	Protein SON	S	2129	-0.804974	0
SON	Protein SON	S	1697	0.611822	0.497728
SON	Protein SON	S	152	-0.160279	0
NELFE	Negative elongation factor E	S	251	0.933933	1.02891
NELFE	Negative elongation factor E	S	115	2.29999	1.18385
NELFE	Negative elongation factor E	S	353	0.358053	0.368841
PGAM1	Phosphoglycerate mutase 1	S	14	0.278176	0.67402
PGAM1;PGAM4	Phosphoglycerate mutase 1;Probable phosphoglycerate mutase 4	S	118;118	-2.04387	1.49071
RCC1	Regulator of chromosome condensation	S	11	-0.934356	1.41057
LIG1	DNA ligase 1	S	51	-1.07458	0.952517
LIG1	DNA ligase 1	S	141	-0.458311	0.539051
LIG1	DNA ligase 1	S	66	-0.598025	0.608555
LIG1	DNA ligase 1	S	76	-1.29957	1.48222
XRCC1	DNA repair protein XRCC1	S	461	-1.08582	0
XRCC1	DNA repair protein XRCC1	S	241	-1.11724	0.952254
XRCC1	DNA repair protein XRCC1	S	446	-0.665257	0
XRCC1	DNA repair protein XRCC1	S	447	-0.526614	0.743704
XRCC1	DNA repair protein XRCC1	S	226	-1.09792	0.926811
NCL	Nucleolin	S	184	0.561233	0
NCL	Nucleolin	S	206	0.226884	0
NCL	Nucleolin	S	563	0.526208	0.310654
NCL	Nucleolin	S	145	-0.278891	0.301587
NCL	Nucleolin	S	153	-0.83526	0
NCL	Nucleolin	S	67	-0.231482	0.304869
SLC9A1	Sodium/hydrogen exchanger 1	S	785	-0.151092	0.183964
ATP2B1	Plasma membrane calcium-transporting ATPase 1	S	1155	-1.86367	1.24754
EIF2S2	Eukaryotic translation initiation factor 2 subunit 2	S	67	0.0938773	0.0841926
EIF2S2	Eukaryotic translation initiation factor 2 subunit 2	S	105	0.305181	0.352629
EIF2S2	Eukaryotic translation initiation factor 2 subunit 2	S	2	0.380777	0.796922
RAB6A	Ras-related protein Rab-6A	S	2	0.0674137	0.0568478
LMNB1;LMNB2	Lamin-B1;Lamin-B2	S	391;405	1.68476	1.28647
PTMS	Parathymosin	S	5	0.333295	0.441956
CDK11B;CDK11A	Cyclin-dependent kinase 11B;Cyclin-dependent kinase 11A	S	589;577	1.23809	1.9485
CDK11B;CDK11A	Cyclin-dependent kinase 11B;Cyclin-dependent kinase 11A	S	752;740	0.978096	1.17738
FLNA	Filamin-A	S	1084	-1.54641	2.20667
FLNA	Filamin-A	S	2327	-1.84041	1.86882
FLNA	Filamin-A	S	2180	-2.61073	0
FLNA	Filamin-A	S	2152	-1.87217	1.00213
NF1	Neurofibromin;Neurofibromin truncated	S	2515	-0.880726	0
NF1	Neurofibromin;Neurofibromin truncated	S	2597	-0.560965	1.02625
NF1	Neurofibromin;Neurofibromin truncated	S	2543	0.444012	1.24653
VDAC1	Voltage-dependent anion-selective channel protein 1	S	104	-0.132214	0.0393732
OSBP	Oxysterol-binding protein 1	S	351	1.31514	1.26795
OSBP	Oxysterol-binding protein 1	S	382	0.496631	0
OSBP	Oxysterol-binding protein 1	S	240	1.43577	1.22101
PAICS	Multifunctional protein ADE2;Phosphoribosylaminoimidazole-succinocarboxamide synthase;Phosphoribosylaminoimidazole carboxylase	S	27	1.50384	0.840619
HNRNPA2B1	Heterogeneous nuclear ribonucleoproteins A2/B1	S	259	0.523395	0
HNRNPA2B1	Heterogeneous nuclear ribonucleoproteins A2/B1	S	344	-0.21677	0.0808161
TCEA1	Transcription elongation factor A protein 1	S	97	0.36117	0
TCEA1	Transcription elongation factor A protein 1	S	100	0.313107	0.428152
SP100	Nuclear autoantigen Sp-100	S	362	2.57308	1.11591
CFL1	Cofilin-1	S	3	-1.14937	1.43499
EIF4B	Eukaryotic translation initiation factor 4B	S	459	-0.856099	0
EIF4B	Eukaryotic translation initiation factor 4B	S	406	-0.931796	0.567746
EIF4B	Eukaryotic translation initiation factor 4B	S	445	0.707976	0.555073
EIF4B	Eukaryotic translation initiation factor 4B	S	93	-0.996246	0.663236
EEF1B2	Elongation factor 1-beta	S	106	0.196029	0.32825
EEF1B2	Elongation factor 1-beta	S	8	0.225939	0.134367
POLR2A	DNA-directed RNA polymerase II subunit RPB1	S	1913	0.718285	0
POLR2A	DNA-directed RNA polymerase II subunit RPB1	S	1920	-0.242499	0.290939
POLR2A	DNA-directed RNA polymerase II subunit RPB1	S	1878	0.309099	0
APC	Adenomatous polyposis coli protein	S	780	4.47677	2.49625
APC	Adenomatous polyposis coli protein	S	1038	1.20774	0
APC	Adenomatous polyposis coli protein	S	1042	1.33928	1.07341
MCM3	DNA replication licensing factor MCM3	S	711	-0.712907	0.553664
MCM3	DNA replication licensing factor MCM3	S	160	-1.92155	0
BRD2	Bromodomain-containing protein 2	S	633	0.350795	0
YY1	Transcriptional repressor protein YY1	S	247	-0.674808	0.988144
PSMA3	Proteasome subunit alpha type-3	S	250	0.862353	0.725999
DNMT1	DNA (cytosine-5)-methyltransferase 1	S	714	-1.41046	1.99589
DNMT1	DNA (cytosine-5)-methyltransferase 1	S	1105	-0.659783	0.389661
U2AF2	Splicing factor U2AF 65 kDa subunit	S	79	-0.271167	1.27065
U2AF2	Splicing factor U2AF 65 kDa subunit	S	2	-0.58248	1.28624
YWHAQ;YWHAB;SFN;YWHAG;YWHAE;YWHAZ;YWHAH	14-3-3 protein theta;14-3-3 protein beta/alpha;14-3-3 protein beta/alpha, N-terminally processed;14-3-3 protein sigma;14-3-3 protein gamma;14-3-3 protein gamma, N-terminally processed;14-3-3 protein epsilon;14-3-3 protein zeta/delta;14-3-3 protein eta	S	45;47;45;46;46;45;46	-1.42515	0.959761
YWHAQ	14-3-3 protein theta	S	210	0.390247	0.287859
MARK3	MAP/microtubule affinity-regulating kinase 3	S	469	-0.903331	0.920901
MARK3	MAP/microtubule affinity-regulating kinase 3	S	391	-2.32367	2.05492
MARK3	MAP/microtubule affinity-regulating kinase 3	S	400	-0.769423	0
CAD	CAD protein;Glutamine-dependent carbamoyl-phosphate synthase;Aspartate carbamoyltransferase;Dihydroorotase	S	1859	-0.728401	1.47906
CAD	CAD protein;Glutamine-dependent carbamoyl-phosphate synthase;Aspartate carbamoyltransferase;Dihydroorotase	S	1406	-0.245093	0.173367
PDE4A	cAMP-specific 3',5'-cyclic phosphodiesterase 4A	S	346	-1.80327	0
MAP4	Microtubule-associated protein 4	S	507	-0.804438	1.02581
MAP4	Microtubule-associated protein 4	S	696	-1.86207	0
MAP4	Microtubule-associated protein 4	S	928	-1.54458	0.735741
MAP4	Microtubule-associated protein 4	S	825	-2.20315	1.71305
MAP4	Microtubule-associated protein 4	S	1073	0.104121	0.133328
CANX	Calnexin	S	583	0.664357	2.22058
CANX	Calnexin	S	554	-0.0425596	0.112291
CANX	Calnexin	S	564	0.352407	1.20288
SSFA2	Sperm-specific antigen 2	S	739	1.41645	1.43938
SMARCA1	Probable global transcription activator SNF2L1	S	116	-2.99411	3.25026
ERCC5	DNA repair protein complementing XP-G cells	S	382	1.13597	0
ERCC5	DNA repair protein complementing XP-G cells	S	384	0.926751	1.91548
RBL1	Retinoblastoma-like protein 1	S	640	-0.233635	0
EPHA2	Ephrin type-A receptor 2	S	897	-0.620888	0
EPHA2	Ephrin type-A receptor 2	S	901	-0.420851	0.528564
SHC1	SHC-transforming protein 1	S	139	-0.443371	0.450959
ARID4A	AT-rich interactive domain-containing protein 4A	S	863	-1.12877	0.823967
ARID4A	AT-rich interactive domain-containing protein 4A	S	864	-0.830734	0.567276
PML	Protein PML	S	527	-0.800874	0.818341
PML	Protein PML	S	504	1.28175	1.0157
PML	Protein PML	S	505	1.69288	0
EEF1D	Elongation factor 1-delta	S	133	-0.969113	0.964863
EEF1D	Elongation factor 1-delta	S	162	-0.0533013	0.199199
MARCKS	Myristoylated alanine-rich C-kinase substrate	S	145	-1.60242	1.24764
MARCKS	Myristoylated alanine-rich C-kinase substrate	S	147	-3.33194	2.66996
MARCKS	Myristoylated alanine-rich C-kinase substrate	S	118	-0.329409	0.355936
MARCKS	Myristoylated alanine-rich C-kinase substrate	S	135	-1.22095	0.878967
MARCKS	Myristoylated alanine-rich C-kinase substrate	S	81	-1.26988	0
MARCKS	Myristoylated alanine-rich C-kinase substrate	S	27	-1.00994	0.459548
MARCKS	Myristoylated alanine-rich C-kinase substrate	S	101	-0.60322	0.396335
MARCKS	Myristoylated alanine-rich C-kinase substrate	S	170	-2.8677	1.31731
RPL12	60S ribosomal protein L12	S	38	1.18119	0.637304
NKTR	NK-tumor recognition protein;Putative peptidyl-prolyl cis-trans isomerase	S	463	0.389571	0.241969
NMT1	Glycylpeptide N-tetradecanoyltransferase 1	S	47	-0.675539	0
ADSL	Adenylosuccinate lyase	S	9	-0.707189	1.35602
CLIP1	CAP-Gly domain-containing linker protein 1	S	204	-0.700326	0
CLIP1	CAP-Gly domain-containing linker protein 1	S	1364	0.487078	0.411741
PRKAR1B	cAMP-dependent protein kinase type I-beta regulatory subunit	S	83	0.0496504	0
RRM2	Ribonucleoside-diphosphate reductase subunit M2	S	20	-1.11872	1.13754
DNAJA1	DnaJ homolog subfamily A member 1	S	335	0.314931	0.109626
AKT1	RAC-alpha serine/threonine-protein kinase	S	124	0.430533	0
HNRNPH1	Heterogeneous nuclear ribonucleoprotein H;Heterogeneous nuclear ribonucleoprotein H, N-terminally processed	S	63	-0.0919931	0.235309
HNRNPH1;HNRNPH2	Heterogeneous nuclear ribonucleoprotein H;Heterogeneous nuclear ribonucleoprotein H, N-terminally processed;Heterogeneous nuclear ribonucleoprotein H2	S	104;104	0.967993	1.22809
CSTF2	Cleavage stimulation factor subunit 2	S	524	-0.479592	0.891509
DUT	Deoxyuridine 5'-triphosphate nucleotidohydrolase, mitochondrial	S	99	-0.978497	1.14731
MCM4	DNA replication licensing factor MCM4	S	131	-1.32625	1.00006
HSPA4	Heat shock 70 kDa protein 4	S	647	0.358214	0.306313
CTNNA1	Catenin alpha-1	S	641	0.57975	0.846499
CTNNB1	Catenin beta-1	S	552	1.04485	1.01055
BMI1	Polycomb complex protein BMI-1	S	251	-0.427517	0
RFC1	Replication factor C subunit 1	S	1104	1.37768	2.45034
GTF2F1	General transcription factor IIF subunit 1	S	385	0.446823	0
GTF2F1	General transcription factor IIF subunit 1	S	433	1.18131	1.04743
IRS1	Insulin receptor substrate 1	S	3	-2.13777	1.24406
IRS1	Insulin receptor substrate 1	S	1101	-2.58199	0
IRS1	Insulin receptor substrate 1	S	892	-1.80812	2.27174
MYH9	Myosin-9	S	1943	-0.804473	1.02517
MYH10	Myosin-10	S	1956	-2.12511	1.00918
COPB2	Coatomer subunit beta'	S	859	0.400053	0.281821
ADD1	Alpha-adducin	S	12	0.476492	0.815761
ADD1;ADD2;ADD3	Alpha-adducin;Beta-adducin;Gamma-adducin	S	726;713;693	-1.15142	0
ADD1	Alpha-adducin	S	358	-0.23981	0.850309
ADD1	Alpha-adducin	S	465	-0.0745845	0.164092
BSG	Basigin	S	362	-0.204936	0.783648
NUP214	Nuclear pore complex protein Nup214	S	678	-0.826148	0.854097
NUP214	Nuclear pore complex protein Nup214	S	657	-1.63433	1.5037
NUP214	Nuclear pore complex protein Nup214	S	430	-1.1849	0
NUP214	Nuclear pore complex protein Nup214	S	433	-0.628863	0.759262
NUP214	Nuclear pore complex protein Nup214	S	646	-0.588147	0.599356
DEK	Protein DEK	S	32	0.278169	0.135855
DEK	Protein DEK	S	51	0.408281	0.66661
GNL1	Guanine nucleotide-binding protein-like 1	S	324	0.0992082	0.127386
GNL1	Guanine nucleotide-binding protein-like 1	S	51	0.543715	1.42205
TALDO1	Transaldolase	S	237	0.755745	1.7084
RBMX;RBMXL1	RNA-binding motif protein, X chromosome;RNA-binding motif protein, X chromosome, N-terminally processed;RNA binding motif protein, X-linked-like-1	S	208;208	-0.202573	0
RBMX;RBMXL1	RNA-binding motif protein, X chromosome;RNA-binding motif protein, X chromosome, N-terminally processed;RNA binding motif protein, X-linked-like-1	S	249;249	-0.603782	0.28702
RBMX	RNA-binding motif protein, X chromosome;RNA-binding motif protein, X chromosome, N-terminally processed	S	352	0.17571	0.124999
RBMX	RNA-binding motif protein, X chromosome;RNA-binding motif protein, X chromosome, N-terminally processed	S	88	0.0882555	0.0961597
BRCA1	Breast cancer type 1 susceptibility protein	S	1524	-1.60978	0.769241
EIF4A3	Eukaryotic initiation factor 4A-III;Eukaryotic initiation factor 4A-III, N-terminally processed	S	12	-0.583373	0.34324
CUX1	Homeobox protein cut-like 1	S	1321	2.11328	0
TXLNA	Alpha-taxilin	S	515	-1.48899	0.95534
PBX2	Pre-B-cell leukemia transcription factor 2	S	151	-0.513419	1.06703
PBX2	Pre-B-cell leukemia transcription factor 2	S	395	-1.43896	0
USP8	Ubiquitin carboxyl-terminal hydrolase 8	S	716	0.154027	0.132469
USP8	Ubiquitin carboxyl-terminal hydrolase 8	S	718	0.293182	0.730189
NAA10	N-alpha-acetyltransferase 10	S	182	-0.195701	0.178099
PPP1R2;PPP1R2P3	Protein phosphatase inhibitor 2;Protein phosphatase inhibitor 2-like protein 3	S	121;121	0.767449	1.27985
PPP1R2;PPP1R2P3	Protein phosphatase inhibitor 2;Protein phosphatase inhibitor 2-like protein 3	S	122;122	0.654836	0.407682
IARS	Isoleucine--tRNA ligase, cytoplasmic	S	1047	-0.48527	0.256299
TMPO	Lamina-associated polypeptide 2, isoform alpha;Thymopoietin;Thymopentin;Lamina-associated polypeptide 2, isoforms beta/gamma;Thymopoietin;Thymopentin	S	66;66	-0.919096	0.62072
TMPO	Lamina-associated polypeptide 2, isoform alpha;Thymopoietin;Thymopentin;Lamina-associated polypeptide 2, isoforms beta/gamma;Thymopoietin;Thymopentin	S	67;67	-1.05214	1.29019
TMPO	Lamina-associated polypeptide 2, isoform alpha;Thymopoietin;Thymopentin;Lamina-associated polypeptide 2, isoforms beta/gamma;Thymopoietin;Thymopentin	S	59;59	-0.491286	1.16391
TMPO	Lamina-associated polypeptide 2, isoform alpha;Thymopoietin;Thymopentin	S	351	-0.497426	1.21056
TMPO	Lamina-associated polypeptide 2, isoforms beta/gamma;Thymopoietin;Thymopentin	S	306	-0.744117	1.01935
STAT1	Signal transducer and activator of transcription 1-alpha/beta	S	727	1.03368	0.54792
EPS15	Epidermal growth factor receptor substrate 15	S	814	-1.68775	1.5019
RPS27	40S ribosomal protein S27	S	11	-0.496449	0.360861
ABL2	Abelson tyrosine-protein kinase 2	S	631	-0.813719	1.13
NCAPD3	Condensin-2 complex subunit D3	S	1382	-0.821106	2.23616
NCAPD3	Condensin-2 complex subunit D3	S	1384	-1.24958	0
RBM34	RNA-binding protein 34	S	14	0.831311	0.753049
MATR3	Matrin-3	S	188	0.215864	0.184915
MATR3	Matrin-3	S	766	-0.868929	0.565656
MATR3	Matrin-3	S	748	-0.569709	0
MAGEA4	Melanoma-associated antigen 4	S	99	-1.06049	0.644543
VDAC2	Voltage-dependent anion-selective channel protein 2	S	115	-0.203909	0.068335
CBX5	Chromobox protein homolog 5	S	92	2.84536	0
MKI67	Antigen KI-67	S	308	1.97737	1.31079
MKI67	Antigen KI-67	S	357	0.841713	0.429252
PHKA2	Phosphorylase b kinase regulatory subunit alpha, liver isoform	S	1015	0.285841	0
PHKA2	Phosphorylase b kinase regulatory subunit alpha, liver isoform	S	729	-1.52039	0.697161
PHKA2;PHKA1	Phosphorylase b kinase regulatory subunit alpha, liver isoform;Phosphorylase b kinase regulatory subunit alpha, skeletal muscle isoform	S	7;7	1.93246	1.28628
NOP2	Probable 28S rRNA (cytosine(4447)-C(5))-methyltransferase	S	786	-0.642058	0.508396
NOP2	Probable 28S rRNA (cytosine(4447)-C(5))-methyltransferase	S	732	-1.71166	1.07634
ATRX	Transcriptional regulator ATRX	S	1061	0.845448	0.440181
ATRX	Transcriptional regulator ATRX	S	1527	-0.596782	0.549039
ATRX	Transcriptional regulator ATRX	S	598	0.432107	0.727225
ATRX	Transcriptional regulator ATRX	S	313	0.821097	0
ATRX	Transcriptional regulator ATRX	S	316	0.573808	1.56804
CRK	Adapter molecule crk	S	41	-0.539794	0
BAG6	Large proline-rich protein BAG6	S	113	0.537792	0.292719
BAG6	Large proline-rich protein BAG6	S	973	-0.465421	0
BAG6	Large proline-rich protein BAG6	S	1117	0.197487	1.92587
RPS10;RPS10P5	40S ribosomal protein S10;Putative 40S ribosomal protein S10-like	S	146;157	-0.9213	0.754867
MAP1B	Microtubule-associated protein 1B;MAP1B heavy chain;MAP1 light chain LC1	S	25	1.46527	0
MAP1B	Microtubule-associated protein 1B;MAP1B heavy chain;MAP1 light chain LC1	S	1154	3.1189	0
MAP1B	Microtubule-associated protein 1B;MAP1B heavy chain;MAP1 light chain LC1	S	992	-2.70006	0
MAP1B	Microtubule-associated protein 1B;MAP1B heavy chain;MAP1 light chain LC1	S	937	1.11251	1.40754
MAP1B	Microtubule-associated protein 1B;MAP1B heavy chain;MAP1 light chain LC1	S	1427	1.35711	0
MAP1B	Microtubule-associated protein 1B;MAP1B heavy chain;MAP1 light chain LC1	S	1016	4.16315	2.11089
MAP1B	Microtubule-associated protein 1B;MAP1B heavy chain;MAP1 light chain LC1	S	1501	3.38548	1.15781
MAP1B	Microtubule-associated protein 1B;MAP1B heavy chain;MAP1 light chain LC1	S	1915	1.10401	1.92445
YAP1	Transcriptional coactivator YAP1	S	61	-0.788723	0
YAP1	Transcriptional coactivator YAP1	S	109	-0.355431	0.180057
YAP1	Transcriptional coactivator YAP1	S	164	0.223177	0.145598
CAPZA2	F-actin-capping protein subunit alpha-2	S	9	-0.664268	0.475759
PRRC2A	Protein PRRC2A	S	1147	-2.06254	2.07381
PRRC2A	Protein PRRC2A	S	380	-1.32191	1.68723
PRRC2A	Protein PRRC2A	S	1092	-2.20631	1.75113
PRRC2A	Protein PRRC2A	S	1120	-2.51146	0
PRRC2A	Protein PRRC2A	S	1219	2.34199	1.40603
PRRC2A	Protein PRRC2A	S	1306	0.55461	2.62033
NES	Nestin	S	1016	-1.82056	2.14389
NES	Nestin	S	680	-2.09812	1.04384
NES	Nestin	S	768	-1.20017	3.02244
CD97	CD97 antigen;CD97 antigen subunit alpha;CD97 antigen subunit beta	S	818	-0.913631	1.65958
MARCKSL1	MARCKS-related protein	S	22	-0.313186	0.115369
MARCKSL1	MARCKS-related protein	S	104	-1.53244	0.706856
PXN	Paxillin	S	303	-2.81227	0
PXN	Paxillin	S	85	-1.40855	1.18842
NR2C2	Nuclear receptor subfamily 2 group C member 2	S	46	0.471335	0
RPL34	60S ribosomal protein L34	S	12	-1.63314	0.710696
NASP	Nuclear autoantigenic sperm protein	S	480	-2.58861	0.789126
NASP	Nuclear autoantigenic sperm protein	S	497	0.585103	0
NASP	Nuclear autoantigenic sperm protein	S	421	0.694123	0.420543
NASP	Nuclear autoantigenic sperm protein	S	503	-2.10897	1.25776
NASP	Nuclear autoantigenic sperm protein	S	210	0.0623181	0
ARRB1	Beta-arrestin-1	S	412	-2.16227	1.19732
PCYT1A	Choline-phosphate cytidylyltransferase A	S	331	0.222967	0.202741
HARS2	Probable histidine--tRNA ligase, mitochondrial	S	67	1.62124	2.01774
MCM2	DNA replication licensing factor MCM2	S	12	-0.869619	0.9184
MCM2	DNA replication licensing factor MCM2	S	13	-0.680048	1.32804
MCM2	DNA replication licensing factor MCM2	S	108	-0.576405	1.65266
MCM2	DNA replication licensing factor MCM2	S	139	-0.799907	2.04881
MCM2	DNA replication licensing factor MCM2	S	26	-1.333	1.89026
MCM2	DNA replication licensing factor MCM2	S	27	-1.14111	2.13571
YLPM1	YLP motif-containing protein 1	S	1119	0.69035	0.448452
RBM25	RNA-binding protein 25	S	703	0.118192	0.31499
RBM25	RNA-binding protein 25	S	677	0.095618	0.184733
CLK2	Dual specificity protein kinase CLK2	S	142	0.321775	1.08858
CLK3	Dual specificity protein kinase CLK3	S	157	0.0738348	0.389102
PSEN1	Presenilin-1;Presenilin-1 NTF subunit;Presenilin-1 CTF subunit;Presenilin-1 CTF12	S	367	-0.815275	1.83091
PSEN1	Presenilin-1;Presenilin-1 NTF subunit;Presenilin-1 CTF subunit;Presenilin-1 CTF12	S	43	-1.38547	0.703625
NUP153	Nuclear pore complex protein Nup153	S	209	0.451033	0
RANBP2	E3 SUMO-protein ligase RanBP2	S	1400	0.307526	0
RANBP2	E3 SUMO-protein ligase RanBP2	S	781	-0.310657	0.593355
RANBP2;RGPD4;RGPD3;RGPD1;RGPD2	E3 SUMO-protein ligase RanBP2;RanBP2-like and GRIP domain-containing protein 4;RanBP2-like and GRIP domain-containing protein 3;RANBP2-like and GRIP domain-containing protein 1;RANBP2-like and GRIP domain-containing protein 2	S	788;789;789;779;787	0.318581	0.391057
RANBP2	E3 SUMO-protein ligase RanBP2	S	3207	-0.472833	0
RANBP2	E3 SUMO-protein ligase RanBP2	S	2628	-0.0238124	0
RANBP2	E3 SUMO-protein ligase RanBP2	S	1160	-0.637172	1.48712
RANBP2	E3 SUMO-protein ligase RanBP2	S	2668	-0.210047	0.297748
RANBP2	E3 SUMO-protein ligase RanBP2	S	2900	-0.461889	0.866755
RANBP2	E3 SUMO-protein ligase RanBP2	S	21	-1.01822	2.35962
TAF6	Transcription initiation factor TFIID subunit 6	S	653	-1.69525	0
GMPS	GMP synthase [glutamine-hydrolyzing]	S	332	0.659201	0
LIG3	DNA ligase 3	S	210	-0.535749	0.673348
MRE11A	Double-strand break repair protein MRE11A	S	688	-0.83448	0
MRE11A	Double-strand break repair protein MRE11A	S	689	-0.670632	0
MRE11A	Double-strand break repair protein MRE11A	S	649	-0.189562	0.747918
MRE11A	Double-strand break repair protein MRE11A	S	558	1.5198	2.40615
GDI2	Rab GDP dissociation inhibitor beta	S	61	0.126844	0
EMD	Emerin	S	171	-0.589415	0.56136
EMD	Emerin	S	8	0.276409	0.686719
PDLIM4	PDZ and LIM domain protein 4	S	112	-0.510688	1.06355
ST13;ST13P4	Hsc70-interacting protein;Putative protein FAM10A4	S	76;72	0.355586	0.262338
ST13;ST13P4	Hsc70-interacting protein;Putative protein FAM10A4	S	79;75	0.692882	1.70771
ERF	ETS domain-containing transcription factor ERF	S	327	0.647254	0.581301
LRBA	Lipopolysaccharide-responsive and beige-like anchor protein	S	10	-2.28047	0
LRBA	Lipopolysaccharide-responsive and beige-like anchor protein	S	1299	-3.37246	0
LRBA	Lipopolysaccharide-responsive and beige-like anchor protein	S	1767	1.05913	0
LRBA	Lipopolysaccharide-responsive and beige-like anchor protein	S	1100	0.806387	0.941236
LRBA	Lipopolysaccharide-responsive and beige-like anchor protein	S	2064	0.765866	0.846224
LRBA	Lipopolysaccharide-responsive and beige-like anchor protein	S	1118	0.47777	0.428757
FXR1	Fragile X mental retardation syndrome-related protein 1	S	485	0.996284	1.05066
FXR1	Fragile X mental retardation syndrome-related protein 1	S	409	1.39204	0.77161
FXR2	Fragile X mental retardation syndrome-related protein 2	S	525	0.0674065	0.0349849
FXR2	Fragile X mental retardation syndrome-related protein 2	S	601	-0.247439	0.146173
FXR2	Fragile X mental retardation syndrome-related protein 2	S	453	0.654783	0.251546
RAB7A	Ras-related protein Rab-7a	S	72	-0.353013	0.196591
DAP	Death-associated protein 1	S	51	0.55122	0.738743
TPMT	Thiopurine S-methyltransferase	S	14	-1.50219	1.36125
HCFC1	Host cell factor 1;HCF N-terminal chain 1;HCF N-terminal chain 2;HCF N-terminal chain 3;HCF N-terminal chain 4;HCF N-terminal chain 5;HCF N-terminal chain 6;HCF C-terminal chain 1;HCF C-terminal chain 2;HCF C-terminal chain 3;HCF C-terminal chain 4;HCF C-terminal chain 5;HCF C-terminal chain 6	S	6	-1.09586	0.774354
HCFC1	Host cell factor 1;HCF N-terminal chain 1;HCF N-terminal chain 2;HCF N-terminal chain 3;HCF N-terminal chain 4;HCF N-terminal chain 5;HCF N-terminal chain 6;HCF C-terminal chain 1;HCF C-terminal chain 2;HCF C-terminal chain 3;HCF C-terminal chain 4;HCF C-terminal chain 5;HCF C-terminal chain 6	S	1497	-1.13942	0
HCFC1	Host cell factor 1;HCF N-terminal chain 1;HCF N-terminal chain 2;HCF N-terminal chain 3;HCF N-terminal chain 4;HCF N-terminal chain 5;HCF N-terminal chain 6;HCF C-terminal chain 1;HCF C-terminal chain 2;HCF C-terminal chain 3;HCF C-terminal chain 4;HCF C-terminal chain 5;HCF C-terminal chain 6	S	1507	-1.13538	1.40876
HCFC1	Host cell factor 1;HCF N-terminal chain 1;HCF N-terminal chain 2;HCF N-terminal chain 3;HCF N-terminal chain 4;HCF N-terminal chain 5;HCF N-terminal chain 6;HCF C-terminal chain 1;HCF C-terminal chain 2;HCF C-terminal chain 3;HCF C-terminal chain 4;HCF C-terminal chain 5;HCF C-terminal chain 6	S	666	-0.071003	0.0668672
HSD17B4	Peroxisomal multifunctional enzyme type 2;(3R)-hydroxyacyl-CoA dehydrogenase;Enoyl-CoA hydratase 2	S	3	0.522702	0.839216
RPS6KA3	Ribosomal protein S6 kinase alpha-3	S	369	0.717482	0.424237
HDGF	Hepatoma-derived growth factor	S	165	-0.0525574	0.14533
HDGF	Hepatoma-derived growth factor	S	239	0.689521	0
HNRNPA3	Heterogeneous nuclear ribonucleoprotein A3	S	358	-0.93985	0.775299
HNRNPM	Heterogeneous nuclear ribonucleoprotein M	S	575	2.312	0
KPNA2	Importin subunit alpha-1	S	62	-0.0954299	0
ARHGDIA	Rho GDP-dissociation inhibitor 1	S	24	-0.932685	0
AGFG1	Arf-GAP domain and FG repeat-containing protein 1	S	181	-1.84859	1.37744
MSH6	DNA mismatch repair protein Msh6	S	830	-1.08968	0.617793
MSH6	DNA mismatch repair protein Msh6	S	227	-0.164822	0.422113
RBM5	RNA-binding protein 5	S	624	-0.645586	0.784105
CAPZA1	F-actin-capping protein subunit alpha-1	S	9	-0.394799	0.233793
NUP98	Nuclear pore complex protein Nup98-Nup96;Nuclear pore complex protein Nup98;Nuclear pore complex protein Nup96	S	623	-0.003644	0.00291006
NUP98	Nuclear pore complex protein Nup98-Nup96;Nuclear pore complex protein Nup98;Nuclear pore complex protein Nup96	S	612	-1.07268	0
NUP98	Nuclear pore complex protein Nup98-Nup96;Nuclear pore complex protein Nup98;Nuclear pore complex protein Nup96	S	934	-0.707776	0.735702
NUP98	Nuclear pore complex protein Nup98-Nup96;Nuclear pore complex protein Nup98;Nuclear pore complex protein Nup96	S	839	-0.0731833	0.0422201
NUP98	Nuclear pore complex protein Nup98-Nup96;Nuclear pore complex protein Nup98;Nuclear pore complex protein Nup96	S	888	-0.903449	0.672854
DAPK1	Death-associated protein kinase 1	S	696	-0.354928	0.116364
ARFIP1	Arfaptin-1	S	39	0.377105	0
ACLY	ATP-citrate synthase	S	481	0.889823	2.42158
ACLY	ATP-citrate synthase	S	455	1.22716	1.20451
COPA	Coatomer subunit alpha;Xenin;Proxenin	S	173	1.00558	0.429011
SLC16A1	Monocarboxylate transporter 1	S	467	0.882426	1.44071
SUB1	Activated RNA polymerase II transcriptional coactivator p15	S	17	-3.90437	0
SUB1	Activated RNA polymerase II transcriptional coactivator p15	S	19	-5.27548	0
SUB1	Activated RNA polymerase II transcriptional coactivator p15	S	118	0.273059	0.884473
CLNS1A	Methylosome subunit pICln	S	102	0.432155	0.247526
ATN1	Atrophin-1	S	632	-0.175534	0.886075
ATN1	Atrophin-1	S	101	0.871847	1.78966
TERF1	Telomeric repeat-binding factor 1	S	11	0.815516	0.440786
USP14	Ubiquitin carboxyl-terminal hydrolase 14	S	143	-1.51903	0
RAD23B	UV excision repair protein RAD23 homolog B	S	160	0.965625	0.602784
EIF5	Eukaryotic translation initiation factor 5	S	419	-0.0188205	0
SLC12A2	Solute carrier family 12 member 2	S	77	0.635634	0.26097
VCP	Transitional endoplasmic reticulum ATPase	S	702	0.663687	0.316804
MFAP1	Microfibrillar-associated protein 1	S	118	0.369772	0
MLLT4	Afadin	S	1182	1.3683	1.74175
MLLT4	Afadin	S	1779	1.07837	1.80368
MLLT4	Afadin	S	551	-2.11502	0
MLLT4	Afadin	S	216	-0.135658	0.442666
MLLT4	Afadin	S	1083	1.77503	1.6345
MLLT4	Afadin	S	1275	3.21241	1.28703
NAP1L1	Nucleosome assembly protein 1-like 1	S	10	-2.13369	1.47481
ADAR	Double-stranded RNA-specific adenosine deaminase	S	823	0.549383	0.95773
ADAR	Double-stranded RNA-specific adenosine deaminase	S	825	0.529647	1.93942
EIF3B	Eukaryotic translation initiation factor 3 subunit B	S	154	-1.31222	1.95947
EIF3B	Eukaryotic translation initiation factor 3 subunit B	S	117	-1.31717	0
EIF3B	Eukaryotic translation initiation factor 3 subunit B	S	119	-1.14207	0
EIF3B	Eukaryotic translation initiation factor 3 subunit B	S	83	-0.487515	0
MARS	Methionine--tRNA ligase, cytoplasmic	S	825	0.566944	0.344913
HDAC4	Histone deacetylase 4	S	632	1.02399	0.565852
HDAC4	Histone deacetylase 4	S	565	1.09055	1.80864
HDAC4;HDAC9;HDAC5	Histone deacetylase 4;Histone deacetylase 9;Histone deacetylase 5	S	246;220;259	1.00256	0
HDAC4	Histone deacetylase 4	S	467	1.45295	1.4968
CLDN12	Claudin-12	S	231	0.948707	0.869566
WDR4	tRNA (guanine-N(7)-)-methyltransferase non-catalytic subunit WDR4	S	391	1.01827	0
NUP107	Nuclear pore complex protein Nup107	S	37	0.251904	0.837948
NUP107	Nuclear pore complex protein Nup107	S	11	-0.426664	0
TPI1	Triosephosphate isomerase	S	58	0.633286	0.915958
SEC61B	Protein transport protein Sec61 subunit beta	S	17	0.089464	0.0736651
DSTN	Destrin	S	3	-1.92657	1.35909
RAB8A	Ras-related protein Rab-8A	S	185	-0.937557	0
RPS3A	40S ribosomal protein S3a	S	263	-0.387531	0.429238
PSME3	Proteasome activator complex subunit 3	S	24	-1.76038	0
HNRNPK	Heterogeneous nuclear ribonucleoprotein K	S	284	0.220963	0.265281
HNRNPK	Heterogeneous nuclear ribonucleoprotein K	S	216	0.852158	0.501262
HNRNPK	Heterogeneous nuclear ribonucleoprotein K	S	116	0.0811501	0
YWHAE	14-3-3 protein epsilon	S	210	0.586896	0.703754
TMSB4X	Thymosin beta-4;Hematopoietic system regulatory peptide	S	2	2.82567	0
RPL23A	60S ribosomal protein L23a	S	43	-0.00818461	0.00885368
RPS6	40S ribosomal protein S6	S	236	-0.860309	1.21061
RPS6	40S ribosomal protein S6	S	240	0.121154	0.156702
RPL30	60S ribosomal protein L30	S	10	-1.91944	0
TRA2B;TRA2A	Transformer-2 protein homolog beta;Transformer-2 protein homolog alpha	S	264;260	-0.127688	0.0824772
TRA2B;TRA2A	Transformer-2 protein homolog beta;Transformer-2 protein homolog alpha	S	266;262	0.194951	0.0632922
TRA2B	Transformer-2 protein homolog beta	S	14	0.708209	0.201508
YWHAZ	14-3-3 protein zeta/delta	S	207	0.222386	0.230051
YWHAZ	14-3-3 protein zeta/delta	S	210	-1.5341	0.884005
SUMO1	Small ubiquitin-related modifier 1	S	2	-0.277172	0.177155
YBX1	Nuclease-sensitive element-binding protein 1	S	174	-0.459215	0.224752
YBX1	Nuclease-sensitive element-binding protein 1	S	176	-0.842222	0
YBX1	Nuclease-sensitive element-binding protein 1	S	165	-0.62153	0.494302
YBX1	Nuclease-sensitive element-binding protein 1	S	209	0.0269887	0.0331014
TUBA1B;TUBA1A;TUBA3E;TUBA1C	Tubulin alpha-1B chain;Tubulin alpha-1A chain;Tubulin alpha-3E chain;Tubulin alpha-1C chain	S	48;48;48;48;48;48	2.31548	1.17165
PAFAH1B2	Platelet-activating factor acetylhydrolase IB subunit beta	S	2	1.24489	1.1343
FAM193A	Protein FAM193A	S	1144	-1.53224	1.20134
RBM6	RNA-binding protein 6	S	362	-0.88483	0.946289
GTF2I	General transcription factor II-I	S	16	0.351275	0.658463
SRPK2	SRSF protein kinase 2;SRSF protein kinase 2 N-terminal;SRSF protein kinase 2 C-terminal	S	380	-0.318215	0.590581
SRPK2	SRSF protein kinase 2;SRSF protein kinase 2 N-terminal;SRSF protein kinase 2 C-terminal	S	497	-1.52126	0
PRKDC	DNA-dependent protein kinase catalytic subunit	S	3205	0.737623	0
PRKDC	DNA-dependent protein kinase catalytic subunit	S	2612	-3.06446	0.755485
ADAM17	Disintegrin and metalloproteinase domain-containing protein 17	S	791	0.657513	0.918462
MAP1A	Microtubule-associated protein 1A;MAP1A heavy chain;MAP1 light chain LC2	S	667	-1.90136	0
MAP1A	Microtubule-associated protein 1A;MAP1A heavy chain;MAP1 light chain LC2	S	2022	-2.33837	0
TMF1	TATA element modulatory factor	S	344	0.649565	0.340935
MRPS36	28S ribosomal protein S36, mitochondrial	S	61	-0.0272683	0.0479024
MXRA7	Matrix-remodeling-associated protein 7	S	128	-0.217504	0.736745
MXRA7	Matrix-remodeling-associated protein 7	S	144	-1.82218	1.54752
FOXK1	Forkhead box protein K1	S	213	-0.364828	0.266369
FOXK1	Forkhead box protein K1	S	223	-1.48598	0
FOXK1	Forkhead box protein K1	S	445	-0.582408	0.366584
FOXK1	Forkhead box protein K1	S	416	-0.167011	0.33556
FOXK1	Forkhead box protein K1	S	420	-0.749939	0.651785
ARHGAP4	Rho GTPase-activating protein 4	S	930	-3.58812	1.22034
ARHGAP4	Rho GTPase-activating protein 4	S	906	-3.45296	0
FGD1	FYVE, RhoGEF and PH domain-containing protein 1	S	116	-1.33596	0.565048
RBM10	RNA-binding protein 10	S	738	1.95172	0
RBM10	RNA-binding protein 10	S	89	0.671651	0.76081
RBM10	RNA-binding protein 10	S	723	-0.138967	0.211817
HDLBP	Vigilin	S	31	0.0563458	0.352587
HSF1	Heat shock factor protein 1	S	303	-0.438534	1.28061
HSF1	Heat shock factor protein 1	S	363	0.714026	0
FKBP3	Peptidyl-prolyl cis-trans isomerase FKBP3	S	36	-0.653416	0
HNRNPU	Heterogeneous nuclear ribonucleoprotein U	S	59	-0.094133	0.0575046
HNRNPU	Heterogeneous nuclear ribonucleoprotein U	S	271	-0.363795	0.519683
HNRNPU	Heterogeneous nuclear ribonucleoprotein U	S	4	0.153475	1.47415
SPTBN1	Spectrin beta chain, non-erythrocytic 1	S	2340	-1.1543	1.02061
SPTBN1	Spectrin beta chain, non-erythrocytic 1	S	2341	-1.07844	1.57501
SPTBN1	Spectrin beta chain, non-erythrocytic 1	S	2164	-0.274337	0.73009
SPTBN1	Spectrin beta chain, non-erythrocytic 1	S	2165	-0.818645	0
SPTBN1	Spectrin beta chain, non-erythrocytic 1	S	2128	-0.272126	0.721008
SPTBN1	Spectrin beta chain, non-erythrocytic 1	S	2138	0.49085	0.309448
SPTBN1	Spectrin beta chain, non-erythrocytic 1	S	2102	-0.404085	0.880863
SET	Protein SET	S	63	2.89163	2.20256
SRSF2	Serine/arginine-rich splicing factor 2	S	26	0.983457	1.09591
FOXK2	Forkhead box protein K2	S	30	-2.04628	0
FOXK2	Forkhead box protein K2	S	373	-0.574887	2.07083
AMPD2	AMP deaminase 2	S	190	-1.38263	1.36149
ANK2	Ankyrin-2	S	3793	-2.64932	2.55593
ANK2	Ankyrin-2	S	3823	-1.32411	0
ANK2	Ankyrin-2	S	846	-2.52631	1.52628
ANK2	Ankyrin-2	S	31	-2.83031	2.88449
ANK2	Ankyrin-2	S	34	-1.73115	0
CAP1	Adenylyl cyclase-associated protein 1	S	308	0.729227	0.586039
HMGCS1	Hydroxymethylglutaryl-CoA synthase, cytoplasmic	S	495	-1.16071	0.399645
TFAP4	Transcription factor AP-4	S	124	0.830311	0.768692
XPC	DNA repair protein complementing XP-C cells	S	94	0.639215	1.3371
AKAP17A	A-kinase anchor protein 17A	S	537	-0.503672	0
KIF23	Kinesin-like protein KIF23	S	867	1.23829	0
TOP2B	DNA topoisomerase 2-beta	S	1581	-0.720262	0.636615
AKAP12	A-kinase anchor protein 12	S	598	-1.30327	1.88263
AKAP12	A-kinase anchor protein 12	S	371	-1.9884	0
AKAP12	A-kinase anchor protein 12	S	627	-0.577562	0.227592
AKAP12	A-kinase anchor protein 12	S	381	1.99336	0.47295
DST	Dystonin	S	3968	-3.98334	1.62199
DST	Dystonin	S	2919	-3.21481	1.61333
MECOM	MDS1 and EVI1 complex locus protein EVI1	S	1037	-1.0022	0
CAV1	Caveolin-1	S	37	-0.285316	0
KMT2A	Histone-lysine N-methyltransferase 2A;MLL cleavage product N320;MLL cleavage product C180	S	1837	1.607	0
KMT2A	Histone-lysine N-methyltransferase 2A;MLL cleavage product N320;MLL cleavage product C180	S	3036	-0.352452	0
KMT2A	Histone-lysine N-methyltransferase 2A;MLL cleavage product N320;MLL cleavage product C180	S	3527	0.810772	0.945728
KMT2A	Histone-lysine N-methyltransferase 2A;MLL cleavage product N320;MLL cleavage product C180	S	2098	0.381646	1.07682
PTS	6-pyruvoyl tetrahydrobiopterin synthase	S	19	2.4443	0
CEBPZ	CCAAT/enhancer-binding protein zeta	S	34	0.00508595	0.00797348
CEBPZ	CCAAT/enhancer-binding protein zeta	S	629	0.405653	0.452324
EIF4G1	Eukaryotic translation initiation factor 4 gamma 1	S	1238	2.0315	2.0939
EIF4G1	Eukaryotic translation initiation factor 4 gamma 1	S	1209	1.05242	0.323453
EIF4G1	Eukaryotic translation initiation factor 4 gamma 1	S	1231	-0.612559	0.294036
EIF4G1	Eukaryotic translation initiation factor 4 gamma 1	S	314	-0.22111	0.19094
EIF4G1	Eukaryotic translation initiation factor 4 gamma 1	S	1596	0.067786	0.0619287
NOTCH2	Neurogenic locus notch homolog protein 2;Notch 2 extracellular truncation;Notch 2 intracellular domain	S	1845	-0.869341	0
TLE1	Transducin-like enhancer protein 1	S	286	-0.651403	0
TLE3	Transducin-like enhancer protein 3	S	286	1.66944	2.56492
TLE3	Transducin-like enhancer protein 3	S	203	2.76286	1.98592
PTPN12	Tyrosine-protein phosphatase non-receptor type 12	S	673	-2.47748	0
PTPN12	Tyrosine-protein phosphatase non-receptor type 12	S	435	-1.07712	1.13453
SRSF11	Serine/arginine-rich splicing factor 11	S	434	0.127996	0.263488
SRSF11	Serine/arginine-rich splicing factor 11	S	449	0.130181	0.307888
SRSF11	Serine/arginine-rich splicing factor 11	S	207	1.61073	2.69283
EXOSC9	Exosome complex component RRP45	S	306	0.50854	0.752633
TJP1	Tight junction protein ZO-1	S	1617	0.388551	0.928701
TJP1	Tight junction protein ZO-1	S	125	-1.05976	1.75057
TJP1	Tight junction protein ZO-1	S	329	-0.0374249	0.0470192
TJP1	Tight junction protein ZO-1	S	1366	-0.00561869	0.0031798
TJP1	Tight junction protein ZO-1	S	617	0.388073	0.580113
ZFP36L1	Zinc finger protein 36, C3H1 type-like 1	S	54	-0.942482	0
KHDRBS1	KH domain-containing, RNA-binding, signal transduction-associated protein 1	S	18	-0.484482	0.565407
KHDRBS1	KH domain-containing, RNA-binding, signal transduction-associated protein 1	S	20	-1.09727	0.756929
KLC1	Kinesin light chain 1	S	521	0.294997	0.138734
KLC1	Kinesin light chain 1	S	524	0.340466	0.227891
SRSF1	Serine/arginine-rich splicing factor 1	S	199	0.097342	0.125191
ARHGAP1	Rho GTPase-activating protein 1	S	51	1.91829	0.711265
SRSF4;SRSF5;SRSF6	Serine/arginine-rich splicing factor 4;Serine/arginine-rich splicing factor 5;Serine/arginine-rich splicing factor 6	S	112;116;118	0.901456	0.867073
SRSF4;SRSF5;SRSF6	Serine/arginine-rich splicing factor 4;Serine/arginine-rich splicing factor 5;Serine/arginine-rich splicing factor 6	S	113;117;119	1.33133	0
PDE4D	cAMP-specific 3',5'-cyclic phosphodiesterase 4D	S	746	0.630727	0
PPID	Peptidyl-prolyl cis-trans isomerase D	S	198	-0.644116	0
SSRP1	FACT complex subunit SSRP1	S	444	0.648912	1.46492
SSRP1	FACT complex subunit SSRP1	S	659	-0.610755	0
RBL2	Retinoblastoma-like protein 2	S	1080	0.709103	2.10531
RBL2	Retinoblastoma-like protein 2	S	662	1.07787	0.80752
CAMSAP2	Calmodulin-regulated spectrin-associated protein 2	S	464	1.15897	0.684426
CAMSAP2	Calmodulin-regulated spectrin-associated protein 2	S	1148	-0.878343	0
NSUN2	tRNA (cytosine(34)-C(5))-methyltransferase	S	743	-0.100548	0.0670689
NSUN2	tRNA (cytosine(34)-C(5))-methyltransferase	S	456	-0.422354	0.351549
NSUN2	tRNA (cytosine(34)-C(5))-methyltransferase	S	473	-0.444469	0.192238
EP300	Histone acetyltransferase p300	S	1038	-0.333048	0.461208
AHNAK	Neuroblast differentiation-associated protein AHNAK	S	5110	0.200032	0.230869
AHNAK	Neuroblast differentiation-associated protein AHNAK	S	5752	-3.94361	2.23684
AHNAK	Neuroblast differentiation-associated protein AHNAK	S	5762	-2.96819	1.68992
AHNAK	Neuroblast differentiation-associated protein AHNAK	S	5763	-4.33043	2.42302
AHNAK	Neuroblast differentiation-associated protein AHNAK	S	177	-3.02084	1.2351
AHNAK	Neuroblast differentiation-associated protein AHNAK	S	5830	-2.96904	1.28401
AHNAK	Neuroblast differentiation-associated protein AHNAK	S	93	-4.40439	2.30197
AHNAK	Neuroblast differentiation-associated protein AHNAK	S	5731	-2.33679	1.54628
AHNAK	Neuroblast differentiation-associated protein AHNAK	S	5841	-3.6326	1.76933
AHNAK	Neuroblast differentiation-associated protein AHNAK	S	5448	-5.16308	0
AHNAK	Neuroblast differentiation-associated protein AHNAK	S	5780	-1.70998	0
AHNAK	Neuroblast differentiation-associated protein AHNAK	S	5782	-3.32576	0.908939
AHNAK	Neuroblast differentiation-associated protein AHNAK	S	5031	-1.53087	0
AHNAK	Neuroblast differentiation-associated protein AHNAK	S	511	-3.77561	1.90811
AHNAK	Neuroblast differentiation-associated protein AHNAK	S	135	-0.798876	0.613564
AHNAK	Neuroblast differentiation-associated protein AHNAK	S	210	-4.1016	1.34494
AHNAK	Neuroblast differentiation-associated protein AHNAK	S	212	-4.60409	0
AHNAK	Neuroblast differentiation-associated protein AHNAK	S	216	-0.195308	0.245439
AHNAK	Neuroblast differentiation-associated protein AHNAK	S	5857	-2.56481	1.98981
AHNAK	Neuroblast differentiation-associated protein AHNAK	S	1068	-1.31965	0
AHNAK	Neuroblast differentiation-associated protein AHNAK	S	4516	1.10842	0
FCHO2	F-BAR domain only protein 2	S	403	0.286696	0.200873
CPSF1	Cleavage and polyadenylation specificity factor subunit 1	S	766	0.145408	0.0870668
CPSF1	Cleavage and polyadenylation specificity factor subunit 1	S	756	-0.699756	0
KIF1A	Kinesin-like protein KIF1A	S	1310	-0.404186	0.201561
KIF1A	Kinesin-like protein KIF1A	S	1370	0.115282	0.106788
KIF1A	Kinesin-like protein KIF1A	S	1337	0.0629874	0.135965
KIAA0195	Uncharacterized protein KIAA0195	S	513	-1.45263	1.13166
KIAA0195	Uncharacterized protein KIAA0195	S	445	4.49094	0
NUP160	Nuclear pore complex protein Nup160	S	1157	-1.21223	1.27636
SCAP	Sterol regulatory element-binding protein cleavage-activating protein	S	851	0.0976786	0.0953757
GTF3C1	General transcription factor 3C polypeptide 1	S	1611	0.912417	0
GTF3C1	General transcription factor 3C polypeptide 1	S	1068	0.0837806	0
GTF3C1	General transcription factor 3C polypeptide 1	S	739	0.802868	1.06727
AKAP13	A-kinase anchor protein 13	S	1602	-0.830498	0
AKAP13	A-kinase anchor protein 13	S	2728	-0.272012	0.472625
BPTF	Nucleosome-remodeling factor subunit BPTF	S	216	-1.2091	0
CDC20	Cell division cycle protein 20 homolog	S	41	0.739224	1.18058
SFSWAP	Splicing factor, suppressor of white-apricot homolog	S	283	-0.136225	0.391755
SFSWAP	Splicing factor, suppressor of white-apricot homolog	S	604	-1.15951	0
CHD3	Chromodomain-helicase-DNA-binding protein 3	S	713	-2.5218	0
CHD3	Chromodomain-helicase-DNA-binding protein 3	S	324	-0.675636	0
CHD3	Chromodomain-helicase-DNA-binding protein 3	S	1601	-1.04816	0
TP53BP1	Tumor suppressor p53-binding protein 1	S	727	-0.378388	0
TP53BP1	Tumor suppressor p53-binding protein 1	S	294	-0.687055	0.606723
TP53BP1	Tumor suppressor p53-binding protein 1	S	1430	-0.289089	0.29832
TP53BP1	Tumor suppressor p53-binding protein 1	S	580	0.652771	0.659738
TP53BP1	Tumor suppressor p53-binding protein 1	S	1068	0.0658854	0.066367
TP53BP1	Tumor suppressor p53-binding protein 1	S	552	-0.459944	0.270834
TP53BP1	Tumor suppressor p53-binding protein 1	S	1678	-1.43092	1.13499
TP53BP1	Tumor suppressor p53-binding protein 1	S	523	-1.37925	0
TP53BP1	Tumor suppressor p53-binding protein 1	S	525	-0.444881	0.318913
TP53BP1	Tumor suppressor p53-binding protein 1	S	1113	-0.531904	1.71478
TP53BP1	Tumor suppressor p53-binding protein 1	S	1114	-0.603563	0.512263
TP53BP1	Tumor suppressor p53-binding protein 1	S	1028	-0.79582	0.567148
TP53BP1	Tumor suppressor p53-binding protein 1	S	1462	-0.772535	0.590863
TP53BP1	Tumor suppressor p53-binding protein 1	S	265	-0.6553	0.459976
TP53BP1	Tumor suppressor p53-binding protein 1	S	831	0.131575	0.0851693
TP53BP1	Tumor suppressor p53-binding protein 1	S	366	-0.211832	0.219698
TP53BP1	Tumor suppressor p53-binding protein 1	S	380	-0.961175	0.712784
TP53BP1	Tumor suppressor p53-binding protein 1	S	809	-1.02457	0.511227
TP53BP1	Tumor suppressor p53-binding protein 1	S	1317	-1.46167	2.10596
ILF2	Interleukin enhancer-binding factor 2	S	385	-0.0451096	0
ILF3	Interleukin enhancer-binding factor 3	S	482	-0.960797	1.11606
ILF3	Interleukin enhancer-binding factor 3	S	62	-1.25902	1.6267
ILF3	Interleukin enhancer-binding factor 3	S	792	1.24503	0
ILF3	Interleukin enhancer-binding factor 3	S	382	-1.03048	1.56218
ANK3	Ankyrin-3	S	847	2.1004	0
DLG1	Disks large homolog 1	S	571	0.150037	0
DLG1	Disks large homolog 1	S	573	0.85432	0
DLG1	Disks large homolog 1	S	575	0.0655577	0.0400381
TAF10	Transcription initiation factor TFIID subunit 10	S	44	-0.190591	0
BNIP2	BCL2/adenovirus E1B 19 kDa protein-interacting protein 2	S	114	0.0994562	0.0667204
TIAM1	T-lymphoma invasion and metastasis-inducing protein 1	S	231	1.01199	0.424723
ARHGAP5	Rho GTPase-activating protein 5	S	1218	-0.542517	0.582096
PRDM2	PR domain zinc finger protein 2	S	643	0.4454	0.590718
STRN3	Striatin-3	S	229	-0.205067	0.0914642
STRN3	Striatin-3	S	257	0.213651	0.230352
STK4	Serine/threonine-protein kinase 4;Serine/threonine-protein kinase 4 37kDa subunit;Serine/threonine-protein kinase 4 18kDa subunit	S	320	-0.777255	0
FLII	Protein flightless-1 homolog	S	856	0.160419	0.0760042
COASY	Bifunctional coenzyme A synthase;Phosphopantetheine adenylyltransferase;Dephospho-CoA kinase	S	178	1.21037	0
ACACA	Acetyl-CoA carboxylase 1;Biotin carboxylase	S	25	0.996196	2.75265
ACACA	Acetyl-CoA carboxylase 1;Biotin carboxylase	S	29	0.17454	0.13701
ACACA	Acetyl-CoA carboxylase 1;Biotin carboxylase	S	80	-0.63376	0.670712
GPS1	COP9 signalosome complex subunit 1	S	468	0.0775415	0.400753
GPS1	COP9 signalosome complex subunit 1	S	474	-0.0106462	0.00573163
CHAF1A	Chromatin assembly factor 1 subunit A	S	123	2.13385	0
CHAF1A	Chromatin assembly factor 1 subunit A	S	65	0.747861	0.994215
CHAF1B	Chromatin assembly factor 1 subunit B	S	410	-0.165937	0.172981
CHAF1B	Chromatin assembly factor 1 subunit B	S	538	0.284224	0.714506
CHAF1B	Chromatin assembly factor 1 subunit B	S	429	-0.500095	0.23649
RLF	Zinc finger protein Rlf	S	634	0.755991	0
PPFIA1	Liprin-alpha-1	S	239	0.642704	0.453855
PPFIA1	Liprin-alpha-1	S	693	0.251775	0
PPFIA1	Liprin-alpha-1	S	1172	0.935739	0
PAK1	Serine/threonine-protein kinase PAK 1	S	174	4.13557	1.97473
PAK1	Serine/threonine-protein kinase PAK 1	S	144	3.95021	0
PAK2	Serine/threonine-protein kinase PAK 2;PAK-2p27;PAK-2p34	S	58	4.65135	0
PAK2	Serine/threonine-protein kinase PAK 2;PAK-2p27;PAK-2p34	S	2	1.79436	0.998299
PAK2	Serine/threonine-protein kinase PAK 2;PAK-2p27;PAK-2p34	S	141	-0.371062	0.46242
STK3	Serine/threonine-protein kinase 3;Serine/threonine-protein kinase 3 36kDa subunit;Serine/threonine-protein kinase 3 20kDa subunit	S	316	0.387104	0.588477
PSMD2	26S proteasome non-ATPase regulatory subunit 2	S	16	1.22497	1.03274
DDX10	Probable ATP-dependent RNA helicase DDX10	S	780	0.269991	0.215449
DDX10	Probable ATP-dependent RNA helicase DDX10	S	539	-0.432458	0.35921
DDX10	Probable ATP-dependent RNA helicase DDX10	S	831	1.11934	0
SRSF9	Serine/arginine-rich splicing factor 9	S	211	0.252948	0.203617
SRSF6	Serine/arginine-rich splicing factor 6	S	303	0.879049	1.13526
TRIM28	Transcription intermediary factor 1-beta	S	19	-0.399699	0.766
TRIM28	Transcription intermediary factor 1-beta	S	501	-1.02019	0
TRIM28	Transcription intermediary factor 1-beta	S	473	-0.841321	0.784712
G3BP1	Ras GTPase-activating protein-binding protein 1	S	232	0.0257655	0.0262976
G3BP1	Ras GTPase-activating protein-binding protein 1	S	149	0.726606	0.814176
CLN3	Battenin	S	12	0.588644	0.421332
SKP2	S-phase kinase-associated protein 2	S	64	0.404043	0.192385
MTA1	Metastasis-associated protein MTA1	S	522	-0.485027	0.439978
MTA1	Metastasis-associated protein MTA1	S	576	-0.652804	1.13488
SNTB2	Beta-2-syntrophin	S	95	0.387835	0.982842
SNTB2	Beta-2-syntrophin	S	110	1.05553	1.96698
SNTB2	Beta-2-syntrophin	S	233	1.61807	0
PPIG	Peptidyl-prolyl cis-trans isomerase G	S	687	0.0448401	0.0243724
PPIG	Peptidyl-prolyl cis-trans isomerase G	S	744	1.57163	0.399435
TCOF1	Treacle protein	S	906	-0.959903	0.807373
TCOF1	Treacle protein	S	1410	-0.730505	0.947731
TCOF1	Treacle protein	S	1378	-0.481435	0.555853
TCOF1	Treacle protein	S	1350	-0.777198	0.710709
TCOF1	Treacle protein	S	1228	-0.0509998	0.0674798
TCOF1	Treacle protein	S	1111	-0.538845	0.490539
TCOF1	Treacle protein	S	381	-0.846359	0.978802
SLC39A6	Zinc transporter ZIP6	S	478	-0.193544	0
SF3B2	Splicing factor 3B subunit 2	S	362	-0.0838867	0.147353
SF3B2	Splicing factor 3B subunit 2	S	307	1.65511	0.501726
SF3B2	Splicing factor 3B subunit 2	S	309	1.01646	0.601133
GOLGA4	Golgin subfamily A member 4	S	266	0.72195	0.34522
GOLGA4	Golgin subfamily A member 4	S	71	0.431359	0.179206
PDAP1	28 kDa heat- and acid-stable phosphoprotein	S	60	0.224509	0.280868
PDAP1	28 kDa heat- and acid-stable phosphoprotein	S	63	-0.00725889	0.00692217
ADAM9	Disintegrin and metalloproteinase domain-containing protein 9	S	752	-0.786091	0.943241
FKBP5	Peptidyl-prolyl cis-trans isomerase FKBP5;Peptidyl-prolyl cis-trans isomerase FKBP5, N-terminally processed	S	13	-0.213571	0.37668
MYO9B	Unconventional myosin-IXb	S	1354	-1.44238	1.73683
MYO9B	Unconventional myosin-IXb	S	1992	-1.08681	1.29982
MYO9B	Unconventional myosin-IXb	S	1290	-0.0357447	0.0359503
MYO9B	Unconventional myosin-IXb	S	1267	-0.937791	0
ROCK1	Rho-associated protein kinase 1	S	1322	-2.74529	0
ROCK1	Rho-associated protein kinase 1	S	1328	-2.91536	1.76187
SQSTM1	Sequestosome-1	S	366	-2.86152	2.47066
SQSTM1	Sequestosome-1	S	272	-1.11139	0.708189
NAB1	NGFI-A-binding protein 1	S	183	-1.53022	0
PRPF4B	Serine/threonine-protein kinase PRP4 homolog	S	20	-0.227903	0.389307
PRPF4B	Serine/threonine-protein kinase PRP4 homolog	S	23	0.404317	0.71632
PRPF4B	Serine/threonine-protein kinase PRP4 homolog	S	32	0.944526	0.535736
PRPF4B	Serine/threonine-protein kinase PRP4 homolog	S	277	-0.0108159	0.0111626
PRPF4B	Serine/threonine-protein kinase PRP4 homolog	S	142	0.76132	0.329617
PRPF4B	Serine/threonine-protein kinase PRP4 homolog	S	144	0.865768	0.305921
EIF4EBP1	Eukaryotic translation initiation factor 4E-binding protein 1	S	65	-0.248174	0.95592
HDAC1	Histone deacetylase 1	S	393	-0.846052	1.07157
PKD2	Polycystin-2	S	812	0.278666	0
SNW1	SNW domain-containing protein 1	S	224	-0.474775	0.722198
STIM1	Stromal interaction molecule 1	S	660	-2.42654	1.07461
STIM1	Stromal interaction molecule 1	S	519	-1.23844	1.19261
STIM1	Stromal interaction molecule 1	S	521	-2.62065	0
STIM1	Stromal interaction molecule 1	S	575	-1.1175	0.878608
STIM1	Stromal interaction molecule 1	S	618	-1.1584	1.37198
TRA2A	Transformer-2 protein homolog alpha	S	2	1.02655	0.489434
KRR1	KRR1 small subunit processome component homolog	S	3	0.0495397	0.0495138
PWP1	Periodic tryptophan protein 1 homolog	S	50	0.0965319	0.0770685
PWP1	Periodic tryptophan protein 1 homolog	S	485	0.430513	0.337348
MTMR2	Myotubularin-related protein 2	S	58	2.49573	0
CUL4A	Cullin-4A	S	10	-0.882209	0.983292
TP53BP2	Apoptosis-stimulating of p53 protein 2	S	698	-0.728692	1.50814
SPTAN1	Spectrin alpha chain, non-erythrocytic 1	S	1217	0.550243	1.28984
SNTB1	Beta-1-syntrophin	S	87	2.24979	1.21942
SNTB1	Beta-1-syntrophin	S	389	4.40371	2.15308
BYSL	Bystin	S	98	-0.3149	0.617614
CDK13	Cyclin-dependent kinase 13	S	383	0.414079	0
HNRNPD	Heterogeneous nuclear ribonucleoprotein D0	S	83	0.479635	0
VGLL4	Transcription cofactor vestigial-like protein 4	S	52	-0.670266	0.505029
SAFB2;SAFB	Scaffold attachment factor B2;Scaffold attachment factor B1	S	246;247	-1.77896	0
EIF3A	Eukaryotic translation initiation factor 3 subunit A	S	882	-1.02768	1.01565
FAM53B	Protein FAM53B	S	167	-0.153992	0.0899742
ARHGEF7	Rho guanine nucleotide exchange factor 7	S	694	-1.22881	0
ARHGEF7;ARHGEF6	Rho guanine nucleotide exchange factor 7;Rho guanine nucleotide exchange factor 6	S	518;488	0.0542912	0.1197
EFR3A	Protein EFR3 homolog A	S	694	3.25549	0
UBAP2L	Ubiquitin-associated protein 2-like	S	416	-0.859755	0.773161
UBAP2L	Ubiquitin-associated protein 2-like	S	609	-0.45435	0.344974
UBAP2L	Ubiquitin-associated protein 2-like	S	454	-1.17743	3.15369
UBAP2L	Ubiquitin-associated protein 2-like	S	467	0.172918	0.11598
UBAP2L	Ubiquitin-associated protein 2-like	S	477	-1.3808	0
SCRIB	Protein scribble homolog	S	1348	0.758021	1.12974
SCRIB	Protein scribble homolog	S	1566	-0.596302	0
SCRIB	Protein scribble homolog	S	853	-0.143349	0.0833068
SCRIB	Protein scribble homolog	S	835	-0.784316	1.11331
SCRIB	Protein scribble homolog	S	1448	0.571257	0
SCRIB	Protein scribble homolog	S	1378	-1.88041	1.2374
SCRIB	Protein scribble homolog	S	1508	0.725787	2.48541
TFDP1	Transcription factor Dp-1	S	23	-0.353043	0.315128
TFDP2	Transcription factor Dp-2	S	24	-0.185823	0.166545
DPYSL3	Dihydropyrimidinase-related protein 3	S	522	7.54195	2.85256
ZMYM3	Zinc finger MYM-type protein 3	S	774	-0.298004	0
ZMYM3	Zinc finger MYM-type protein 3	S	213	-0.685153	0
ZMYM3	Zinc finger MYM-type protein 3	S	214	-0.280859	0.152646
ZMYM3	Zinc finger MYM-type protein 3	S	464	-0.902913	0
DYNC1H1	Cytoplasmic dynein 1 heavy chain 1	S	4368	-0.698099	0.548291
CTTN	Src substrate cortactin	S	417	2.16058	0
CTTN	Src substrate cortactin	S	418	-1.10618	0.257548
RBM39	RNA-binding protein 39	S	136	0.0797262	0.129229
RBM39	RNA-binding protein 39	S	97	0.266391	0.533912
MCM6	DNA replication licensing factor MCM6	S	13	0.199652	0.207038
HSP90AA2P	Heat shock protein HSP 90-alpha A2	S	263	-0.303954	0.635805
ITPR3	Inositol 1,4,5-trisphosphate receptor type 3	S	1832	0.748203	0
TRIP12	E3 ubiquitin-protein ligase TRIP12	S	312	0.986953	0
PUM1	Pumilio homolog 1	S	709	-2.13533	0
PUM1	Pumilio homolog 1	S	209	-0.448841	0.899282
PUM1	Pumilio homolog 1	S	124	0.0033052	0.00162517
MDC1	Mediator of DNA damage checkpoint protein 1	S	376	1.21208	1.12613
MDC1	Mediator of DNA damage checkpoint protein 1	S	168	0.811475	0.521407
CLINT1	Clathrin interactor 1	S	299	0.878288	0.798038
RRP1B	Ribosomal RNA processing protein 1 homolog B	S	458	-2.23159	0
RRP1B	Ribosomal RNA processing protein 1 homolog B	S	350	0.204023	0.0798861
RRP1B	Ribosomal RNA processing protein 1 homolog B	S	706	0.423055	0.127413
RRP1B	Ribosomal RNA processing protein 1 homolog B	S	731	-0.575401	0
RRP1B	Ribosomal RNA processing protein 1 homolog B	S	732	-0.163358	0
RRP1B	Ribosomal RNA processing protein 1 homolog B	S	245	-0.014051	0.00515531
GSE1	Genetic suppressor element 1	S	1101	0.781538	2.35022
GSE1	Genetic suppressor element 1	S	970	-1.18869	0.689401
BMS1	Ribosome biogenesis protein BMS1 homolog	S	639	0.890958	1.15479
USP10	Ubiquitin carboxyl-terminal hydrolase 10	S	576	0.244754	0.23613
PPP2R5D	Serine/threonine-protein phosphatase 2A 56 kDa regulatory subunit delta isoform	S	89	-1.13848	0
PPP2R5D	Serine/threonine-protein phosphatase 2A 56 kDa regulatory subunit delta isoform	S	573	-0.368341	0.267038
MEF2D	Myocyte-specific enhancer factor 2D	S	251	-0.497661	0.742197
CHD4	Chromodomain-helicase-DNA-binding protein 4	S	428	-0.166569	0.568522
CHD4	Chromodomain-helicase-DNA-binding protein 4	S	1535	0.00235736	0
CHD4	Chromodomain-helicase-DNA-binding protein 4	S	515	-0.716731	0
LASP1	LIM and SH3 domain protein 1	S	146	-1.08921	1.18063
MTF1	Metal regulatory transcription factor 1	S	5	1.4018	1.11952
ZNF638	Zinc finger protein 638	S	1400	-0.743781	0
ZNF638	Zinc finger protein 638	S	1401	-0.47625	0.743843
ZNF638	Zinc finger protein 638	S	552	0.143961	0.216094
NOLC1	Nucleolar and coiled-body phosphoprotein 1	S	698	-0.296263	0.714465
NOLC1	Nucleolar and coiled-body phosphoprotein 1	S	623	0.298232	0
NUMA1	Nuclear mitotic apparatus protein 1	S	1757	1.50616	0
GAPVD1	GTPase-activating protein and VPS9 domain-containing protein 1	S	902	0.946354	0.336139
WTAP	Pre-mRNA-splicing regulator WTAP	S	306	0.885525	1.00534
WTAP	Pre-mRNA-splicing regulator WTAP	S	341	1.80695	0
2002-09-01	Septin-2	S	218	-0.835168	1.40665
SART3	Squamous cell carcinoma antigen recognized by T-cells 3	S	8	0.741223	0
NCAPD2	Condensin complex subunit 1	S	1333	-1.52385	1.00102
SUZ12	Polycomb protein SUZ12	S	546	-0.633318	0
EFTUD2	116 kDa U5 small nuclear ribonucleoprotein component	S	19	0.155593	0.49087
R3HDM1;R3HDM2	R3H domain-containing protein 1;R3H domain-containing protein 2	S	142;143	0.386822	0
R3HDM1;ARPP21	R3H domain-containing protein 1;cAMP-regulated phosphoprotein 21	S	282;280	1.41836	0.462292
RAB3GAP1	Rab3 GTPase-activating protein catalytic subunit	S	5	0.119631	0.0601162
SETDB1	Histone-lysine N-methyltransferase SETDB1	S	1066	-0.983324	1.71273
POLD3	DNA polymerase delta subunit 3	S	307	0.4987	1.08332
EIF4H	Eukaryotic translation initiation factor 4H	S	21	1.26352	0.468214
ACAP2	Arf-GAP with coiled-coil, ANK repeat and PH domain-containing protein 2	S	521	0.28119	0.659833
BRD3	Bromodomain-containing protein 3	S	263	0.689143	0.330484
PDIA6	Protein disulfide-isomerase A6	S	428	-0.504627	0.379556
PEA15	Astrocytic phosphoprotein PEA-15	S	116	1.57317	0.959022
PEA15	Astrocytic phosphoprotein PEA-15	S	104	-0.294559	0
PLEC	Plectin	S	1435	-0.47539	0
PLEC	Plectin	S	4613	-2.00025	0
PLEC	Plectin	S	4622	-0.674064	0
PLEC	Plectin	S	4642	-0.560578	0
PLEC	Plectin	S	4386	1.37533	0
PCM1	Pericentriolar material 1 protein	S	386	-2.34317	0
PCM1	Pericentriolar material 1 protein	S	65	-1.24134	0.677455
PVRL1	Nectin-1	S	422	-1.05004	2.13957
RBBP5	Retinoblastoma-binding protein 5	S	350	0.113736	0.351647
RALBP1	RalA-binding protein 1	S	463	1.04676	0.747659
RALBP1	RalA-binding protein 1	S	29	-0.616764	1.14972
RALBP1	RalA-binding protein 1	S	62	-0.0512486	0.154074
TTF1	Transcription termination factor 1	S	872	0.106066	0
PCBP1	Poly(rC)-binding protein 1	S	173	0.0586984	0.0665348
PCBP1	Poly(rC)-binding protein 1	S	264	-0.132408	0
PCBP1	Poly(rC)-binding protein 1	S	190	0.316268	0
PCBP2	Poly(rC)-binding protein 2	S	188	0.37111	0
PCBP2	Poly(rC)-binding protein 2	S	189	-0.802124	0
RPS6KA1	Ribosomal protein S6 kinase alpha-1	S	363	0.538529	0.599092
SAFB	Scaffold attachment factor B1	S	601	-0.678961	0.302953
SAFB	Scaffold attachment factor B1	S	604	-0.106465	0.0793243
SF3A1	Splicing factor 3A subunit 1	S	359	-0.108661	0.382697
SF3A1	Splicing factor 3A subunit 1	S	451	-2.00342	1.14383
SF3A1	Splicing factor 3A subunit 1	S	329	-0.240206	0.493267
SKIV2L	Helicase SKI2W	S	256	0.321674	1.04004
TAF7	Transcription initiation factor TFIID subunit 7	S	264	-1.04561	1.01502
TERF2	Telomeric repeat-binding factor 2	S	365	0.188923	0.125314
TRIP10	Cdc42-interacting protein 4	S	296	-0.74145	1.21783
TRIP10	Cdc42-interacting protein 4	S	482	-2.28324	0.970911
MED1	Mediator of RNA polymerase II transcription subunit 1	S	1433	-0.0330711	0.0290823
MED1	Mediator of RNA polymerase II transcription subunit 1	S	1223	0.293925	0.202962
MED1	Mediator of RNA polymerase II transcription subunit 1	S	1021	-0.558704	0.621869
MED1	Mediator of RNA polymerase II transcription subunit 1	S	1482	-0.367304	0
ZNHIT3	Zinc finger HIT domain-containing protein 3	S	80	0.582616	0.5802
JMJD1C	Probable JmjC domain-containing histone demethylation protein 2C	S	617	-0.695882	0.754638
NAB2	NGFI-A-binding protein 2	S	6	0.114537	0
SLC1A5	Neutral amino acid transporter B(0)	S	493	1.61915	1.02292
MLF2	Myeloid leukemia factor 2	S	238	-0.533813	0
ITSN1	Intersectin-1	S	902;904	-2.34249	0
ITSN1	Intersectin-1	S	904;906	-1.69094	1.21867
RAB11B;RAB11A;RAB25	Ras-related protein Rab-11B;Ras-related protein Rab-11A;Ras-related protein Rab-25	S	78;78;79	-0.391841	0
EZH2	Histone-lysine N-methyltransferase EZH2	S	380	-0.723845	0
ZYX	Zyxin	S	281	-2.90814	1.07191
ZYX	Zyxin	S	267	-3.26447	1.56323
ZYX	Zyxin	S	258	-1.35527	0
ZYX	Zyxin	S	308	-3.19898	1.31181
ZYX	Zyxin	S	344	-2.18674	0.938549
2007-09-01	Septin-7	S	334	-1.30894	0.838101
CCDC6	Coiled-coil domain-containing protein 6	S	244	0.218015	0.177114
PKN2	Serine/threonine-protein kinase N2	S	583	0.856896	1.48859
TAF12	Transcription initiation factor TFIID subunit 12	S	51	-1.40873	1.07649
MAPK14	Mitogen-activated protein kinase 14	S	2	1.28264	1.1347
CDC37	Hsp90 co-chaperone Cdc37;Hsp90 co-chaperone Cdc37, N-terminally processed	S	13	-0.661441	0.522926
SRSF7	Serine/arginine-rich splicing factor 7	S	192	0.686785	1.34395
SMN1	Survival motor neuron protein	S	28	-0.745501	0.660944
DBN1	Drebrin	S	142	0.0177768	0.0167608
PFKFB3	6-phosphofructo-2-kinase/fructose-2,6-bisphosphatase 3;6-phosphofructo-2-kinase;Fructose-2,6-bisphosphatase	S	461	-0.107685	0
TPD52L1	Tumor protein D53	S	149	0.0434594	0.0122991
HNRNPUL2	Heterogeneous nuclear ribonucleoprotein U-like protein 2	S	161	0.441469	0.303217
HNRNPUL2	Heterogeneous nuclear ribonucleoprotein U-like protein 2	S	228	0.27864	0.270504
INF2	Inverted formin-2	S	1147	1.70146	0
INF2	Inverted formin-2	S	1188	-1.52019	0
INF2	Inverted formin-2	S	1192	-0.803305	0
PDS5A	Sister chromatid cohesion protein PDS5 homolog A	S	1305	-0.754342	0.66866
PDS5A	Sister chromatid cohesion protein PDS5 homolog A	S	1195	-1.22745	0
RFX7	DNA-binding protein RFX7	S	1081	-0.517647	0.492796
AAK1	AP2-associated protein kinase 1	S	637	1.20471	0
ERCC6L	DNA excision repair protein ERCC-6-like	S	1028	-1.82561	0
CWF19L2	CWF19-like protein 2	S	479	-0.00631656	0.0061654
LRRFIP1	Leucine-rich repeat flightless-interacting protein 1	S	120	-1.70636	1.09216
EML3	Echinoderm microtubule-associated protein-like 3	S	176	0.702036	0
TWISTNB	DNA-directed RNA polymerase I subunit RPA43	S	304	0.902744	1.54674
TWISTNB	DNA-directed RNA polymerase I subunit RPA43	S	316	0.547363	0
MAP7D1	MAP7 domain-containing protein 1	S	544	-1.76402	1.7518
MAP7D1	MAP7 domain-containing protein 1	S	399	-0.368483	0.0817061
MAP7D1	MAP7 domain-containing protein 1	S	113	-1.27007	0
CCDC88A	Girdin	S	1387	0.531279	0
CCDC88A	Girdin	S	1417	-1.25795	0
RABL6	Rab-like protein 6	S	640	0.0414073	0.0465695
RABL6	Rab-like protein 6	S	641	-0.593245	0
VPS26B	Vacuolar protein sorting-associated protein 26B	S	302	0.739403	0
VPS26B	Vacuolar protein sorting-associated protein 26B	S	304	0.634986	0.367122
LARP7	La-related protein 7	S	299	0.338549	0
LARP7	La-related protein 7	S	300	0.91278	0
LARP7	La-related protein 7	S	261	-0.390294	0.394544
TBC1D10B	TBC1 domain family member 10B	S	678	0.727778	0.979733
ARID4B	AT-rich interactive domain-containing protein 4B	S	295	-0.522708	0
ARID4B	AT-rich interactive domain-containing protein 4B	S	296	-0.335982	0
GRIPAP1	GRIP1-associated protein 1	S	692	-1.4409	0.776838
AMOT	Angiomotin	S	714	2.3785	1.82547
LIN52	Protein lin-52 homolog	S	53	-1.32338	0
PDCD4	Programmed cell death protein 4	S	67	0.0169802	0
PDCD4	Programmed cell death protein 4	S	457	0.177787	0.222929
PDCD4	Programmed cell death protein 4	S	94	0.732455	0.538998
FNDC3B	Fibronectin type III domain-containing protein 3B	S	208	-0.562748	0.837262
CRTC2	CREB-regulated transcription coactivator 2	S	70	-0.783384	0
USP39	U4/U6.U5 tri-snRNP-associated protein 2	S	46	-0.895097	0.677727
USP39	U4/U6.U5 tri-snRNP-associated protein 2	S	82	-0.436237	0.614037
TSSC1	Protein TSSC1	S	320	0.404454	0
CDCA8	Borealin	S	219	1.00708	1.0078
SOWAHC	Ankyrin repeat domain-containing protein SOWAHC	S	213	-0.516284	0.399594
HS1BP3	HCLS1-binding protein 3	S	194	-0.938817	0.894465
CYBRD1	Cytochrome b reductase 1	S	284	0.171174	0.176815
ESCO2	N-acetyltransferase ESCO2	S	75	0.227897	0
SDK2	Protein sidekick-2	S	2026	1.43645	0
HSP90AA5P	Putative heat shock protein HSP 90-alpha A5	S	89	-0.303954	0.635805
DNAJC21	DnaJ homolog subfamily C member 21	S	370	-1.25238	1.36455
PPP6R3	Serine/threonine-protein phosphatase 6 regulatory subunit 3	S	617	0.918536	0.916177
MTX3	Metaxin-3	S	311	0.76103	0.671239
FAM76B	Protein FAM76B	S	193	0.475658	0
MIA3	Melanoma inhibitory activity protein 3	S	1906	-0.256404	0
MIA3	Melanoma inhibitory activity protein 3	S	1745	-0.642217	1.30897
WDR44	WD repeat-containing protein 44	S	96	-0.449484	0
WDR44	WD repeat-containing protein 44	S	403	0.0190855	0.013224
WDR44	WD repeat-containing protein 44	S	262	0.198525	0.164055
WDR44	WD repeat-containing protein 44	S	50	-0.591306	0.281583
WDR44	WD repeat-containing protein 44	S	561	0.876145	0
PRRC2B	Protein PRRC2B	S	388	-0.447285	0
TJAP1	Tight junction-associated protein 1	S	300	-0.262474	0
TJAP1	Tight junction-associated protein 1	S	545	-1.00504	1.34449
RRP12	RRP12-like protein	S	1080	-0.175774	0.098647
TOR1AIP1	Torsin-1A-interacting protein 1	S	157	-0.357471	0
TOR1AIP1	Torsin-1A-interacting protein 1	S	143	-0.710039	1.1306
TOR1AIP1	Torsin-1A-interacting protein 1	S	315	-0.318868	0
HABP4	Intracellular hyaluronan-binding protein 4	S	108	-1.51935	2.2368
SAMD4B	Protein Smaug homolog 2	S	271	0.93008	1.05318
BRMS1L	Breast cancer metastasis-suppressor 1-like protein	S	197	-2.81212	1.32699
RABGAP1L	Rab GTPase-activating protein 1-like	S	490	-0.606079	0.818678
TMEM201	Transmembrane protein 201	S	441	-0.0519082	0
ATAT1	Alpha-tubulin N-acetyltransferase 1	S	315	-0.559458	0
NUP188	Nucleoporin NUP188 homolog	S	1709	-0.29695	0
NUP188	Nucleoporin NUP188 homolog	S	1523	-2.79866	1.49852
CEP170	Centrosomal protein of 170 kDa	S	1112	-1.77378	0.753764
CEP170	Centrosomal protein of 170 kDa	S	881	0.163129	0.371532
CEP170	Centrosomal protein of 170 kDa	S	1241	0.293159	0.085331
CEP170	Centrosomal protein of 170 kDa	S	1165	-2.08375	0.939104
CEP170	Centrosomal protein of 170 kDa	S	838	-0.447545	0
CEP170	Centrosomal protein of 170 kDa	S	446	1.03642	1.8379
CEP170	Centrosomal protein of 170 kDa	S	958	-1.6226	1.52848
CEP170	Centrosomal protein of 170 kDa	S	466	0.703574	0.534706
CEP170;CEP170P1	Centrosomal protein of 170 kDa;Cep170-like protein	S	1529;238	-0.454379	0
DNLZ	DNL-type zinc finger protein	S	171	-1.16134	1.53131
NOL9	Polynucleotide 5'-hydroxyl-kinase NOL9	S	487	-0.511947	0
NHSL1	NHS-like protein 1	S	1233	-0.239224	0.279412
FNBP1L	Formin-binding protein 1-like	S	501	0.753186	0
FNBP1L	Formin-binding protein 1-like	S	295	-0.131366	0.130948
FKBP15	FK506-binding protein 15	S	1164	1.08453	0.921092
FKBP15	FK506-binding protein 15	S	956	-0.216326	0.0908704
ZC3H13	Zinc finger CCCH domain-containing protein 13	S	198	0.559756	1.0552
ZC3H13	Zinc finger CCCH domain-containing protein 13	S	64	0.770637	0
ZC3H13	Zinc finger CCCH domain-containing protein 13	S	1455	0.454531	0.261875
ZC3H13	Zinc finger CCCH domain-containing protein 13	S	1465	2.77161	3.04779
ZC3H13	Zinc finger CCCH domain-containing protein 13	S	877	0.697478	1.02927
ZC3H13	Zinc finger CCCH domain-containing protein 13	S	318	0.743658	0.370061
ZC3H13	Zinc finger CCCH domain-containing protein 13	S	77	-0.192669	0
ZC3H13	Zinc finger CCCH domain-containing protein 13	S	242	1.20363	1.52062
RBM20	RNA-binding protein 20	S	876	1.41352	1.49651
RBM20	RNA-binding protein 20	S	742	0.332901	0.286114
UBR4	E3 ubiquitin-protein ligase UBR4	S	2718	0.457765	0.392426
UBR4	E3 ubiquitin-protein ligase UBR4	S	2719	0.458237	0.418615
CAMSAP1	Calmodulin-regulated spectrin-associated protein 1	S	563	-1.39768	1.56054
CAMSAP1	Calmodulin-regulated spectrin-associated protein 1	S	534	0.0979999	0.121694
RBM26	RNA-binding protein 26	S	616	-0.406004	0.20376
RBM26	RNA-binding protein 26	S	127	-0.0737336	0.0845238
DCAF8	DDB1- and CUL4-associated factor 8	S	99	-1.01604	0
SH3PXD2A	SH3 and PX domain-containing protein 2A	S	421	3.44196	0
VPS13D	Vacuolar protein sorting-associated protein 13D	S	1042	0.461897	0.323612
RIF1	Telomere-associated protein RIF1	S	782	1.03037	1.9279
RIF1	Telomere-associated protein RIF1	S	2144	1.20361	1.03749
STRIP1	Striatin-interacting protein 1	S	335	-0.559115	0.77944
STRIP1	Striatin-interacting protein 1	S	59	-0.423273	0.697529
RPRD2	Regulation of nuclear pre-mRNA domain-containing protein 2	S	614	0.364064	0.591544
RPRD2	Regulation of nuclear pre-mRNA domain-containing protein 2	S	374	0.958141	3.40088
RPRD2	Regulation of nuclear pre-mRNA domain-containing protein 2	S	796	0.990322	0.926606
RPRD2	Regulation of nuclear pre-mRNA domain-containing protein 2	S	1099	-0.159993	0
RPRD2	Regulation of nuclear pre-mRNA domain-containing protein 2	S	593	0.537365	1.31601
PRPF38B	Pre-mRNA-splicing factor 38B	S	527	0.985378	0.519213
PRPF38B	Pre-mRNA-splicing factor 38B	S	529	0.641044	0
PRPF38B	Pre-mRNA-splicing factor 38B	S	320	0.340146	0.543506
RNF20	E3 ubiquitin-protein ligase BRE1A	S	136	0.0464037	0.104469
RNF20	E3 ubiquitin-protein ligase BRE1A	S	138	-0.144337	0.438486
ZNF318	Zinc finger protein 318	S	2101	-0.973354	1.34344
ZNF318	Zinc finger protein 318	S	1243	-0.873089	2.08213
ZNF318	Zinc finger protein 318	S	709	-0.431835	0.524325
ZNF318	Zinc finger protein 318	S	40	-0.877527	0.92759
ZNF318	Zinc finger protein 318	S	527	-1.01228	1.88362
ZNF318	Zinc finger protein 318	S	2243	-0.24885	0.399884
ZNF318	Zinc finger protein 318	S	1713	-0.7072	0
ZNF318	Zinc finger protein 318	S	2091	-0.942492	0
ARHGEF16	Rho guanine nucleotide exchange factor 16	S	230	0.0115324	0.0129055
ARHGEF16	Rho guanine nucleotide exchange factor 16	S	208	-2.65519	1.90462
ARHGEF16	Rho guanine nucleotide exchange factor 16	S	107	-0.58565	0.371844
ARHGEF16	Rho guanine nucleotide exchange factor 16	S	191	-2.20119	0
ARHGEF16	Rho guanine nucleotide exchange factor 16	S	174	0.236297	0.247106
MYSM1	Histone H2A deubiquitinase MYSM1	S	218	-0.894969	0.646059
FAM208B	Protein FAM208B	S	444	-2.91836	2.53314
DENND4C	DENN domain-containing protein 4C	S	741	0.884821	0.877072
LRRC16A	Leucine-rich repeat-containing protein 16A	S	1094	0.401252	0.445692
ZMYM4	Zinc finger MYM-type protein 4	S	110	-0.857662	0
ZMYM4	Zinc finger MYM-type protein 4	S	122	-1.61634	1.66193
ZMYM4	Zinc finger MYM-type protein 4	S	1071	-1.89869	0
ZDHHC20	Probable palmitoyltransferase ZDHHC20	S	305	-0.912735	1.19026
RNF213	E3 ubiquitin-protein ligase RNF213	S	2273	0.0315084	0.010972
FAM21A;FAM21C	WASH complex subunit FAM21A;WASH complex subunit FAM21C	S	158;158	-0.266954	0
FAM21A;FAM21D;FAM21C	WASH complex subunit FAM21A;Putative WASH complex subunit FAM21;WASH complex subunit FAM21C	S	1179;146;1158	-0.12784	0.0946615
FAM21A;FAM21D;FAM21C	WASH complex subunit FAM21A;Putative WASH complex subunit FAM21;WASH complex subunit FAM21C	S	1180;147;1159	-0.0614743	0.0352131
FAM21A;FAM21C	WASH complex subunit FAM21A;WASH complex subunit FAM21C	S	619;619	0.0991099	0
FAM21A;FAM21C	WASH complex subunit FAM21A;WASH complex subunit FAM21C	S	620;620	0.191879	0
FAM21A;FAM21C	WASH complex subunit FAM21A;WASH complex subunit FAM21C	S	333;333	0.361995	0.533032
FAM21A	WASH complex subunit FAM21A	S	539	0.122493	0.276816
FAM21A;FAM21C	WASH complex subunit FAM21A;WASH complex subunit FAM21C	S	284;284	-0.392733	0
FAM21A;FAM21C	WASH complex subunit FAM21A;WASH complex subunit FAM21C	S	996;975	-0.94257	0.414932
TBC1D9B	TBC1 domain family member 9B	S	435	1.03533	0.887942
MAP1S	Microtubule-associated protein 1S;MAP1S heavy chain;MAP1S light chain	S	759	-0.910822	1.34946
MAP1S	Microtubule-associated protein 1S;MAP1S heavy chain;MAP1S light chain	S	472	1.65364	1.25035
MAP1S	Microtubule-associated protein 1S;MAP1S heavy chain;MAP1S light chain	S	657	-0.500683	0.739573
ARL6IP4	ADP-ribosylation factor-like protein 6-interacting protein 4	S	332	1.28483	0.801532
ATG16L1	Autophagy-related protein 16-1	S	287	2.40505	1.41162
TNS3	Tensin-3	S	660	1.33457	0.769123
TNS3	Tensin-3	S	776	0.811083	0
ARHGAP17	Rho GTPase-activating protein 17	S	575	-3.25091	2.56133
ARHGAP17	Rho GTPase-activating protein 17	S	676	-2.75116	0
KIAA1429	Protein virilizer homolog	S	173	0.167296	0.273719
KIAA1429	Protein virilizer homolog	S	1578	0.510083	1.03191
KIAA1429	Protein virilizer homolog	S	1579	0.812057	0.647002
KIAA1429	Protein virilizer homolog	S	133	0.180905	0
KIAA1429	Protein virilizer homolog	S	138	0.235874	0.519728
GLTSCR1L	GLTSCR1-like protein	S	675	0.149324	0
RALGAPA1	Ral GTPase-activating protein subunit alpha-1	S	773	-0.84571	0.818445
RALGAPA1	Ral GTPase-activating protein subunit alpha-1	S	860	-1.25396	1.24168
RALGAPA1	Ral GTPase-activating protein subunit alpha-1	S	861	-0.882606	0
RALGAPA1	Ral GTPase-activating protein subunit alpha-1	S	797	1.04067	1.06209
LAMTOR1	Ragulator complex protein LAMTOR1	S	27	2.23425	0
NCAPH2	Condensin-2 complex subunit H2	S	284	-1.22856	1.33928
KIAA0930	Uncharacterized protein KIAA0930	S	324	0.679737	1.09492
KIAA0930	Uncharacterized protein KIAA0930	S	362	1.73699	0.91392
SMEK1	Serine/threonine-protein phosphatase 4 regulatory subunit 3A	S	698	1.797	1.30519
SMEK1	Serine/threonine-protein phosphatase 4 regulatory subunit 3A	S	737	1.43309	0.645111
SMEK1	Serine/threonine-protein phosphatase 4 regulatory subunit 3A	S	741	1.68832	1.03394
IQCE	IQ domain-containing protein E	S	130	-0.14889	0
RAB12	Ras-related protein Rab-12	S	21	-0.0357615	0.0733041
SDE2	Protein SDE2 homolog	S	278	0.480198	0
NIPBL	Nipped-B-like protein	S	350	-0.988362	0.982789
NIPBL	Nipped-B-like protein	S	2658	-0.473809	0.358339
NIPBL	Nipped-B-like protein	S	318	-1.2984	0
NIPBL	Nipped-B-like protein	S	2672	-0.565236	0.40944
REEP3	Receptor expression-enhancing protein 3	S	210	0.406691	1.18529
PRPF40B	Pre-mRNA-processing factor 40 homolog B	S	832	-1.04127	1.12348
PPP1R18	Phostensin	S	133	-3.83948	0
MZT2A;MZT2B	Mitotic-spindle organizing protein 2A;Mitotic-spindle organizing protein 2B	S	139;139	-1.06338	0
PTRF	Polymerase I and transcript release factor	S	300	-0.259063	0.0915056
FAM117B	Protein FAM117B	S	10	-0.859927	0.619799
FAM117B	Protein FAM117B	S	273	-2.2024	0
TAF2	Transcription initiation factor TFIID subunit 2	S	1185	-0.15148	0.215137
EDC4	Enhancer of mRNA-decapping protein 4	S	879	0.752653	0.553162
EDC4	Enhancer of mRNA-decapping protein 4	S	723	0.277806	0.27692
EDC4	Enhancer of mRNA-decapping protein 4	S	729	0.423539	0.356958
CNNM4	Metal transporter CNNM4	S	660	0.335036	0
NFRKB	Nuclear factor related to kappa-B-binding protein	S	228	0.0226554	0.0166091
ALKBH5	RNA demethylase ALKBH5	S	64	-0.886877	1.35358
FAM171B	Protein FAM171B	S	794	-2.95717	1.50896
PDXDC1	Pyridoxal-dependent decarboxylase domain-containing protein 1	S	736	0.87824	0
CTR9	RNA polymerase-associated protein CTR9 homolog	S	970	0.751937	1.03153
TTC33	Tetratricopeptide repeat protein 33	S	197	-0.976705	1.0737
RHBDF2	Inactive rhomboid protein 2	S	90	-2.6475	0.865934
ELMSAN1	ELM2 and SANT domain-containing protein 1	S	923	-0.723352	0
ZC3H14	Zinc finger CCCH domain-containing protein 14	S	515	-0.149153	0.173873
LARP1	La-related protein 1	S	90	0.705437	1.30046
LARP1	La-related protein 1	S	546	1.18613	0
LARP1	La-related protein 1	S	548	1.19554	2.03207
LARP1	La-related protein 1	S	824	-0.825411	0.63746
LARP1	La-related protein 1	S	143	1.5457	1.24744
LARP1	La-related protein 1	S	766	1.80389	2.80372
LARP1	La-related protein 1	S	774	0.637336	0.477272
RICTOR	Rapamycin-insensitive companion of mTOR	S	21	-1.93768	0
SAMD1	Atherin	S	161	-1.98132	1.34338
ANKRD12	Ankyrin repeat domain-containing protein 12	S	149	-0.579156	0.289184
ANKRD11	Ankyrin repeat domain-containing protein 11	S	505	-0.880388	0
ANKRD11	Ankyrin repeat domain-containing protein 11	S	1792	0.0530191	0
FIP1L1	Pre-mRNA 3'-end-processing factor FIP1	S	259	0.154229	0.146788
FIP1L1	Pre-mRNA 3'-end-processing factor FIP1	S	304	0.285351	0.121827
FIP1L1	Pre-mRNA 3'-end-processing factor FIP1	S	492	0.329277	1.28749
CRTC3	CREB-regulated transcription coactivator 3	S	62	-1.32904	1.62989
CRTC3	CREB-regulated transcription coactivator 3	S	329	-0.688499	0.549891
FAM175A	BRCA1-A complex subunit Abraxas	S	406	0.322711	0.235693
FAT4	Protocadherin Fat 4	S	4876	-1.99073	1.35239
ATF7IP	Activating transcription factor 7-interacting protein 1	S	496	0.573312	1.70641
ATF7IP	Activating transcription factor 7-interacting protein 1	S	477	0.074465	0
ATF7IP	Activating transcription factor 7-interacting protein 1	S	673	0.307784	1.19495
RANBP10	Ran-binding protein 10	S	365	0.582679	0
RANBP10	Ran-binding protein 10	S	369	0.702898	0
BCOR	BCL-6 corepressor	S	423	0.78616	0.350887
MPRIP	Myosin phosphatase Rho-interacting protein	S	993	0.0777634	0.118305
RAB11FIP1	Rab11 family-interacting protein 1	S	202	-1.12915	1.54154
RAB11FIP1	Rab11 family-interacting protein 1	S	500	-1.81618	1.03274
RAB11FIP1	Rab11 family-interacting protein 1	S	501	-1.85663	1.09791
RAB11FIP1	Rab11 family-interacting protein 1	S	357	-0.68088	0
RAB11FIP1;RAB11FIP2	Rab11 family-interacting protein 1;Rab11 family-interacting protein 2	S	156;150	-1.98239	1.90195
RAB11FIP1	Rab11 family-interacting protein 1	S	528	-0.689337	0.587901
RAB11FIP1	Rab11 family-interacting protein 1	S	529	-0.289867	0.215701
GIGYF2	PERQ amino acid-rich with GYF domain-containing protein 2	S	26	-0.418649	0.423341
GIGYF2	PERQ amino acid-rich with GYF domain-containing protein 2	S	236	-0.272133	0.207935
AEBP2	Zinc finger protein AEBP2	S	24	0.862934	0
AEBP2	Zinc finger protein AEBP2	S	206	-0.172678	0.133706
QSOX2	Sulfhydryl oxidase 2	S	578	-1.40199	0.658866
FAM83H	Protein FAM83H	S	892	-3.4473	1.64308
FAM83H	Protein FAM83H	S	914	-1.5424	2.01003
	Uncharacterized protein FLJ45252	S	93	-0.464767	0.199932
ARHGEF18	Rho guanine nucleotide exchange factor 18	S	1291	-0.617296	0.623767
USP34	Ubiquitin carboxyl-terminal hydrolase 34	S	2488	0.928938	0
FRA10AC1	Protein FRA10AC1	S	278	-0.37901	1.05297
LARP4	La-related protein 4	S	583	-1.42871	0.668567
CEP68	Centrosomal protein of 68 kDa	S	478	0.19647	0.439406
SUPT6H	Transcription elongation factor SPT6	S	125	0.485537	0.558897
SUPT6H	Transcription elongation factor SPT6	S	12	1.73655	0
SND1	Staphylococcal nuclease domain-containing protein 1	S	426	-0.815633	1.56513
MARK2	Serine/threonine-protein kinase MARK2	S	619	1.56388	0
MARK2	Serine/threonine-protein kinase MARK2	S	40	-0.531993	0
MARK2	Serine/threonine-protein kinase MARK2	S	486	-0.369555	0.586511
MARK2	Serine/threonine-protein kinase MARK2	S	456	-0.65339	0.663296
DDX46	Probable ATP-dependent RNA helicase DDX46	S	804	1.07569	2.41985
MON1B	Vacuolar fusion protein MON1 homolog B	S	59	0.379026	0.23962
MON1B	Vacuolar fusion protein MON1 homolog B	S	61	1.20127	1.30284
RSRC2	Arginine/serine-rich coiled-coil protein 2	S	4	0.833774	1.08252
RSRC2	Arginine/serine-rich coiled-coil protein 2	S	32	0.697592	0.840021
TAOK1	Serine/threonine-protein kinase TAO1	S	421	1.83007	0
SH3BP5L	SH3 domain-binding protein 5-like	S	362	0.473405	0.433925
MICAL3	Protein-methionine sulfoxide oxidase MICAL3	S	1649	0.595289	0
ZC3HAV1	Zinc finger CCCH-type antiviral protein 1	S	257	0.813155	1.46169
ZC3HAV1	Zinc finger CCCH-type antiviral protein 1	S	335	1.16755	0.757226
TICRR	Treslin	S	923	0.446214	0.281576
FAM122B	Protein FAM122B	S	50	0.672683	0
SETX	Probable helicase senataxin	S	947	-0.427712	0
KANSL1	KAT8 regulatory NSL complex subunit 1	S	268	-0.448272	0.491354
ATG9A	Autophagy-related protein 9A	S	18	-0.101688	0.115847
ATG9A	Autophagy-related protein 9A	S	828	-0.0962435	0.145846
ATG9A	Autophagy-related protein 9A	S	735	-0.514236	0
ATG9A	Autophagy-related protein 9A	S	656	-0.0742975	0.0325553
POGZ	Pogo transposable element with ZNF domain	S	1364	-0.990752	3.15595
[truncated: 4,364 more rows]

## Sheet: 4
Gene names	Protein names	Amino acid	Positions	Log2 SILAC Ratio (Resistance / H1581)	-Log10 p-Value
[truncated: 2,688 more rows]

[truncated: 17 more sheets: 5, 6, 7, 8, 9, 10, 11, 12, 13, 14, 15, 16, 17, 18, 19, 20, 21]
