# Supplementary material for: Activation of CD44/PAK1/AKT signaling promotes resistance to FGFR1 inhibition in squamous-cell lung cancer
Source: NPJ Precis Oncol. 2022 Jul 19;6:52. doi: 10.1038/s41698-022-00296-2 (PMC9296622; doi:10.1038/s41698-022-00296-2)
Supplement: Supplementary file 4 — Supplementary_table_3 [file 41698_2022_296_MOESM4_ESM.xlsx]

## Sheet: Patient characteristics IHC
Age	Sex	Histology	G	pT	pN	R	pUICC	FISH-FGFR1	IHC-FGFR1	IHC-CD44	IHC-pAKT1
83	m	SQCLC	3	4	1	0	3a	positive	negative	300	300
82	m	SQCLC	2	2	0	1	2a	n/a	negative	20	30
81	m	SQCLC	2	3	1	0	3a	negative	overexpression	n/a	90
80	m	SQCLC	2	1	0	0	1a	positive	negative	160	120
80	f	SQCLC	2	1	0	0	1a	n/a	overexpression	270	300
80	m	SQCLC	3	2	0	0	1b	negative	overexpression	140	25
79	f	SQCLC	2	1	0	0	1a	negative	overexpression	80	250
79	m	SQCLC	2	2	0	0	1b	negative	negative	300	300
77	m	SQCLC	2	1	0	0	1a	negative	n/a	80	300
77	m	SQCLC	2	1	0	0	1a	n/a	overexpression	220	240
77	m	SQCLC	2	2	0	0	1b	negative	n/a	270	150
77	m	SQCLC	2	2	0	0	1b	negative	overexpression	280	140
76	m	SQCLC	2	1	0	0	1a	negative	negative	280	300
76	m	SQCLC	2	1	0	0	1a	positive	overexpression	220	165
76	m	SQCLC	2	2	0	0	2a	positive	overexpression	160	75
76	m	SQCLC	2	3	0	0	2b	negative	overexpression	140	90
76	m	SQCLC	2	3	0	0	2b	positive	overexpression	180	60
76	m	SQCLC	3	4	0	0	3a	negative	negative	260	15
76	m	SQCLC	2	2	1	0	2a	n/a	negative	300	125
76	m	SQCLC	2	1	2	0	3a	n/a	negative	180	10
75	m	SQCLC	2	1	0	0	1a	negative	overexpression	300	255
75	f	SQCLC	3	1	0	0	1a	n/a	negative	160	70
75	m	SQCLC	3	1	0	0	1a	n/a	negative	0	10
75	f	SQCLC	3	1	0	0	1a	n/a	overexpression	n/a	0
75	m	SQCLC	2	2	0	0	1b	negative	negative	30	90
75	m	SQCLC	2	2	0	0	1b	negative	n/a	120	80
75	m	SQCLC	2	2	0	0	1b	negative	negative	60	0
75	m	SQCLC	2	3	0	0	2b	n/a	negative	110	0
75	m	SQCLC	2	2	1	0	2b	negative	negative	280	120
75	f	SQCLC	2	2	1	0	2a	n/a	negative	240	130
75	m	SQCLC	2	2	1	1	2a	negative	overexpression	n/a	180
75	m	SQCLC	3	4	2	0	3b	negative	negative	280	210
74	m	SQCLC	2	1	0	0	1a	negative	negative	300	200
74	m	SQCLC	2	2	0	0	1b	positive	n/a	160	125
74	m	SQCLC	2	2	0	0	1b	negative	negative	210	75
74	m	SQCLC	2	1	1	0	2a	negative	n/a	180	90
73	m	SQCLC	2	1	0	0	1a	positive	n/a	250	20
73	m	SQCLC	2	1	0	0	1a	negative	negative	300	45
73	m	SQCLC	3	2	0	0	1b	negative	overexpression	0	0
73	m	SQCLC	2	2	0	0	2a	n/a	overexpression	n/a	100
73	m	SQCLC	2	3	0	0	2b	n/a	overexpression	0	0
73	m	SQCLC	3	3	0	0	2b	negative	negative	20	30
73	m	SQCLC	2	4	0	0	3a	negative	negative	20	300
73	m	SQCLC	2	4	0	0	3a	negative	overexpression	120	60
73	m	SQCLC	2	3	1	0	3a	negative	negative	140	0
72	f	SQCLC	2	1	0	0	1a	negative	overexpression	n/a	200
72	m	SQCLC	2	1	0	0	1a	n/a	n/a	0	0
72	m	SQCLC	2	2	0	0	1b	n/a	negative	80	0
72	m	SQCLC	3	3	0	0	2b	negative	negative	180	285
72	m	SQCLC	2	2	1	0	2b	negative	n/a	280	50
71	m	SQCLC	2	1	0	0	1a	positive	negative	10	300
71	m	SQCLC	2	1	0	0	1a	positive	overexpression	0	250
71	m	SQCLC	3	1	0	0	1a	n/a	negative	0	100
71	m	SQCLC	2	2	0	0	1b	n/a	negative	80	30
71	m	SQCLC	2	2	0	0	1b	negative	negative	90	0
71	m	SQCLC	2	2	0	0	2a	negative	overexpression	0	185
71	m	SQCLC	2	2	1	0	2b	positive	negative	240	240
71	m	SQCLC	2	4	1	1	3a	negative	negative	300	125
71	f	SQCLC	2	2	2	0	3a	n/a	negative	180	145
71	f	SQCLC	2	2	2	0	3a	negative	negative	120	105
70	f	SQCLC	2	1	0	0	1a	negative	negative	270	125
70	f	SQCLC	2	1	0	0	1a	negative	overexpression	220	20
70	m	SQCLC	2	2	0	0	1b	positive	negative	90	210
70	m	SQCLC	2	2	0	0	1b	n/a	overexpression	200	135
70	m	SQCLC	3	2	0	0	1b	negative	negative	70	225
70	f	SQCLC	2	3	0	0	2b	negative	negative	260	60
70	m	SQCLC	2	4	0	1	3a	n/a	negative	180	40
70	m	SQCLC	2	3	1	0	3a	n/a	negative	0	300
69	m	SQCLC	2	2	0	0	1b	negative	negative	170	40
69	f	SQCLC	2	2	0	0	2a	negative	negative	200	135
69	m	SQCLC	2	2	1	0	2b	n/a	negative	180	150
69	m	SQCLC	3	2	1	0	2a	negative	overexpression	90	45
69	m	SQCLC	3	3	1	0	3a	negative	negative	270	120
69	m	SQCLC	3	2	2	0	3a	negative	n/a	220	250
68	m	SQCLC	2	3	0	0	2b	positive	overexpression	170	0
67	m	SQCLC	2	2	0	0	1b	negative	n/a	280	225
67	m	SQCLC	2	2	0	0	1b	positive	negative	220	185
67	m	SQCLC	2	2	0	0	2a	n/a	negative	140	300
67	f	SQCLC	2	3	0	0	2b	negative	overexpression	280	300
67	m	SQCLC	2	3	0	0	2b	positive	negative	180	0
67	m	SQCLC	3	3	0	0	2b	negative	overexpression	40	200
67	m	SQCLC	2	4	0	0	3a	positive	n/a	280	75
67	m	SQCLC	2	1	1	0	3a	negative	negative	240	65
67	m	SQCLC	2	2	1	0	2b	negative	negative	260	80
67	m	SQCLC	2	2	2	0	3a	positive	overexpression	300	20
67	m	SQCLC	3	2	2	0	3a	n/a	n/a	0	0
66	m	SQCLC	2	1	0	0	1a	negative	n/a	290	300
66	m	SQCLC	2	1	0	0	1a	n/a	negative	260	300
66	m	SQCLC	2	2	0	0	1b	negative	negative	240	300
66	m	SQCLC	2	2	0	0	1b	negative	overexpression	20	250
66	m	SQCLC	2	2	0	0	1b	negative	negative	180	200
66	m	SQCLC	2	2	0	0	2a	negative	overexpression	n/a	90
66	m	SQCLC	2	3	0	0	2b	n/a	n/a	180	120
66	m	SQCLC	2	3	0	0	2b	negative	overexpression	40	20
66	m	SQCLC	2	1	1	1	2a	positive	n/a	10	140
66	m	SQCLC	2	2	1	0	2b	negative	negative	260	60
66	m	SQCLC	2	3	2	1	3a	negative	negative	140	80
66	m	SQCLC	3	3	2	0	3a	negative	negative	120	60
65	m	SQCLC	2	1	0	0	1a	positive	negative	150	180
65	m	SQCLC	2	1	0	0	1a	negative	negative	300	90
65	m	SQCLC	2	2	0	0	1b	negative	overexpression	10	300
65	f	SQCLC	2	2	0	0	1b	positive	negative	60	105
65	m	SQCLC	3	2	0	0	1b	negative	negative	20	0
65	m	SQCLC	2	3	0	0	2b	n/a	negative	90	85
65	m	SQCLC	2	2	1	0	2a	negative	negative	240	30
65	m	SQCLC	3	2	1	0	2b	positive	negative	90	100
65	m	SQCLC	2	3	1	0	3a	positive	overexpression	n/a	0
65	m	SQCLC	2	4	1	0	3a	negative	negative	200	210
64	m	SQCLC	2	2	0	0	1b	negative	overexpression	260	200
64	m	SQCLC	2	2	0	0	1b	positive	negative	300	45
64	m	SQCLC	2	2	0	0	1b	n/a	negative	10	0
64	m	SQCLC	3	2	0	0	1b	negative	n/a	10	100
64	m	SQCLC	3	2	0	0	1b	negative	n/a	0	100
64	m	SQCLC	3	2	0	0	1b	n/a	negative	0	50
64	m	SQCLC	3	4	0	0	3a	positive	negative	80	10
64	f	SQCLC	2	1	1	1	2a	positive	overexpression	220	300
64	m	SQCLC	2	2	1	0	2a	negative	negative	270	180
64	f	SQCLC	2	2	1	0	2a	n/a	n/a	220	150
64	m	SQCLC	3	2	2	0	3a	negative	n/a	0	100
64	m	SQCLC	3	2	2	0	3a	negative	overexpression	0	75
63	m	SQCLC	3	1	0	0	1a	negative	negative	30	150
63	f	SQCLC	2	2	0	0	2a	n/a	overexpression	250	240
63	m	SQCLC	2	2	0	1	2a	n/a	overexpression	160	50
63	m	SQCLC	3	2	0	0	1b	negative	overexpression	70	200
63	m	SQCLC	3	2	0	0	1b	negative	negative	80	160
63	m	SQCLC	2	4	1	0	3a	negative	negative	220	95
63	m	SQCLC	3	4	2	1	3b	n/a	negative	40	0
62	f	SQCLC	2	1	0	0	1a	negative	negative	250	120
62	m	SQCLC	3	2	0	0	1b	negative	negative	260	300
62	m	SQCLC	2	2	1	0	2b	positive	n/a	260	180
61	m	SQCLC	2	1	0	0	1a	n/a	negative	20	0
61	m	SQCLC	2	3	1	0	3a	negative	negative	240	300
61	f	SQCLC	2	3	1	0	3a	negative	negative	150	0
61	m	SQCLC	2	2	2	0	3a	negative	overexpression	290	300
60	m	SQCLC	2	2	0	0	1b	positive	negative	280	300
60	m	SQCLC	2	2	0	1	2a	positive	overexpression	120	100
60	m	SQCLC	3	2	0	0	1b	negative	overexpression	240	300
60	m	SQCLC	3	2	0	0	1b	n/a	overexpression	300	240
60	m	SQCLC	2	2	1	0	2b	negative	negative	280	200
60	m	SQCLC	3	3	1	0	3a	negative	negative	0	180
60	m	SQCLC	3	3	1	0	3a	negative	negative	10	100
60	m	SQCLC	2	2	2	0	3a	negative	overexpression	n/a	300
60	f	SQCLC	2	2	2	0	3a	negative	negative	90	150
60	m	SQCLC	2	2	2	0	3a	negative	negative	240	125
59	m	SQCLC	3	1	0	0	1a	positive	negative	300	0
59	m	SQCLC	2	2	0	0	1b	negative	overexpression	300	100
59	m	SQCLC	2	3	0	1	2b	negative	negative	280	200
59	m	SQCLC	2	2	1	0	2a	positive	negative	0	100
59	f	SQCLC	2	2	1	1	2a	n/a	negative	270	50
59	m	SQCLC	3	4	1	0	3a	negative	negative	300	0
59	m	SQCLC	2	1	2	0	3a	negative	n/a	280	25
59	m	SQCLC	2	3	2	0	3a	n/a	negative	80	75
58	m	SQCLC	2	1	0	0	1a	n/a	negative	180	45
58	m	SQCLC	2	1	0	0	1a	positive	negative	180	150
58	m	SQCLC	3	1	0	0	1a	negative	negative	260	240
58	f	SQCLC	2	2	1	0	2a	negative	overexpression	250	5
57	m	SQCLC	2	1	0	0	1a	negative	negative	300	300
57	m	SQCLC	2	1	1	0	2a	n/a	overexpression	180	90
57	f	SQCLC	2	1	1	1	2a	negative	n/a	180	50
57	m	SQCLC	2	3	1	0	3a	negative	negative	160	300
57	f	SQCLC	2	2	2	0	3a	negative	negative	240	255
57	m	SQCLC	2	2	2	0	3a	negative	negative	140	10
56	m	SQCLC	2	2	1	1	2a	n/a	overexpression	240	0
55	m	SQCLC	2	2	0	0	1b	negative	negative	270	240
55	m	SQCLC	3	2	1	0	2b	positive	overexpression	260	0
55	m	SQCLC	2	3	1	0	3a	n/a	negative	30	0
55	m	SQCLC	3	4	1	0	3a	negative	negative	220	120
55	f	SQCLC	3	3	2	0	3a	n/a	negative	0	0
54	m	SQCLC	2	3	1	0	3a	negative	overexpression	70	210
54	f	SQCLC	2	3	1	1	3a	n/a	negative	200	0
54	m	SQCLC	3	3	1	0	3a	negative	negative	300	200
54	m	SQCLC	2	4	1	0	3a	negative	negative	260	45
53	f	SQCLC	3	1	0	0	1a	negative	n/a	20	65
53	m	SQCLC	2	1	1	0	2a	negative	negative	300	10
53	m	SQCLC	2	2	1	0	2a	negative	negative	300	45
53	m	SQCLC	2	4	2	0	3b	positive	negative	60	90
51	m	SQCLC	2	2	0	0	1b	n/a	overexpression	20	80
50	m	SQCLC	3	2	0	0	1b	n/a	n/a	100	60
49	m	SQCLC	2	3	0	0	2b	negative	negative	270	50
49	m	SQCLC	2	2	1	0	2a	n/a	negative	160	0
46	f	SQCLC	2	1	0	0	1a	n/a	negative	120	0
45	f	SQCLC	2	2	1	0	2b	negative	negative	260	105
43	f	SQCLC	3	2	2	0	3a	negative	negative	160	50
